# Supplementary material for: The first transcriptome of Italian wall lizard, a new tool to infer about the Island Syndrome
Source: PLoS One. 2017 Sep 27;12(9):e0185227. doi: 10.1371/journal.pone.0185227 (PMC5617171; doi:10.1371/journal.pone.0185227)
Supplement: S1 Appendix — (TXT) [file pone.0185227.s001.txt]

S1 Appendix

Mainland population
A0.A0.J2246250
A0.A0.J2246302
A0.A0.J2246473
A0.A0.J2246614
A0.A0.J2246711
A0.A0.J2246769
A0.A0.J2247001
A0.A0.J2247059
A0.A0.J2247110
A0.A0.J2247114
A0.A0.J2247294
A0.A0.J2247420
A0.A0.J2247500
A0.A0.J2247586
A0.A0.J2247766
A0.A0.J2247799
A0.A0.J2247804
A0.A0.J2247875
A0.A0.J2247919
A0.A0.J2247988
A0.A0.J2248170
A0.A0.J2248354
A0.A0.J2248516
A0.A0.J2248758
A0.A0.J2248861
A0.A0.J2248902
A0.A0.J2249027
A0.A0.J2249295
A0.A0.J2249309
A0.A0.J2249388
A0.A0.J2249422
A0.A0.J2249527
A0.A0.J2249530
A0.A0.J2249573
A0.A0.J2249625
A0.A0.J2249689
A0.A0.J2249824
A0.A0.J2250075
A0.A0.J2250083
A0.A0.J2250180
A0.A0.J2250190
A0.A0.J2250247
A0.A0.J2250389
A0.A0.J2250390
A0.A0.J2250613
A0.A0.J2250729
A0.A0.J2250763
A0.A0.J2250891
A0.A0.J2250915
A0.A0.J2251023
A0.A0.J2251044
A0.A0.J2251065
A0.A0.J2251099
A0.A0.J2251156
A0.A0.J2251245
A0.A0.J2251281
A0.A0.J2251313
A0.A0.J2251444
A0.A0.J2251477
A0.A0.J2251973
A0.A0.J2251975
A0.A0.J2251982
A0.A0.J2252039
A0.A0.J2252110
A0.A0.J2252219
A0.A0.J2252292
A0.A0.J2252308
A0.A0.J2252358
A0.A0.J2252364
A0.A0.J2252603
A0.A0.J2252644
A0.A0.J2252670
A0.A0.J2252671
A0.A0.J2252748
A0.A0.J2252833
A0.A0.J2252866
A0.A0.J2253036
A0.A0.J2253210
A0.A0.J2253344
A0.A0.J2253486
A0.A0.J2253638
A0.A0.J2253719
A0.A0.J2253815
A0.A0.J2253893
A0.A0.J2253918
A0.A0.J2253919
A0.A0.J2254002
A0.A0.J2254003
A0.A0.J2254050
A0.A0.J2254058
A0.A0.J2254356
A0.A0.J2254360
A0.A0.J2254407
A0.A0.J2254465
A0.A0.J2254721
A0.A0.J2254826
A0.A0.J2254835
A0.A0.J2254934
A0.A0.J2255171
A0.A0.J2255286
A0.A0.J2255469
A0.A0.J2255552
A0.A0.J2255628
A0.A0.J2255698
A0.A0.J2255734
A0.A0.J2255791
A0.A0.J2255905
A0.A0.J2255969
A0.A0.J2255986
A0.A0.J2256148
A0.A0.J2256289
A0.A0.J2256316
A0.A0.J2256408
A0.A0.J2256595
A0.A0.J2256609
A0.A0.J2256711
A0.A0.J2256765
A0.A0.J2256794
A0.A0.J2257064
A0.A0.J2257066
A0.A0.J2257094
A0.A0.J2257155
A0.A0.J2257199
A0.A0.J2257248
A0.A0.J2257347
A0.A0.J2257384
A0.A0.J2257527
A0.A0.J2257733
A0.A0.J2257812
A0.A0.J2257816
A0.A0.J2257847
A0.A0.J2257877
A0.A0.J2257968
A0.A0.J2258006
A0.A0.J2258069
A0.A0.J2258070
A0.A0.J2258073
A0.A0.J2258085
A0.A0.J2258086
A0.A0.J2258104
A0.A0.J2258121
A0.A0.J2258132
A0.A0.J2258268
A0.A0.J2258311
A0.A0.J2258342
A0.A0.J2258388
A0.A0.J2258406
A0.A0.J2258482
A0.A0.J2258597
A0.A0.J2258750
A0.A0.J2258817
A0.A0.J2258871
A0.A0.J2259096
A0.A0.J2259107
A0.A0.J2259114
A0.A0.J2259161
A0.A0.J2259208
A0.A0.J2259225
A0.A0.J2259504
A0.A0.J2259596
A0.A0.J2259744
A0.A0.J2259766
A0.A0.J2259786
A0.A0.J2259790
A0.A0.J2259800
A0.A0.J2259821
A0.A0.J2259866
A0.A0.J2259917
A0.A0.J2259919
A0.A0.J2259959
A0.A0.J2259967
A0.A0.J2260082
A0.A0.J2260247
A0.A0.J2260367
A0.A0.J2260431
A0.A0.J2260532
A0.A0.J2260741
A0.A0.J2260765
A0.A0.J2260818
A0.A0.J2260910
A0.A0.J2260925
A0.A0.J2261214
A0.A0.J2261232
A0.A0.J2261284
A0.A0.J2261309
A0.A0.J2261498
A0.A0.J2261584
A0.A0.J2261725
A0.A0.J2261778
A0.A0.J2261807
A0.A0.J2261835
A0.A0.J2261902
A0.A0.J2261932
A0.A0.J2261975
A0.A0.J2262004
A0.A0.J2262006
A0.A0.J2262016
A0.A0.J2262082
A0.A0.J2262090
A0.A0.J2262103
A0.A0.J2262125
A0.A0.J2262170
A0.A0.J2262269
A0.A0.J2262297
A0.A0.J2262314
A0.A0.J2262354
A0.A0.J2262383
A0.A0.J2262414
A0.A0.J2262424
A0.A0.J2262497
A0.A0.J2262555
A0.A0.J2262845
A0.A0.J2262852
A0.A0.J2262897
A0.A0.J2262956
A0.A0.J2262964
A0.A0.J2263000
A0.A0.J2263099
A0.A0.J2263310
A0.A0.J2263371
A0.A0.J2263469
A0.A0.J2263551
A0.A0.J2263579
A0.A0.J2263623
A0.A0.J2263665
A0.A0.J2263824
A0.A0.J2264028
A0.A0.J2264383
A0.A0.J2264420
A0.A0.J2264492
A0.A0.J2264519
A0.A0.J2264685
A0.A0.J2264689
A0.A0.J2264806
A0.A0.J2264862
A0.A0.J2264914
A0.A0.J2265016
A0.A0.J2265074
A0.A0.J2265109
A0.A0.J2265198
A0.A0.J2265247
A0.A0.J2265249
A0.A0.J2265282
A0.A0.J2265298
A0.A0.J2265310
A0.A0.J2265314
A0.A0.J2265425
A0.A0.J2265486
A0.A0.J2265650
A0.A0.J2265692
A0.A0.J2265697
A0.A0.J2265731
A0.A0.J2265797
A0.A0.J2266079
A0.A0.J2266134
A0.A0.J2266230
A0.A0.J2266248
A0.A0.J2266305
A0.A0.J2266488
A0.A0.J2266523
A0.A0.J2266631
A0.A0.J2266741
A0.A0.J2266864
A0.A0.J2266926
A0.A0.J2267026
A0.A0.J2267085
A0.A0.J2267253
A0.A0.J2267263
A0.A0.J2267278
A0.A0.J2267564
A0.A0.J2267575
A0.A0.J2267648
A0.A0.J2267691
A0.A0.J2267925
A0.A0.J2268125
A0.A0.J2268210
A0.A0.J2268285
A0.A0.J2268303
A0.A0.J2268343
A0.A0.J2268582
A0.A0.J2268607
A0.A0.J2268981
A0.A0.J2269027
A0.A0.J2269045
A0.A0.J2269137
A0.A0.J2269178
A0.A0.J2269181
A0.A0.J2269187
A0.A0.J2269223
A0.A0.J2269246
A0.A0.J2269490
A0.A0.J2269554
A0.A0.J2269877
A0.A0.J2269901
A0.A0.J2270089
A0.A0.J2270104
A0.A0.J2270170
A0.A0.J2270485
A0.A0.J2270640
A0.A0.J2270664
A0.A0.J2270727
A0.A0.J2270741
A0.A0.J2270761
A0.A0.J2270764
A0.A0.J2270875
A0.A0.J2270883
A0.A0.J2270902
A0.A0.J2270939
A0.A0.J2271000
A0.A0.J2271151
A0.A0.J2271210
A0.A0.J2271349
A0.A0.J2271685
A0.A0.J2271717
A0.A0.J2271853
A0.A0.J2271863
A0.A0.J2271978
A0.A0.J2272159
A0.A0.J2272178
A0.A0.J2272266
A0.A0.J2272341
A0.A0.J2272383
A0.A0.J2272711
A0.A0.J2272730
A0.A0.J2272783
A0.A0.J2272905
A0.A0.J2273304
A0.A0.J2273331
A0.A0.J2273760
A0.A0.J2273769
A0.A0.J2273919
A0.A0.J2273941
A0.A0.J2274151
A0.A0.J2274214
A0.A0.J2274362
A0.A0.J2274413
A0.A0.J2274430
A0.A0.J2274446
A0.A0.J2275002
A0.A0.J2275147
A0.A0.J2275200
A0.A0.J2275358
A0.A0.J2275385
A0.A0.J2275648
A0.A0.J2275649
A0.A0.J2275716
A0.A0.J2275771
A0.A0.J2275815
A0.A0.J2276152
A0.A0.J2276162
A0.A0.J2276314
A0.A0.J2276317
A0.A0.J2276337
A0.A0.J2276401
A0.A0.J2276416
A0.A0.J2276432
A0.A0.J2276509
A0.A0.J2276557
A0.A0.J2276739
A0.A0.J2276794
A0.A0.J2276906
A0.A0.J2276978
A0.A0.J2277087
A0.A0.J2277098
A0.A0.J2277191
A0.A0.J2277229
A0.A0.J2277359
A0.A0.J2277414
A0.A0.J2277503
A0.A0.J2277518
A0.A0.J2277625
A0.A0.J2277668
A0.A0.J2277672
A0.A0.J2277735
A0.A0.J2277983
A0.A0.J2278393
A0.A0.J2278422
A0.A0.J2278558
A0.A0.J2278840
A0.A0.J2278841
A0.A0.J2279246
A0.A0.J2279380
A0.A0.J2279458
A0.A0.J2279641
A0.A0.J2279664
A0.A0.J2279818
A0.A0.J2279897
A0.A0.J2279910
A0.A0.J2279921
A0.A0.J2280088
A0.A0.J2280149
A0.A0.J2280232
A0.A0.J2280270
A0.A0.J2280524
A0.A0.J2280576
A0.A0.J2280611
A0.A0.J2280824
A0.A0.J2280951
A0.A0.J2281023
A0.A0.J2281261
A0.A0.J2281395
A0.A0.J2281613
A0.A0.J2281717
A0.A0.J2281726
A0.A0.J2281768
A0.A0.J2281817
A0.A0.J2281869
A0.A0.J2281929
A0.A0.J2281979
A0.A0.J2282023
A0.A0.J2282057
A0.A0.J2282168
A0.A0.J2282404
A0.A0.J2282428
A0.A0.J2282521
A0.A0.J2282923
A0.A0.J2282988
A0.A0.J2283117
A0.A0.J2283147
A0.A0.J2283157
A0.A0.J2283420
A0.A0.J2283643
A0.A0.J2283668
A0.A0.J2283828
A0.A0.J2284091
A0.A0.J2284144
A0.A0.J2284162
A0.A0.J2284172
A0.A0.J2284191
A0.A0.J2284253
A0.A0.J2284318
A0.A0.J2284741
A0.A0.J2284772
A0.A0.J2284892
A0.A0.J2285196
A0.A0.J2285267
A0.A0.J2285361
A0.A0.J2285411
A0.A0.J2285433
A0.A0.J2285580
A0.A0.J2285611
A0.A0.J2285621
A0.A0.J2285625
A0.A0.J2285769
A0.A0.J2285838
A0.A0.J2286016
A0.A0.J2286174
A0.A0.J2286223
A0.A0.J2286308
A0.A0.J2286313
A0.A0.J2286426
A0.A0.J2286525
A0.A0.J2286556
A0.A0.J2286758
A0.A0.J2286849
A0.A0.J2286925
A0.A0.J2286972
A0.A0.J2287059
A0.A0.J2287070
A0.A0.J2287215
A0.A0.J2287364
A0.A0.J2287525
A0.A0.J2287760
A0.A0.J2287854
A0.A0.J2287935
A0.A0.J2288224
A0.A0.J2288543
A0.A0.J2288554
A0.A0.J2288607
A0.A0.J2288667
A0.A0.J2288672
A0.A0.J2288785
A0.A0.J2288854
A0.A0.J2288862
A0.A0.J2288976
A0.A0.J2289089
A0.A0.J2289112
A0.A0.J2289292
A0.A0.J2289372
A0.A0.J2289401
A0.A0.J2289402
A0.A0.J2289438
A0.A0.J2289635
A0.A0.J2289757
A0.A0.J2289776
A0.A0.J2289832
A0.A0.J2289844
A0.A0.J2289965
A0.A0.J2290011
A0.A0.J2290032
A0.A0.J2290067
A0.A0.J2290078
A0.A0.J2290153
A0.A0.J2290231
A0.A0.J2290241
A0.A0.J2290254
A0.A0.J2290258
A0.A0.J2290284
A0.A0.J2290428
A0.A0.J2290435
A0.A0.J2290535
A0.A0.J2290823
A0.A0.J2290848
A0.A0.J2290861
A0.A0.J2290997
A0.A0.J2291169
A0.A0.J2291272
A0.A0.J2291315
A0.A0.J2291429
A0.A0.J2291444
A0.A0.J2291802
A0.A0.J2291914
A0.A0.J2292148
A0.A0.J2292245
A0.A0.J2292301
A0.A0.J2292388
A0.A0.J2292627
A0.A0.J2292823
A0.A0.J2292835
A0.A0.J2293023
A0.A0.J2293178
A0.A0.J2293230
A0.A0.J2293379
A0.A0.J2293392
A0.A0.J2293393
A0.A0.J2293407
A0.A0.J2293416
A0.A0.J2293503
A0.A0.J2293830
A0.A0.J2293885
A0.A0.J2293896
A0.A0.J2293954
A0.A0.J2293965
A0.A0.J2294004
A0.A0.J2294050
A0.A0.J2294083
A0.A0.J2294299
A0.A0.J2294328
A0.A0.J2294358
A0.A0.J2294367
A0.A0.J2294451
A0.A0.J2294764
A0.A0.J2295431
A0.A0.J2295475
A0.A0.J2295499
A0.A0.J2295505
A0.A0.J2295699
A0.A0.J2295963
A0.A0.J2295978
A0.A0.J2296295
A0.A0.J2296517
A0.A0.J2296542
A0.A0.J2296556
A0.A0.J2296600
A0.A0.J2296760
A0.A0.J2296865
A0.A0.J2297003
A0.A0.J2297067
A0.A0.J2297123
A0.A0.J2297265
A0.A0.J2297350
A0.A0.J2297380
A0.A0.J2297386
A0.A0.J2297452
A0.A0.J2297466
A0.A0.J2297538
A0.A0.J2297601
A0.A0.J2297704
A0.A0.J2297721
A0.A0.J2297776
A0.A0.J2297861
A0.A0.J2298129
A0.A0.J2298230
A0.A0.J2298300
A0.A0.J2298311
A0.A0.J2298425
A0.A0.J2298683
A0.A0.J2298696
A0.A0.J2298781
A0.A0.J2298832
A0.A0.J2298984
A0.A0.J2299019
A0.A0.J2299058
A0.A0.J2299133
A0.A0.J2299135
A0.A0.J2299163
A0.A0.J2299339
A0.A0.J2299449
A0.A0.J2299495
A0.A0.J2299496
A0.A0.J2299737
A0.A0.J2299763
A0.A0.J2299967
A0.A0.J2300173
A0.A0.J2300233
A0.A0.J2300343
A0.A0.J2300535
A0.A0.J2300632
A0.A0.J2300770
A0.A0.J2300908
A0.A0.J2300938
A0.A0.J2301005
A0.A0.J2301021
A0.A0.J2301074
A0.A0.J2301104
A0.A0.J2301125
A0.A0.J2301232
A0.A0.J2301353
A0.A0.J2301993
A0.A0.J2302815
A0.A0.J2302983
A0.A0.J2303109
A0.A0.J2303618
A0.A0.J2303695
A0.A0.J2304246
A0.A0.J2304390
A0.A0.J2304683
A0.A0.J2304795
A0.A0.J2305052
A0.A0.J2305170
A0.A0.J2305276
A0.A0.J2305387
A0.A0.J2305698
A0.A0.J2306100
A0.A0.J2306226
A0.A0.J2306340
A0.A0.J2306564
A0.A0.J2307812
A0.A0.J2307846
A0.A0.J2307915
A0.A0.J2307921
A0.A0.J2308075
A0.A0.J2308105
A0.A0.J2308294
A0.A0.J2308441
A0.A0.J2308690
A0.A0.R2246232
A0.A0.R2246235
A0.A0.R2246258
A0.A0.R2246266
A0.A0.R2246274
A0.A0.R2246279
A0.A0.R2246292
A0.A0.R2246300
A0.A0.R2246304
A0.A0.R2246320
A0.A0.R2246322
A0.A0.R2246330
A0.A0.R2246332
A0.A0.R2246339
A0.A0.R2246340
A0.A0.R2246377
A0.A0.R2246387
A0.A0.R2246393
A0.A0.R2246394
A0.A0.R2246399
A0.A0.R2246400
A0.A0.R2246414
A0.A0.R2246418
A0.A0.R2246430
A0.A0.R2246440
A0.A0.R2246443
A0.A0.R2246449
A0.A0.R2246450
A0.A0.R2246456
A0.A0.R2246466
A0.A0.R2246477
A0.A0.R2246484
A0.A0.R2246494
A0.A0.R2246505
A0.A0.R2246510
A0.A0.R2246523
A0.A0.R2246539
A0.A0.R2246543
A0.A0.R2246567
A0.A0.R2246595
A0.A0.R2246601
A0.A0.R2246616
A0.A0.R2246622
A0.A0.R2246626
A0.A0.R2246637
A0.A0.R2246639
A0.A0.R2246675
A0.A0.R2246714
A0.A0.R2246716
A0.A0.R2246722
A0.A0.R2246736
A0.A0.R2246761
A0.A0.R2246768
A0.A0.R2246787
A0.A0.R2246801
A0.A0.R2246809
A0.A0.R2246813
A0.A0.R2246830
A0.A0.R2246843
A0.A0.R2246851
A0.A0.R2246861
A0.A0.R2246879
A0.A0.R2246884
A0.A0.R2246916
A0.A0.R2246929
A0.A0.R2246933
A0.A0.R2246952
A0.A0.R2246954
A0.A0.R2246973
A0.A0.R2246986
A0.A0.R2246992
A0.A0.R2246994
A0.A0.R2246996
A0.A0.R2247001
A0.A0.R2247005
A0.A0.R2247006
A0.A0.R2247028
A0.A0.R2247043
A0.A0.R2247045
A0.A0.R2247046
A0.A0.R2247051
A0.A0.R2247083
A0.A0.R2247098
A0.A0.R2247112
A0.A0.R2247118
A0.A0.R2247136
A0.A0.R2247163
A0.A0.R2247166
A0.A0.R2247170
A0.A0.R2247177
A0.A0.R2247229
A0.A0.R2247230
A0.A0.R2247236
A0.A0.R2247237
A0.A0.R2247277
A0.A0.R2247280
A0.A0.R2247287
A0.A0.R2247290
A0.A0.R2247299
A0.A0.R2247306
A0.A0.R2247307
A0.A0.R2247309
A0.A0.R2247310
A0.A0.R2247323
A0.A0.R2247336
A0.A0.R2247347
A0.A0.R2247351
A0.A0.R2247381
A0.A0.R2247388
A0.A0.R2247398
A0.A0.R2247414
A0.A0.R2247421
A0.A0.R2247433
A0.A0.R2247447
A0.A0.R2247453
A0.A0.R2247457
A0.A0.R2247498
A0.A0.R2247505
A0.A0.R2247535
A0.A0.R2247577
A0.A0.R2247588
A0.A0.R2247602
A0.A0.R2247606
A0.A0.R2247613
A0.A0.R2247621
A0.A0.R2247622
A0.A0.R2247628
A0.A0.R2247635
A0.A0.R2247656
A0.A0.R2247686
A0.A0.R2247702
A0.A0.R2247710
A0.A0.R2247731
A0.A0.R2247732
A0.A0.R2247741
A0.A0.R2247743
A0.A0.R2247747
A0.A0.R2247748
A0.A0.R2247751
A0.A0.R2247753
A0.A0.R2247768
A0.A0.R2247780
A0.A0.R2247801
A0.A0.R2247805
A0.A0.R2247816
A0.A0.R2247827
A0.A0.R2247836
A0.A0.R2247852
A0.A0.R2247856
A0.A0.R2247861
A0.A0.R2247879
A0.A0.R2247925
A0.A0.R2247936
A0.A0.R2247955
A0.A0.R2247966
A0.A0.R2247969
A0.A0.R2247982
A0.A0.R2247983
A0.A0.R2248018
A0.A0.R2248035
A0.A0.R2248040
A0.A0.R2248093
A0.A0.R2248110
A0.A0.R2248123
A0.A0.R2248215
A0.A0.R2248216
A0.A0.R2248219
A0.A0.R2248227
A0.A0.R2248258
A0.A0.R2248285
A0.A0.R2248320
A0.A0.R2248321
A0.A0.R2248328
A0.A0.R2248329
A0.A0.R2248338
A0.A0.R2248340
A0.A0.R2248349
A0.A0.R2248364
A0.A0.R2248369
A0.A0.R2248392
A0.A0.R2248418
A0.A0.R2248421
A0.A0.R2248461
A0.A0.R2248466
A0.A0.R2248480
A0.A0.R2248484
A0.A0.R2248488
A0.A0.R2248503
A0.A0.R2248510
A0.A0.R2248518
A0.A0.R2248533
A0.A0.R2248540
A0.A0.R2248562
A0.A0.R2248566
A0.A0.R2248574
A0.A0.R2248584
A0.A0.R2248595
A0.A0.R2248596
A0.A0.R2248605
A0.A0.R2248620
A0.A0.R2248633
A0.A0.R2248645
A0.A0.R2248666
A0.A0.R2248671
A0.A0.R2248683
A0.A0.R2248697
A0.A0.R2248727
A0.A0.R2248729
A0.A0.R2248731
A0.A0.R2248732
A0.A0.R2248753
A0.A0.R2248765
A0.A0.R2248784
A0.A0.R2248797
A0.A0.R2248806
A0.A0.R2248812
A0.A0.R2248831
A0.A0.R2248842
A0.A0.R2248847
A0.A0.R2248854
A0.A0.R2248858
A0.A0.R2248869
A0.A0.R2248875
A0.A0.R2248879
A0.A0.R2248881
A0.A0.R2248885
A0.A0.R2248894
A0.A0.R2248906
A0.A0.R2248923
A0.A0.R2248949
A0.A0.R2248951
A0.A0.R2248962
A0.A0.R2248976
A0.A0.R2248989
A0.A0.R2249001
A0.A0.R2249010
A0.A0.R2249028
A0.A0.R2249029
A0.A0.R2249048
A0.A0.R2249058
A0.A0.R2249070
A0.A0.R2249086
A0.A0.R2249096
A0.A0.R2249099
A0.A0.R2249104
A0.A0.R2249120
A0.A0.R2249128
A0.A0.R2249177
A0.A0.R2249181
A0.A0.R2249194
A0.A0.R2249198
A0.A0.R2249212
A0.A0.R2249218
A0.A0.R2249238
A0.A0.R2249243
A0.A0.R2249257
A0.A0.R2249263
A0.A0.R2249267
A0.A0.R2249301
A0.A0.R2249306
A0.A0.R2249315
A0.A0.R2249322
A0.A0.R2249344
A0.A0.R2249352
A0.A0.R2249355
A0.A0.R2249406
A0.A0.R2249407
A0.A0.R2249412
A0.A0.R2249423
A0.A0.R2249433
A0.A0.R2249438
A0.A0.R2249442
A0.A0.R2249454
A0.A0.R2249456
A0.A0.R2249491
A0.A0.R2249551
A0.A0.R2249559
A0.A0.R2249575
A0.A0.R2249584
A0.A0.R2249596
A0.A0.R2249599
A0.A0.R2249601
A0.A0.R2249603
A0.A0.R2249643
A0.A0.R2249652
A0.A0.R2249655
A0.A0.R2249665
A0.A0.R2249701
A0.A0.R2249705
A0.A0.R2249714
A0.A0.R2249730
A0.A0.R2249733
A0.A0.R2249734
A0.A0.R2249741
A0.A0.R2249766
A0.A0.R2249772
A0.A0.R2249791
A0.A0.R2249792
A0.A0.R2249793
A0.A0.R2249805
A0.A0.R2249818
A0.A0.R2249822
A0.A0.R2249824
A0.A0.R2249827
A0.A0.R2249828
A0.A0.R2249829
A0.A0.R2249861
A0.A0.R2249866
A0.A0.R2249875
A0.A0.R2249906
A0.A0.R2249910
A0.A0.R2249912
A0.A0.R2249914
A0.A0.R2249958
A0.A0.R2249963
A0.A0.R2249968
A0.A0.R2249981
A0.A0.R2250013
A0.A0.R2250028
A0.A0.R2250043
A0.A0.R2250055
A0.A0.R2250085
A0.A0.R2250087
A0.A0.R2250097
A0.A0.R2250111
A0.A0.R2250134
A0.A0.R2250135
A0.A0.R2250188
A0.A0.R2250218
A0.A0.R2250227
A0.A0.R2250235
A0.A0.R2250236
A0.A0.R2250239
A0.A0.R2250307
A0.A0.R2250313
A0.A0.R2250326
A0.A0.R2250334
A0.A0.R2250336
A0.A0.R2250351
A0.A0.R2250355
A0.A0.R2250369
A0.A0.R2250400
A0.A0.R2250403
A0.A0.R2250413
A0.A0.R2250434
A0.A0.R2250446
A0.A0.R2250456
A0.A0.R2250467
A0.A0.R2250469
A0.A0.R2250473
A0.A0.R2250481
A0.A0.R2250484
A0.A0.R2250498
A0.A0.R2250503
A0.A0.R2250514
A0.A0.R2250528
A0.A0.R2250541
A0.A0.R2250543
A0.A0.R2250550
A0.A0.R2250566
A0.A0.R2250571
A0.A0.R2250581
A0.A0.R2250604
A0.A0.R2250624
A0.A0.R2250627
A0.A0.R2250645
A0.A0.R2250657
A0.A0.R2250683
A0.A0.R2250685
A0.A0.R2250717
A0.A0.R2250724
A0.A0.R2250732
A0.A0.R2250734
A0.A0.R2250741
A0.A0.R2250780
A0.A0.R2250785
A0.A0.R2250786
A0.A0.R2250824
A0.A0.R2250830
A0.A0.R2250834
A0.A0.R2250836
A0.A0.R2250877
A0.A0.R2250895
A0.A0.R2250904
A0.A0.R2250915
A0.A0.R2250934
A0.A0.R2250937
A0.A0.R2250940
A0.A0.R2250942
A0.A0.R2250952
A0.A0.R2250964
A0.A0.R2250981
A0.A0.R2251002
A0.A0.R2251003
A0.A0.R2251014
A0.A0.R2251017
A0.A0.R2251027
A0.A0.R2251028
A0.A0.R2251061
A0.A0.R2251069
A0.A0.R2251075
A0.A0.R2251101
A0.A0.R2251103
A0.A0.R2251123
A0.A0.R2251135
A0.A0.R2251144
A0.A0.R2251188
A0.A0.R2251223
A0.A0.R2251226
A0.A0.R2251238
A0.A0.R2251251
A0.A0.R2251271
A0.A0.R2251279
A0.A0.R2251348
A0.A0.R2251350
A0.A0.R2251365
A0.A0.R2251367
A0.A0.R2251371
A0.A0.R2251390
A0.A0.R2251398
A0.A0.R2251418
A0.A0.R2251437
A0.A0.R2251442
A0.A0.R2251450
A0.A0.R2251473
A0.A0.R2251491
A0.A0.R2251492
A0.A0.R2251544
A0.A0.R2251551
A0.A0.R2251577
A0.A0.R2251591
A0.A0.R2251602
A0.A0.R2251615
A0.A0.R2251618
A0.A0.R2251624
A0.A0.R2251642
A0.A0.R2251663
A0.A0.R2251708
A0.A0.R2251731
A0.A0.R2251733
A0.A0.R2251744
A0.A0.R2251753
A0.A0.R2251767
A0.A0.R2251800
A0.A0.R2251838
A0.A0.R2251842
A0.A0.R2251864
A0.A0.R2251866
A0.A0.R2251880
A0.A0.R2251889
A0.A0.R2251891
A0.A0.R2251917
A0.A0.R2251940
A0.A0.R2251972
A0.A0.R2251973
A0.A0.R2251982
A0.A0.R2252016
A0.A0.R2252024
A0.A0.R2252030
A0.A0.R2252035
A0.A0.R2252058
A0.A0.R2252062
A0.A0.R2252136
A0.A0.R2252146
A0.A0.R2252159
A0.A0.R2252162
A0.A0.R2252184
A0.A0.R2252191
A0.A0.R2252201
A0.A0.R2252214
A0.A0.R2252215
A0.A0.R2252253
A0.A0.R2252260
A0.A0.R2252297
A0.A0.R2252321
A0.A0.R2252337
A0.A0.R2252354
A0.A0.R2252363
A0.A0.R2252368
A0.A0.R2252373
A0.A0.R2252384
A0.A0.R2252396
A0.A0.R2252398
A0.A0.R2252432
A0.A0.R2252435
A0.A0.R2252439
A0.A0.R2252449
A0.A0.R2252453
A0.A0.R2252492
A0.A0.R2252522
A0.A0.R2252533
A0.A0.R2252558
A0.A0.R2252563
A0.A0.R2252589
A0.A0.R2252590
A0.A0.R2252596
A0.A0.R2252601
A0.A0.R2252614
A0.A0.R2252622
A0.A0.R2252629
A0.A0.R2252631
A0.A0.R2252656
A0.A0.R2252668
A0.A0.R2252670
A0.A0.R2252682
A0.A0.R2252683
A0.A0.R2252699
A0.A0.R2252707
A0.A0.R2252716
A0.A0.R2252726
A0.A0.R2252727
A0.A0.R2252730
A0.A0.R2252733
A0.A0.R2252740
A0.A0.R2252742
A0.A0.R2252757
A0.A0.R2252761
A0.A0.R2252766
A0.A0.R2252778
A0.A0.R2252800
A0.A0.R2252801
A0.A0.R2252804
A0.A0.R2252856
A0.A0.R2252861
A0.A0.R2252864
A0.A0.R2252886
A0.A0.R2252889
A0.A0.R2252890
A0.A0.R2252895
A0.A0.R2252919
A0.A0.R2252948
A0.A0.R2252965
A0.A0.R2252983
A0.A0.R2252990
A0.A0.R2253002
A0.A0.R2253063
A0.A0.R2253074
A0.A0.R2253077
A0.A0.R2253078
A0.A0.R2253080
A0.A0.R2253081
A0.A0.R2253089
A0.A0.R2253105
A0.A0.R2253108
A0.A0.R2253117
A0.A0.R2253132
A0.A0.R2253135
A0.A0.R2253147
A0.A0.R2253165
A0.A0.R2253169
A0.A0.R2253186
A0.A0.R2253189
A0.A0.R2253220
A0.A0.R2253221
A0.A0.R2253229
A0.A0.R2253236
A0.A0.R2253246
A0.A0.R2253300
A0.A0.R2253308
A0.A0.R2253366
A0.A0.R2253397
A0.A0.R2253465
A0.A0.R2253470
A0.A0.R2253487
A0.A0.R2253501
A0.A0.R2253503
A0.A0.R2253525
A0.A0.R2253548
A0.A0.R2253574
A0.A0.R2253575
A0.A0.R2253615
A0.A0.R2253627
A0.A0.R2253639
A0.A0.R2253640
A0.A0.R2253646
A0.A0.R2253648
A0.A0.R2253687
A0.A0.R2253695
A0.A0.R2253706
A0.A0.R2253719
A0.A0.R2253760
A0.A0.R2253791
A0.A0.R2253795
A0.A0.R2253808
A0.A0.R2253817
A0.A0.R2253824
A0.A0.R2253839
A0.A0.R2253860
A0.A0.R2253862
A0.A0.R2253874
A0.A0.R2253897
A0.A0.R2253907
A0.A0.R2253911
A0.A0.R2253913
A0.A0.R2253970
A0.A0.R2254021
A0.A0.R2254033
A0.A0.R2254037
A0.A0.R2254045
A0.A0.R2254057
A0.A0.R2254081
A0.A0.R2254097
A0.A0.R2254133
A0.A0.R2254134
A0.A0.R2254157
A0.A0.R2254176
A0.A0.R2254188
A0.A0.R2254201
A0.A0.R2254244
A0.A0.R2254246
A0.A0.R2254251
A0.A0.R2254270
A0.A0.R2254284
A0.A0.R2254285
A0.A0.R2254297
A0.A0.R2254372
A0.A0.R2254380
A0.A0.R2254458
A0.A0.R2254461
A0.A0.R2254463
A0.A0.R2254465
A0.A0.R2254485
A0.A0.R2254497
A0.A0.R2254499
A0.A0.R2254503
A0.A0.R2254508
A0.A0.R2254512
A0.A0.R2254527
A0.A0.R2254534
A0.A0.R2254589
A0.A0.R2254592
A0.A0.R2254621
A0.A0.R2254625
A0.A0.R2254638
A0.A0.R2254653
A0.A0.R2254654
A0.A0.R2254674
A0.A0.R2254686
A0.A0.R2254693
A0.A0.R2254703
A0.A0.R2254714
A0.A0.R2254715
A0.A0.R2254718
A0.A0.R2254735
A0.A0.R2254741
A0.A0.R2254747
A0.A0.R2254759
A0.A0.R2254793
A0.A0.R2254799
A0.A0.R2254827
A0.A0.R2254832
A0.A0.R2254841
A0.A0.R2254848
A0.A0.R2254882
A0.A0.R2254904
A0.A0.R2254914
A0.A0.R2254925
A0.A0.R2254928
A0.A0.R2254941
A0.A0.R2254967
A0.A0.R2254976
A0.A0.R2255003
A0.A0.R2255010
A0.A0.R2255021
A0.A0.R2255040
A0.A0.R2255087
A0.A0.R2255105
A0.A0.R2255123
A0.A0.R2255129
A0.A0.R2255130
A0.A0.R2255131
A0.A0.R2255139
A0.A0.R2255159
A0.A0.R2255179
A0.A0.R2255217
A0.A0.R2255230
A0.A0.R2255234
A0.A0.R2255244
A0.A0.R2255248
A0.A0.R2255266
A0.A0.R2255268
A0.A0.R2255338
A0.A0.R2255346
A0.A0.R2255360
A0.A0.R2255363
A0.A0.R2255374
A0.A0.R2255401
A0.A0.R2255418
A0.A0.R2255431
A0.A0.R2255464
A0.A0.R2255467
A0.A0.R2255502
A0.A0.R2255505
A0.A0.R2255509
A0.A0.R2255522
A0.A0.R2255525
A0.A0.R2255528
A0.A0.R2255532
A0.A0.R2255541
A0.A0.R2255545
A0.A0.R2255555
A0.A0.R2255628
A0.A0.R2255631
A0.A0.R2255654
A0.A0.R2255672
A0.A0.R2255704
A0.A0.R2255712
A0.A0.R2255718
A0.A0.R2255729
A0.A0.R2255782
A0.A0.R2255796
A0.A0.R2255835
A0.A0.R2255848
A0.A0.R2255870
A0.A0.R2255892
A0.A0.R2255899
A0.A0.R2255900
A0.A0.R2255937
A0.A0.R2255959
A0.A0.R2255962
A0.A0.R2255965
A0.A0.R2255979
A0.A0.R2255988
A0.A0.R2256004
A0.A0.R2256012
A0.A0.R2256016
A0.A0.R2256020
A0.A0.R2256021
A0.A0.R2256028
A0.A0.R2256077
A0.A0.R2256078
A0.A0.R2256082
A0.A0.R2256099
A0.A0.R2256112
A0.A0.R2256165
A0.A0.R2256184
A0.A0.R2256223
A0.A0.R2256246
A0.A0.R2256260
A0.A0.R2256265
A0.A0.R2256275
A0.A0.R2256326
A0.A0.R2256338
A0.A0.R2256391
A0.A0.R2256401
A0.A0.R2256415
A0.A0.R2256437
A0.A0.R2256438
A0.A0.R2256442
A0.A0.R2256451
A0.A0.R2256461
A0.A0.R2256476
A0.A0.R2256518
A0.A0.R2256544
A0.A0.R2256545
A0.A0.R2256551
A0.A0.R2256552
A0.A0.R2256564
A0.A0.R2256574
A0.A0.R2256624
A0.A0.R2256655
A0.A0.R2256746
A0.A0.R2256752
A0.A0.R2256757
A0.A0.R2256772
A0.A0.R2256777
A0.A0.R2256778
A0.A0.R2256797
A0.A0.R2256807
A0.A0.R2256812
A0.A0.R2256821
A0.A0.R2256823
A0.A0.R2256840
A0.A0.R2256847
A0.A0.R2256881
A0.A0.R2256894
A0.A0.R2256910
A0.A0.R2256920
A0.A0.R2256929
A0.A0.R2256932
A0.A0.R2256937
A0.A0.R2256938
A0.A0.R2256995
A0.A0.R2257000
A0.A0.R2257005
A0.A0.R2257012
A0.A0.R2257018
A0.A0.R2257035
A0.A0.R2257059
A0.A0.R2257088
A0.A0.R2257089
A0.A0.R2257101
A0.A0.R2257107
A0.A0.R2257228
A0.A0.R2257229
A0.A0.R2257241
A0.A0.R2257244
A0.A0.R2257247
A0.A0.R2257248
A0.A0.R2257258
A0.A0.R2257282
A0.A0.R2257298
A0.A0.R2257303
A0.A0.R2257318
A0.A0.R2257333
A0.A0.R2257339
A0.A0.R2257426
A0.A0.R2257433
A0.A0.R2257438
A0.A0.R2257447
A0.A0.R2257463
A0.A0.R2257467
A0.A0.R2257479
A0.A0.R2257485
A0.A0.R2257506
A0.A0.R2257514
A0.A0.R2257517
A0.A0.R2257538
A0.A0.R2257540
A0.A0.R2257575
A0.A0.R2257579
A0.A0.R2257622
A0.A0.R2257668
A0.A0.R2257697
A0.A0.R2257741
A0.A0.R2257749
A0.A0.R2257757
A0.A0.R2257772
A0.A0.R2257800
A0.A0.R2257803
A0.A0.R2257811
A0.A0.R2257833
A0.A0.R2257890
A0.A0.R2257897
A0.A0.R2257908
A0.A0.R2257922
A0.A0.R2257999
A0.A0.R2258001
A0.A0.R2258004
A0.A0.R2258007
A0.A0.R2258015
A0.A0.R2258035
A0.A0.R2258056
A0.A0.R2258064
A0.A0.R2258090
A0.A0.R2258098
A0.A0.R2258103
A0.A0.R2258180
A0.A0.R2258188
A0.A0.R2258193
A0.A0.R2258231
A0.A0.R2258280
A0.A0.R2258287
A0.A0.R2258288
A0.A0.R2258348
A0.A0.R2258384
A0.A0.R2258411
A0.A0.R2258427
A0.A0.R2258432
A0.A0.R2258442
A0.A0.R2258455
A0.A0.R2258465
A0.A0.R2258473
A0.A0.R2258478
A0.A0.R2258479
A0.A0.R2258481
A0.A0.R2258498
A0.A0.R2258500
A0.A0.R2258544
A0.A0.R2258587
A0.A0.R2258597
A0.A0.R2258600
A0.A0.R2258613
A0.A0.R2258614
A0.A0.R2258621
A0.A0.R2258640
A0.A0.R2258654
A0.A0.R2258658
A0.A0.R2258661
A0.A0.R2258664
A0.A0.R2258672
A0.A0.R2258680
A0.A0.R2258727
A0.A0.R2258737
A0.A0.R2258756
A0.A0.R2258779
A0.A0.R2258800
A0.A0.R2258836
A0.A0.R2258852
A0.A0.R2258853
A0.A0.R2258862
A0.A0.R2258864
A0.A0.R2258866
A0.A0.R2258881
A0.A0.R2258891
A0.A0.R2258985
A0.A0.R2258988
A0.A0.R2259004
A0.A0.R2259046
A0.A0.R2259051
A0.A0.R2259063
A0.A0.R2259068
A0.A0.R2259097
A0.A0.R2259105
A0.A0.R2259145
A0.A0.R2259163
A0.A0.R2259165
A0.A0.R2259169
A0.A0.R2259184
A0.A0.R2259185
A0.A0.R2259193
A0.A0.R2259194
A0.A0.R2259195
A0.A0.R2259205
A0.A0.R2259236
A0.A0.R2259336
A0.A0.R2259362
A0.A0.R2259370
A0.A0.R2259416
A0.A0.R2259475
A0.A0.R2259495
A0.A0.R2259509
A0.A0.R2259524
A0.A0.R2259527
A0.A0.R2259530
A0.A0.R2259535
A0.A0.R2259546
A0.A0.R2259648
A0.A0.R2259685
A0.A0.R2259687
A0.A0.R2259690
A0.A0.R2259708
A0.A0.R2259750
A0.A0.R2259753
A0.A0.R2259765
A0.A0.R2259767
A0.A0.R2259864
A0.A0.R2259894
A0.A0.R2259906
A0.A0.R2259932
A0.A0.R2259952
A0.A0.R2259977
A0.A0.R2260001
A0.A0.R2260118
A0.A0.R2260136
A0.A0.R2260137
A0.A0.R2260146
A0.A0.R2260150
A0.A0.R2260155
A0.A0.R2260160
A0.A0.R2260163
A0.A0.R2260169
A0.A0.R2260171
A0.A0.R2260230
A0.A0.R2260249
A0.A0.R2260297
A0.A0.R2260302
A0.A0.R2260309
A0.A0.R2260311
A0.A0.R2260324
A0.A0.R2260348
A0.A0.R2260358
A0.A0.R2260375
A0.A0.R2260382
A0.A0.R2260384
A0.A0.R2260407
A0.A0.R2260408
A0.A0.R2260483
A0.A0.R2260484
A0.A0.R2260493
A0.A0.R2260539
A0.A0.R2260553
A0.A0.R2260564
A0.A0.R2260602
A0.A0.R2260604
A0.A0.R2260632
A0.A0.R2260638
A0.A0.R2260645
A0.A0.R2260647
A0.A0.R2260651
A0.A0.R2260664
A0.A0.R2260668
A0.A0.R2260674
A0.A0.R2260748
A0.A0.R2260759
A0.A0.R2260788
A0.A0.R2260906
A0.A0.R2260915
A0.A0.R2260920
A0.A0.R2260962
A0.A0.R2260975
A0.A0.R2260987
A0.A0.R2261025
A0.A0.R2261035
A0.A0.R2261052
A0.A0.R2261104
A0.A0.R2261111
A0.A0.R2261154
A0.A0.R2261173
A0.A0.R2261228
A0.A0.R2261234
A0.A0.R2261241
A0.A0.R2261246
A0.A0.R2261262
A0.A0.R2261272
A0.A0.R2261279
A0.A0.R2261289
A0.A0.R2261310
A0.A0.R2261321
A0.A0.R2261399
A0.A0.R2261404
A0.A0.R2261412
A0.A0.R2261441
A0.A0.R2261443
A0.A0.R2261463
A0.A0.R2261472
A0.A0.R2261473
A0.A0.R2261495
A0.A0.R2261503
A0.A0.R2261505
A0.A0.R2261525
A0.A0.R2261545
A0.A0.R2261561
A0.A0.R2261563
A0.A0.R2261566
A0.A0.R2261589
A0.A0.R2261611
A0.A0.R2261637
A0.A0.R2261678
A0.A0.R2261689
A0.A0.R2261718
A0.A0.R2261720
A0.A0.R2261743
A0.A0.R2261745
A0.A0.R2261748
A0.A0.R2261752
A0.A0.R2261771
A0.A0.R2261778
A0.A0.R2261809
A0.A0.R2261821
A0.A0.R2261839
A0.A0.R2261919
A0.A0.R2261958
A0.A0.R2261962
A0.A0.R2261966
A0.A0.R2261987
A0.A0.R2262001
A0.A0.R2262017
A0.A0.R2262026
A0.A0.R2262050
A0.A0.R2262087
A0.A0.R2262097
A0.A0.R2262102
A0.A0.R2262117
A0.A0.R2262120
A0.A0.R2262128
A0.A0.R2262135
A0.A0.R2262142
A0.A0.R2262147
A0.A0.R2262152
A0.A0.R2262203
A0.A0.R2262209
A0.A0.R2262218
A0.A0.R2262226
A0.A0.R2262266
A0.A0.R2262267
A0.A0.R2262274
A0.A0.R2262280
A0.A0.R2262320
A0.A0.R2262368
A0.A0.R2262395
A0.A0.R2262401
A0.A0.R2262452
A0.A0.R2262456
A0.A0.R2262485
A0.A0.R2262511
A0.A0.R2262535
A0.A0.R2262580
A0.A0.R2262597
A0.A0.R2262601
A0.A0.R2262645
A0.A0.R2262648
A0.A0.R2262659
A0.A0.R2262678
A0.A0.R2262679
A0.A0.R2262710
A0.A0.R2262740
A0.A0.R2262745
A0.A0.R2262769
A0.A0.R2262771
A0.A0.R2262777
A0.A0.R2262804
A0.A0.R2262831
A0.A0.R2262836
A0.A0.R2262881
A0.A0.R2262907
A0.A0.R2262936
A0.A0.R2262941
A0.A0.R2262957
A0.A0.R2262961
A0.A0.R2263005
A0.A0.R2263014
A0.A0.R2263054
A0.A0.R2263076
A0.A0.R2263078
A0.A0.R2263084
A0.A0.R2263092
A0.A0.R2263273
A0.A0.R2263332
A0.A0.R2263334
A0.A0.R2263336
A0.A0.R2263355
A0.A0.R2263400
A0.A0.R2263410
A0.A0.R2263417
A0.A0.R2263419
A0.A0.R2263423
A0.A0.R2263439
A0.A0.R2263478
A0.A0.R2263538
A0.A0.R2263620
A0.A0.R2263677
A0.A0.R2263765
A0.A0.R2263790
A0.A0.R2263795
A0.A0.R2263809
A0.A0.R2263857
A0.A0.R2263891
A0.A0.R2263892
A0.A0.R2263894
A0.A0.R2263895
A0.A0.R2263945
A0.A0.R2263983
A0.A0.R2263996
A0.A0.R2263998
A0.A0.R2264006
A0.A0.R2264025
A0.A0.R2264052
A0.A0.R2264060
A0.A0.R2264063
A0.A0.R2264079
A0.A0.R2264087
A0.A0.R2264100
A0.A0.R2264126
A0.A0.R2264129
A0.A0.R2264133
A0.A0.R2264136
A0.A0.R2264137
A0.A0.R2264161
A0.A0.R2264185
A0.A0.R2264186
A0.A0.R2264192
A0.A0.R2264201
A0.A0.R2264208
A0.A0.R2264214
A0.A0.R2264234
A0.A0.R2264319
A0.A0.R2264372
A0.A0.R2264374
A0.A0.R2264386
A0.A0.R2264390
A0.A0.R2264409
A0.A0.R2264415
A0.A0.R2264447
A0.A0.R2264458
A0.A0.R2264488
A0.A0.R2264492
A0.A0.R2264542
A0.A0.R2264557
A0.A0.R2264562
A0.A0.R2264582
A0.A0.R2264590
A0.A0.R2264591
A0.A0.R2264637
A0.A0.R2264640
A0.A0.R2264671
A0.A0.R2264714
A0.A0.R2264734
A0.A0.R2264741
A0.A0.R2264754
A0.A0.R2264764
A0.A0.R2264794
A0.A0.R2264819
A0.A0.R2264822
A0.A0.R2264829
A0.A0.R2264840
A0.A0.R2264841
A0.A0.R2264847
A0.A0.R2264848
A0.A0.R2264861
A0.A0.R2264882
A0.A0.R2264896
A0.A0.R2264903
A0.A0.R2264908
A0.A0.R2264910
A0.A0.R2264936
A0.A0.R2265077
A0.A0.R2265096
A0.A0.R2265238
A0.A0.R2265285
A0.A0.R2265287
A0.A0.R2265331
A0.A0.R2265352
A0.A0.R2265355
A0.A0.R2265365
A0.A0.R2265367
A0.A0.R2265388
A0.A0.R2265419
A0.A0.R2265445
A0.A0.R2265471
A0.A0.R2265478
A0.A0.R2265483
A0.A0.R2265512
A0.A0.R2265576
A0.A0.R2265617
A0.A0.R2265642
A0.A0.R2265645
A0.A0.R2265652
A0.A0.R2265697
A0.A0.R2265700
A0.A0.R2265713
A0.A0.R2265715
A0.A0.R2265720
A0.A0.R2265725
A0.A0.R2265730
A0.A0.R2265740
A0.A0.R2265784
A0.A0.R2265787
A0.A0.R2265820
A0.A0.R2265831
A0.A0.R2265837
A0.A0.R2265911
A0.A0.R2265959
A0.A0.R2266010
A0.A0.R2266018
A0.A0.R2266024
A0.A0.R2266043
A0.A0.R2266059
A0.A0.R2266060
A0.A0.R2266062
A0.A0.R2266068
A0.A0.R2266102
A0.A0.R2266104
A0.A0.R2266114
A0.A0.R2266159
A0.A0.R2266163
A0.A0.R2266200
A0.A0.R2266201
A0.A0.R2266202
A0.A0.R2266213
A0.A0.R2266280
A0.A0.R2266285
A0.A0.R2266307
A0.A0.R2266358
A0.A0.R2266513
A0.A0.R2266516
A0.A0.R2266604
A0.A0.R2266609
A0.A0.R2266633
A0.A0.R2266666
A0.A0.R2266668
A0.A0.R2266676
A0.A0.R2266679
A0.A0.R2266681
A0.A0.R2266708
A0.A0.R2266719
A0.A0.R2266740
A0.A0.R2266768
A0.A0.R2266831
A0.A0.R2266842
A0.A0.R2266881
A0.A0.R2266901
A0.A0.R2266908
A0.A0.R2267024
A0.A0.R2267038
A0.A0.R2267044
A0.A0.R2267054
A0.A0.R2267067
A0.A0.R2267122
A0.A0.R2267129
A0.A0.R2267132
A0.A0.R2267140
A0.A0.R2267186
A0.A0.R2267202
A0.A0.R2267203
A0.A0.R2267214
A0.A0.R2267259
A0.A0.R2267283
A0.A0.R2267295
A0.A0.R2267304
A0.A0.R2267313
A0.A0.R2267315
A0.A0.R2267378
A0.A0.R2267382
A0.A0.R2267413
A0.A0.R2267453
A0.A0.R2267512
A0.A0.R2267530
A0.A0.R2267537
A0.A0.R2267557
A0.A0.R2267558
A0.A0.R2267564
A0.A0.R2267575
A0.A0.R2267592
A0.A0.R2267600
A0.A0.R2267631
A0.A0.R2267668
A0.A0.R2267675
A0.A0.R2267687
A0.A0.R2267694
A0.A0.R2267772
A0.A0.R2267778
A0.A0.R2267804
A0.A0.R2267806
A0.A0.R2267818
A0.A0.R2267829
A0.A0.R2267836
A0.A0.R2267838
A0.A0.R2267841
A0.A0.R2267867
A0.A0.R2267950
A0.A0.R2267994
A0.A0.R2268029
A0.A0.R2268082
A0.A0.R2268120
A0.A0.R2268144
A0.A0.R2268158
A0.A0.R2268194
A0.A0.R2268209
A0.A0.R2268219
A0.A0.R2268234
A0.A0.R2268248
A0.A0.R2268271
A0.A0.R2268325
A0.A0.R2268346
A0.A0.R2268367
A0.A0.R2268381
A0.A0.R2268382
A0.A0.R2268384
A0.A0.R2268430
A0.A0.R2268446
A0.A0.R2268450
A0.A0.R2268510
A0.A0.R2268518
A0.A0.R2268530
A0.A0.R2268617
A0.A0.R2268704
A0.A0.R2268727
A0.A0.R2268806
A0.A0.R2268807
A0.A0.R2268815
A0.A0.R2268830
A0.A0.R2268875
A0.A0.R2268910
A0.A0.R2268913
A0.A0.R2268927
A0.A0.R2268945
A0.A0.R2268953
A0.A0.R2269003
A0.A0.R2269010
A0.A0.R2269023
A0.A0.R2269031
A0.A0.R2269169
A0.A0.R2269206
A0.A0.R2269321
A0.A0.R2269323
A0.A0.R2269384
A0.A0.R2269408
A0.A0.R2269412
A0.A0.R2269423
A0.A0.R2269437
A0.A0.R2269470
A0.A0.R2269508
A0.A0.R2269510
A0.A0.R2269529
A0.A0.R2269579
A0.A0.R2269581
A0.A0.R2269598
A0.A0.R2269620
A0.A0.R2269628
A0.A0.R2269639
A0.A0.R2269678
A0.A0.R2269696
A0.A0.R2269732
A0.A0.R2269830
A0.A0.R2269862
A0.A0.R2269863
A0.A0.R2269876
A0.A0.R2269882
A0.A0.R2269888
A0.A0.R2269925
A0.A0.R2269933
A0.A0.R2269943
A0.A0.R2269948
A0.A0.R2269956
A0.A0.R2270040
A0.A0.R2270046
A0.A0.R2270053
A0.A0.R2270069
A0.A0.R2270082
A0.A0.R2270086
A0.A0.R2270100
A0.A0.R2270111
A0.A0.R2270116
A0.A0.R2270121
A0.A0.R2270176
A0.A0.R2270198
A0.A0.R2270209
A0.A0.R2270215
A0.A0.R2270235
A0.A0.R2270243
A0.A0.R2270253
A0.A0.R2270258
A0.A0.R2270264
A0.A0.R2270265
A0.A0.R2270266
A0.A0.R2270272
A0.A0.R2270274
A0.A0.R2270277
A0.A0.R2270283
A0.A0.R2270392
A0.A0.R2270424
A0.A0.R2270457
A0.A0.R2270491
A0.A0.R2270518
A0.A0.R2270528
A0.A0.R2270550
A0.A0.R2270573
A0.A0.R2270575
A0.A0.R2270581
A0.A0.R2270585
A0.A0.R2270597
A0.A0.R2270618
A0.A0.R2270668
A0.A0.R2270672
A0.A0.R2270680
A0.A0.R2270711
A0.A0.R2270721
A0.A0.R2270783
A0.A0.R2270792
A0.A0.R2270795
A0.A0.R2270797
A0.A0.R2270803
A0.A0.R2270804
A0.A0.R2270808
A0.A0.R2270810
A0.A0.R2270813
A0.A0.R2270823
A0.A0.R2270830
A0.A0.R2270843
A0.A0.R2270846
A0.A0.R2270868
A0.A0.R2270921
A0.A0.R2270958
A0.A0.R2271052
A0.A0.R2271123
A0.A0.R2271173
A0.A0.R2271212
A0.A0.R2271295
A0.A0.R2271301
A0.A0.R2271330
A0.A0.R2271339
A0.A0.R2271347
A0.A0.R2271439
A0.A0.R2271472
A0.A0.R2271485
A0.A0.R2271499
A0.A0.R2271504
A0.A0.R2271518
A0.A0.R2271536
A0.A0.R2271542
A0.A0.R2271555
A0.A0.R2271567
A0.A0.R2271575
A0.A0.R2271591
A0.A0.R2271599
A0.A0.R2271603
A0.A0.R2271626
A0.A0.R2271628
A0.A0.R2271633
A0.A0.R2271641
A0.A0.R2271649
A0.A0.R2271663
A0.A0.R2271666
A0.A0.R2271756
A0.A0.R2271758
A0.A0.R2271881
A0.A0.R2271899
A0.A0.R2271919
A0.A0.R2272019
A0.A0.R2272059
A0.A0.R2272192
A0.A0.R2272215
A0.A0.R2272242
A0.A0.R2272299
A0.A0.R2272334
A0.A0.R2272336
A0.A0.R2272346
A0.A0.R2272350
A0.A0.R2272367
A0.A0.R2272371
A0.A0.R2272375
A0.A0.R2272383
A0.A0.R2272402
A0.A0.R2272403
A0.A0.R2272422
A0.A0.R2272426
A0.A0.R2272443
A0.A0.R2272454
A0.A0.R2272559
A0.A0.R2272570
A0.A0.R2272606
A0.A0.R2272729
A0.A0.R2272743
A0.A0.R2272778
A0.A0.R2272782
A0.A0.R2272790
A0.A0.R2272793
A0.A0.R2272827
A0.A0.R2272830
A0.A0.R2272842
A0.A0.R2272871
A0.A0.R2272898
A0.A0.R2272911
A0.A0.R2272918
A0.A0.R2272944
A0.A0.R2272979
A0.A0.R2273009
A0.A0.R2273016
A0.A0.R2273052
A0.A0.R2273054
A0.A0.R2273137
A0.A0.R2273148
A0.A0.R2273149
A0.A0.R2273154
A0.A0.R2273180
A0.A0.R2273195
A0.A0.R2273212
A0.A0.R2273310
A0.A0.R2273318
A0.A0.R2273363
A0.A0.R2273372
A0.A0.R2273379
A0.A0.R2273457
A0.A0.R2273469
A0.A0.R2273522
A0.A0.R2273534
A0.A0.R2273537
A0.A0.R2273572
A0.A0.R2273576
A0.A0.R2273578
A0.A0.R2273588
A0.A0.R2273590
A0.A0.R2273619
A0.A0.R2273647
A0.A0.R2273678
A0.A0.R2273704
A0.A0.R2273721
A0.A0.R2273735
A0.A0.R2273750
A0.A0.R2273764
A0.A0.R2273769
A0.A0.R2273793
A0.A0.R2273865
A0.A0.R2273885
A0.A0.R2273887
A0.A0.R2273906
A0.A0.R2273912
A0.A0.R2273938
A0.A0.R2273953
A0.A0.R2273974
A0.A0.R2273981
A0.A0.R2273996
A0.A0.R2274032
A0.A0.R2274098
A0.A0.R2274200
A0.A0.R2274272
A0.A0.R2274311
A0.A0.R2274344
A0.A0.R2274351
A0.A0.R2274362
A0.A0.R2274377
A0.A0.R2274387
A0.A0.R2274392
A0.A0.R2274403
A0.A0.R2274471
A0.A0.R2274504
A0.A0.R2274525
A0.A0.R2274556
A0.A0.R2274637
A0.A0.R2274702
A0.A0.R2274737
A0.A0.R2274788
A0.A0.R2274790
A0.A0.R2274802
A0.A0.R2274804
A0.A0.R2274819
A0.A0.R2274831
A0.A0.R2274835
A0.A0.R2274839
A0.A0.R2274851
A0.A0.R2274867
A0.A0.R2274873
A0.A0.R2274876
A0.A0.R2274877
A0.A0.R2274882
A0.A0.R2274910
A0.A0.R2274975
A0.A0.R2275067
A0.A0.R2275072
A0.A0.R2275087
A0.A0.R2275095
A0.A0.R2275100
A0.A0.R2275111
A0.A0.R2275115
A0.A0.R2275154
A0.A0.R2275188
A0.A0.R2275214
A0.A0.R2275215
A0.A0.R2275282
A0.A0.R2275314
A0.A0.R2275329
A0.A0.R2275345
A0.A0.R2275347
A0.A0.R2275348
A0.A0.R2275377
A0.A0.R2275401
A0.A0.R2275403
A0.A0.R2275466
A0.A0.R2275485
A0.A0.R2275500
A0.A0.R2275532
A0.A0.R2275566
A0.A0.R2275579
A0.A0.R2275586
A0.A0.R2275597
A0.A0.R2275608
A0.A0.R2275669
A0.A0.R2275683
A0.A0.R2275698
A0.A0.R2275707
A0.A0.R2275715
A0.A0.R2275753
A0.A0.R2275927
A0.A0.R2276026
A0.A0.R2276046
A0.A0.R2276076
A0.A0.R2276087
A0.A0.R2276120
A0.A0.R2276183
A0.A0.R2276186
A0.A0.R2276201
A0.A0.R2276225
A0.A0.R2276343
A0.A0.R2276375
A0.A0.R2276399
A0.A0.R2276427
A0.A0.R2276527
A0.A0.R2276572
A0.A0.R2276578
A0.A0.R2276597
A0.A0.R2276626
A0.A0.R2276669
A0.A0.R2276673
A0.A0.R2276689
A0.A0.R2276713
A0.A0.R2276731
A0.A0.R2276753
A0.A0.R2276872
A0.A0.R2276881
A0.A0.R2276948
A0.A0.R2276959
A0.A0.R2277027
A0.A0.R2277085
A0.A0.R2277091
A0.A0.R2277151
A0.A0.R2277163
A0.A0.R2277204
A0.A0.R2277230
A0.A0.R2277257
A0.A0.R2277281
A0.A0.R2277309
A0.A0.R2277325
A0.A0.R2277364
A0.A0.R2277369
A0.A0.R2277409
A0.A0.R2277596
A0.A0.R2277654
A0.A0.R2277655
A0.A0.R2277728
A0.A0.R2277734
A0.A0.R2277799
A0.A0.R2277872
A0.A0.R2278015
A0.A0.R2278169
A0.A0.R2278173
A0.A0.R2278181
A0.A0.R2278198
A0.A0.R2278212
A0.A0.R2278218
A0.A0.R2278276
A0.A0.R2278279
A0.A0.R2278284
A0.A0.R2278298
A0.A0.R2278306
A0.A0.R2278326
A0.A0.R2278339
A0.A0.R2278362
A0.A0.R2278399
A0.A0.R2278422
A0.A0.R2278437
A0.A0.R2278461
A0.A0.R2278490
A0.A0.R2278544
A0.A0.R2278577
A0.A0.R2278590
A0.A0.R2278596
A0.A0.R2278602
A0.A0.R2278615
A0.A0.R2278624
A0.A0.R2278711
A0.A0.R2278723
A0.A0.R2278743
A0.A0.R2278748
A0.A0.R2278749
A0.A0.R2278788
A0.A0.R2278802
A0.A0.R2278805
A0.A0.R2278809
A0.A0.R2278816
A0.A0.R2278844
A0.A0.R2278854
A0.A0.R2278861
A0.A0.R2278883
A0.A0.R2279028
A0.A0.R2279237
A0.A0.R2279273
A0.A0.R2279280
A0.A0.R2279338
A0.A0.R2279347
A0.A0.R2279362
A0.A0.R2279392
A0.A0.R2279395
A0.A0.R2279401
A0.A0.R2279408
A0.A0.R2279414
A0.A0.R2279457
A0.A0.R2279471
A0.A0.R2279475
A0.A0.R2279524
A0.A0.R2279536
A0.A0.R2279539
A0.A0.R2279552
A0.A0.R2279579
A0.A0.R2279589
A0.A0.R2279627
A0.A0.R2279629
A0.A0.R2279723
A0.A0.R2279729
A0.A0.R2279764
A0.A0.R2279802
A0.A0.R2279815
A0.A0.R2279856
A0.A0.R2279858
A0.A0.R2279884
A0.A0.R2279892
A0.A0.R2279894
A0.A0.R2279912
A0.A0.R2279985
A0.A0.R2280010
A0.A0.R2280028
A0.A0.R2280037
A0.A0.R2280086
A0.A0.R2280087
A0.A0.R2280119
A0.A0.R2280202
A0.A0.R2280219
A0.A0.R2280278
A0.A0.R2280281
A0.A0.R2280355
A0.A0.R2280388
A0.A0.R2280428
A0.A0.R2280433
A0.A0.R2280443
A0.A0.R2280450
A0.A0.R2280506
A0.A0.R2280515
A0.A0.R2280529
A0.A0.R2280607
A0.A0.R2280684
A0.A0.R2280721
A0.A0.R2280737
A0.A0.R2280778
A0.A0.R2280787
A0.A0.R2280788
A0.A0.R2280791
A0.A0.R2280809
A0.A0.R2280817
A0.A0.R2280842
A0.A0.R2280865
A0.A0.R2280873
A0.A0.R2280880
A0.A0.R2280963
A0.A0.R2280998
A0.A0.R2281057
A0.A0.R2281075
A0.A0.R2281087
A0.A0.R2281121
A0.A0.R2281132
A0.A0.R2281142
A0.A0.R2281154
A0.A0.R2281241
A0.A0.R2281258
A0.A0.R2281267
A0.A0.R2281288
A0.A0.R2281299
A0.A0.R2281314
A0.A0.R2281320
A0.A0.R2281323
A0.A0.R2281358
A0.A0.R2281387
A0.A0.R2281391
A0.A0.R2281411
A0.A0.R2281417
A0.A0.R2281475
A0.A0.R2281490
A0.A0.R2281514
A0.A0.R2281518
A0.A0.R2281585
A0.A0.R2281728
A0.A0.R2281735
A0.A0.R2281887
A0.A0.R2281912
A0.A0.R2281921
A0.A0.R2281960
A0.A0.R2281970
A0.A0.R2282016
A0.A0.R2282059
A0.A0.R2282073
A0.A0.R2282096
A0.A0.R2282154
A0.A0.R2282157
A0.A0.R2282204
A0.A0.R2282218
A0.A0.R2282244
A0.A0.R2282253
A0.A0.R2282318
A0.A0.R2282341
A0.A0.R2282363
A0.A0.R2282373
A0.A0.R2282392
A0.A0.R2282400
A0.A0.R2282404
A0.A0.R2282425
A0.A0.R2282432
A0.A0.R2282471
A0.A0.R2282481
A0.A0.R2282525
A0.A0.R2282527
A0.A0.R2282547
A0.A0.R2282551
A0.A0.R2282655
A0.A0.R2282736
A0.A0.R2282849
A0.A0.R2282932
A0.A0.R2282934
A0.A0.R2283029
A0.A0.R2283060
A0.A0.R2283074
A0.A0.R2283121
A0.A0.R2283159
A0.A0.R2283161
A0.A0.R2283174
A0.A0.R2283217
A0.A0.R2283309
A0.A0.R2283324
A0.A0.R2283337
A0.A0.R2283341
A0.A0.R2283345
A0.A0.R2283415
A0.A0.R2283416
A0.A0.R2283441
A0.A0.R2283485
A0.A0.R2283553
A0.A0.R2283605
A0.A0.R2283630
A0.A0.R2283632
A0.A0.R2283656
A0.A0.R2283708
A0.A0.R2283715
A0.A0.R2283716
A0.A0.R2283746
A0.A0.R2283788
A0.A0.R2283790
A0.A0.R2283796
A0.A0.R2283825
A0.A0.R2283847
A0.A0.R2283849
A0.A0.R2283867
A0.A0.R2283919
A0.A0.R2283946
A0.A0.R2284010
A0.A0.R2284033
A0.A0.R2284046
A0.A0.R2284066
A0.A0.R2284098
A0.A0.R2284109
A0.A0.R2284110
A0.A0.R2284113
A0.A0.R2284139
A0.A0.R2284179
A0.A0.R2284181
A0.A0.R2284234
A0.A0.R2284248
A0.A0.R2284320
A0.A0.R2284338
A0.A0.R2284340
A0.A0.R2284357
A0.A0.R2284392
A0.A0.R2284438
A0.A0.R2284482
A0.A0.R2284611
A0.A0.R2284680
A0.A0.R2284686
A0.A0.R2284699
A0.A0.R2284728
A0.A0.R2284795
A0.A0.R2284891
A0.A0.R2284932
A0.A0.R2284978
A0.A0.R2284980
A0.A0.R2285026
A0.A0.R2285028
A0.A0.R2285058
A0.A0.R2285084
A0.A0.R2285100
A0.A0.R2285170
A0.A0.R2285194
A0.A0.R2285229
A0.A0.R2285238
A0.A0.R2285240
A0.A0.R2285252
A0.A0.R2285272
A0.A0.R2285280
A0.A0.R2285296
A0.A0.R2285303
A0.A0.R2285306
A0.A0.R2285354
A0.A0.R2285374
A0.A0.R2285417
A0.A0.R2285469
A0.A0.R2285498
A0.A0.R2285499
A0.A0.R2285513
A0.A0.R2285545
A0.A0.R2285551
A0.A0.R2285653
A0.A0.R2285654
A0.A0.R2285692
A0.A0.R2285727
A0.A0.R2285737
A0.A0.R2285784
A0.A0.R2285829
A0.A0.R2285845
A0.A0.R2285923
A0.A0.R2285931
A0.A0.R2285973
A0.A0.R2285981
A0.A0.R2285985
A0.A0.R2286024
A0.A0.R2286154
A0.A0.R2286194
A0.A0.R2286222
A0.A0.R2286228
A0.A0.R2286281
A0.A0.R2286436
A0.A0.R2286452
A0.A0.R2286464
A0.A0.R2286467
A0.A0.R2286522
A0.A0.R2286571
A0.A0.R2286629
A0.A0.R2286644
A0.A0.R2286657
A0.A0.R2286674
A0.A0.R2286763
A0.A0.R2286765
A0.A0.R2286822
A0.A0.R2286889
A0.A0.R2286897
A0.A0.R2286903
A0.A0.R2286915
A0.A0.R2286949
A0.A0.R2287070
A0.A0.R2287148
A0.A0.R2287232
A0.A0.R2287323
A0.A0.R2287392
A0.A0.R2287414
A0.A0.R2287435
A0.A0.R2287442
A0.A0.R2287502
A0.A0.R2287621
A0.A0.R2287622
A0.A0.R2287720
A0.A0.R2287723
A0.A0.R2287724
A0.A0.R2287727
A0.A0.R2287744
A0.A0.R2287749
A0.A0.R2287828
A0.A0.R2287854
A0.A0.R2287861
A0.A0.R2287897
A0.A0.R2287976
A0.A0.R2287996
A0.A0.R2288008
A0.A0.R2288057
A0.A0.R2288161
A0.A0.R2288223
A0.A0.R2288256
A0.A0.R2288326
A0.A0.R2288332
A0.A0.R2288380
A0.A0.R2288480
A0.A0.R2288556
A0.A0.R2288594
A0.A0.R2288611
A0.A0.R2288649
A0.A0.R2288650
A0.A0.R2288703
A0.A0.R2288715
A0.A0.R2288753
A0.A0.R2288779
A0.A0.R2288789
A0.A0.R2288790
A0.A0.R2288796
A0.A0.R2288818
A0.A0.R2288832
A0.A0.R2288914
A0.A0.R2288963
A0.A0.R2289022
A0.A0.R2289034
A0.A0.R2289055
A0.A0.R2289057
A0.A0.R2289068
A0.A0.R2289070
A0.A0.R2289091
A0.A0.R2289108
A0.A0.R2289248
A0.A0.R2289268
A0.A0.R2289325
A0.A0.R2289333
A0.A0.R2289437
A0.A0.R2289479
A0.A0.R2289511
A0.A0.R2289542
A0.A0.R2289604
A0.A0.R2289706
A0.A0.R2289720
A0.A0.R2289721
A0.A0.R2289755
A0.A0.R2289770
A0.A0.R2289796
A0.A0.R2289815
A0.A0.R2289904
A0.A0.R2289921
A0.A0.R2289968
A0.A0.R2289999
A0.A0.R2290144
A0.A0.R2290213
A0.A0.R2290214
A0.A0.R2290215
A0.A0.R2290219
A0.A0.R2290352
A0.A0.R2290358
A0.A0.R2290367
A0.A0.R2290491
A0.A0.R2290531
A0.A0.R2290646
A0.A0.R2290649
A0.A0.R2290772
A0.A0.R2290818
A0.A0.R2290844
A0.A0.R2290878
A0.A0.R2290915
A0.A0.R2291007
A0.A0.R2291008
A0.A0.R2291027
A0.A0.R2291034
A0.A0.R2291098
A0.A0.R2291116
A0.A0.R2291259
A0.A0.R2291277
A0.A0.R2291280
A0.A0.R2291281
A0.A0.R2291296
A0.A0.R2291349
A0.A0.R2291375
A0.A0.R2291443
A0.A0.R2291465
A0.A0.R2291470
A0.A0.R2291475
A0.A0.R2291497
A0.A0.R2291556
A0.A0.R2291597
A0.A0.R2291610
A0.A0.R2291611
A0.A0.R2291701
A0.A0.R2291738
A0.A0.R2291776
A0.A0.R2291806
A0.A0.R2291838
A0.A0.R2291882
A0.A0.R2291884
A0.A0.R2291948
A0.A0.R2291958
A0.A0.R2291964
A0.A0.R2291980
A0.A0.R2292099
A0.A0.R2292105
A0.A0.R2292157
A0.A0.R2292175
A0.A0.R2292190
A0.A0.R2292218
A0.A0.R2292231
A0.A0.R2292240
A0.A0.R2292296
A0.A0.R2292306
A0.A0.R2292402
A0.A0.R2292485
A0.A0.R2292513
A0.A0.R2292564
A0.A0.R2292600
A0.A0.R2292685
A0.A0.R2292698
A0.A0.R2292739
A0.A0.R2292785
A0.A0.R2292803
A0.A0.R2292856
A0.A0.R2292865
A0.A0.R2292921
A0.A0.R2292941
A0.A0.R2292962
A0.A0.R2292970
A0.A0.R2292986
A0.A0.R2293037
A0.A0.R2293092
A0.A0.R2293154
A0.A0.R2293159
A0.A0.R2293173
A0.A0.R2293185
A0.A0.R2293219
A0.A0.R2293230
A0.A0.R2293348
A0.A0.R2293374
A0.A0.R2293407
A0.A0.R2293441
A0.A0.R2293468
A0.A0.R2293511
A0.A0.R2293549
A0.A0.R2293601
A0.A0.R2293608
A0.A0.R2293678
A0.A0.R2293771
A0.A0.R2293832
A0.A0.R2293844
A0.A0.R2293920
A0.A0.R2294053
A0.A0.R2294094
A0.A0.R2294179
A0.A0.R2294181
A0.A0.R2294253
A0.A0.R2294311
A0.A0.R2294343
A0.A0.R2294411
A0.A0.R2294424
A0.A0.R2294428
A0.A0.R2294445
A0.A0.R2294446
A0.A0.R2294450
A0.A0.R2294452
A0.A0.R2294461
A0.A0.R2294535
A0.A0.R2294572
A0.A0.R2294602
A0.A0.R2294628
A0.A0.R2294641
A0.A0.R2294668
A0.A0.R2294742
A0.A0.R2294755
A0.A0.R2294822
A0.A0.R2294879
A0.A0.R2295026
A0.A0.R2295079
A0.A0.R2295169
A0.A0.R2295207
A0.A0.R2295248
A0.A0.R2295299
A0.A0.R2295348
A0.A0.R2295399
A0.A0.R2295414
A0.A0.R2295431
A0.A0.R2295432
A0.A0.R2295691
A0.A0.R2295774
A0.A0.R2295863
A0.A0.R2295967
A0.A0.R2296122
A0.A0.R2296140
A0.A0.R2296181
A0.A0.R2296303
A0.A0.R2296381
A0.A0.R2296389
A0.A0.R2296405
A0.A0.R2296437
A0.A0.R2296483
A0.A0.R2296601
A0.A0.R2296621
A0.A0.R2296627
A0.A0.R2296694
A0.A0.R2296702
A0.A0.R2296705
A0.A0.R2296706
A0.A0.R2296761
A0.A0.R2296762
A0.A0.R2296800
A0.A0.R2296854
A0.A0.R2296877
A0.A0.R2296960
A0.A0.R2296963
A0.A0.R2296981
A0.A0.R2297026
A0.A0.R2297027
A0.A0.R2297202
A0.A0.R2297224
A0.A0.R2297226
A0.A0.R2297238
A0.A0.R2297273
A0.A0.R2297376
A0.A0.R2297617
A0.A0.R2297692
A0.A0.R2297744
A0.A0.R2297774
A0.A0.R2297802
A0.A0.R2297811
A0.A0.R2297835
A0.A0.R2297929
A0.A0.R2298038
A0.A0.R2298191
A0.A0.R2298304
A0.A0.R2298325
A0.A0.R2298331
A0.A0.R2298332
A0.A0.R2298340
A0.A0.R2298361
A0.A0.R2298369
A0.A0.R2298431
A0.A0.R2298437
A0.A0.R2298467
A0.A0.R2298489
A0.A0.R2298508
A0.A0.R2298555
A0.A0.R2298584
A0.A0.R2298631
A0.A0.R2298689
A0.A0.R2298694
A0.A0.R2298725
A0.A0.R2298737
A0.A0.R2298750
A0.A0.R2298766
A0.A0.R2298796
A0.A0.R2298817
A0.A0.R2298943
A0.A0.R2299009
A0.A0.R2299066
A0.A0.R2299079
A0.A0.R2299201
A0.A0.R2299216
A0.A0.R2299292
A0.A0.R2299370
A0.A0.R2299405
A0.A0.R2299414
A0.A0.R2299416
A0.A0.R2299489
A0.A0.R2299560
A0.A0.R2299572
A0.A0.R2299625
A0.A0.R2299698
A0.A0.R2299705
A0.A0.R2299718
A0.A0.R2299830
A0.A0.R2299862
A0.A0.R2299960
A0.A0.R2299975
A0.A0.R2299984
A0.A0.R2300005
A0.A0.R2300009
A0.A0.R2300103
A0.A0.R2300173
A0.A0.R2300187
A0.A0.R2300194
A0.A0.R2300220
A0.A0.R2300240
A0.A0.R2300286
A0.A0.R2300383
A0.A0.R2300425
A0.A0.R2300458
A0.A0.R2300462
A0.A0.R2300471
A0.A0.R2300475
A0.A0.R2300535
A0.A0.R2300555
A0.A0.R2300698
A0.A0.R2300736
A0.A0.R2300831
A0.A0.R2301128
A0.A0.R2301167
A0.A0.R2301267
A0.A0.R2301282
A0.A0.R2301299
A0.A0.R2301377
A0.A0.R2301421
A0.A0.R2301467
A0.A0.R2301507
A0.A0.R2301528
A0.A0.R2301540
A0.A0.R2301626
A0.A0.R2301646
A0.A0.R2301670
A0.A0.R2301704
A0.A0.R2301705
A0.A0.R2301721
A0.A0.R2301726
A0.A0.R2301727
A0.A0.R2301729
A0.A0.R2301743
A0.A0.R2301773
A0.A0.R2301783
A0.A0.R2301821
A0.A0.R2301840
A0.A0.R2301866
A0.A0.R2301916
A0.A0.R2302014
A0.A0.R2302093
A0.A0.R2302132
A0.A0.R2302163
A0.A0.R2302224
A0.A0.R2302225
A0.A0.R2302292
A0.A0.R2302325
A0.A0.R2302330
A0.A0.R2302345
A0.A0.R2302426
A0.A0.R2302448
A0.A0.R2302450
A0.A0.R2302451
A0.A0.R2302527
A0.A0.R2302533
A0.A0.R2302560
A0.A0.R2302595
A0.A0.R2302678
A0.A0.R2302799
A0.A0.R2302821
A0.A0.R2302823
A0.A0.R2302828
A0.A0.R2302858
A0.A0.R2302859
A0.A0.R2302920
A0.A0.R2302929
A0.A0.R2302936
A0.A0.R2302962
A0.A0.R2303003
A0.A0.R2303022
A0.A0.R2303031
A0.A0.R2303078
A0.A0.R2303099
A0.A0.R2303105
A0.A0.R2303215
A0.A0.R2303216
A0.A0.R2303238
A0.A0.R2303245
A0.A0.R2303282
A0.A0.R2303425
A0.A0.R2303428
A0.A0.R2303520
A0.A0.R2303553
A0.A0.R2303600
A0.A0.R2303667
A0.A0.R2303677
A0.A0.R2303761
A0.A0.R2303781
A0.A0.R2303803
A0.A0.R2303851
A0.A0.R2303869
A0.A0.R2303928
A0.A0.R2304066
A0.A0.R2304154
A0.A0.R2304168
A0.A0.R2304199
A0.A0.R2304250
A0.A0.R2304260
A0.A0.R2304273
A0.A0.R2304442
A0.A0.R2304460
A0.A0.R2304466
A0.A0.R2304531
A0.A0.R2304578
A0.A0.R2304591
A0.A0.R2304609
A0.A0.R2304619
A0.A0.R2304676
A0.A0.R2304821
A0.A0.R2304838
A0.A0.R2304875
A0.A0.R2304938
A0.A0.R2304999
A0.A0.R2305007
A0.A0.R2305039
A0.A0.R2305067
A0.A0.R2305071
A0.A0.R2305335
A0.A0.R2305420
A0.A0.R2305599
A0.A0.R2305667
A0.A0.R2305695
A0.A0.R2305817
A0.A0.R2305877
A0.A0.R2305898
A0.A0.R2305928
A0.A0.R2305960
A0.A0.R2305964
A0.A0.R2305971
A0.A0.R2306018
A0.A0.R2306028
A0.A0.R2306053
A0.A0.R2306055
A0.A0.R2306086
A0.A0.R2306128
A0.A0.R2306164
A0.A0.R2306299
A0.A0.R2306355
A0.A0.R2306437
A0.A0.R2306447
A0.A0.R2306467
A0.A0.R2306555
A0.A0.R2306626
A0.A0.R2306642
A0.A0.R2306647
A0.A0.R2306651
A0.A0.R2306759
A0.A0.R2306760
A0.A0.R2306810
A0.A0.R2306831
A0.A0.R2306835
A0.A0.R2306871
A0.A0.R2306878
A0.A0.R2306890
A0.A0.R2306912
A0.A0.R2306915
A0.A0.R2306917
A0.A0.R2306965
A0.A0.R2307006
A0.A0.R2307040
A0.A0.R2307053
A0.A0.R2307061
A0.A0.R2307194
A0.A0.R2307219
A0.A0.R2307293
A0.A0.R2307308
A0.A0.R2307357
A0.A0.R2307392
A0.A0.R2307465
A0.A0.R2307490
A0.A0.R2307502
A0.A0.R2307550
A0.A0.R2307584
A0.A0.R2307608
A0.A0.R2307620
A0.A0.R2307673
A0.A0.R2307684
A0.A0.R2307775
A0.A0.R2307848
A0.A0.R2307950
A0.A0.R2308081
A0.A0.R2308228
A0.A0.R2308342
A0.A0.R2308376
A0.A0.R2308738
A0.A0.R2308817
A0.A0.R2308892
A0.A0.R2309011
A0.A0.R2309068
A0.A0.R2309072
A0.A0.R2309179
A0.A0.R2309261
A0.A0.R2309269
A0.A0.R2309403
A0.A0.R2309457
A0.A0.R2309458
A0.A0.R2309464
A0.A0.R2309545
A0.A0.R2309680
A0.A0.R2309683
A0.A0.R2309773
A0.A0.R2309777
A0.A0.R2309840
A0.A0.R2309861
A0.A0.R2309899
A0.A0.R2309946
A0.A0.R2310038
A0.A0.R2310040
A0.A0.R2310066
A0.A0.R2310076
A0.A0.R2310078
A0.A0.R2310127
A0.A0.R2310156
A0.A0.R2310240
A0.A0.R2310255
A0.A0.R2310265
A0.A0.R2310319
A0.A0.R2310431
A0.A0.R2310444
A0.A0.R2310463
A0.A0.R2310521
A0.A0.R2310546
A0.A0.R2310562
A0.A0.R2310714
A0.A0.R2310841
A0.A0.R2310912
A0.A0.R2310991
A0.A0.R2311008
A0.A0.R2311161
A0.A0.R2311163
A0.A0.R2311180
A0.A0.R2311203
A0.A0.R2311274
A0.A0.R2311361
A0.A0.R2311376
A0.A0.R2311411
A0.A0.R2311436
A0.A0.R2311482
A0.A0.R2311522
A0.A0.R2311535
A0.A0.R2311577
A0.A0.R2311582
A0.A0.R2311636
A0.A0.R2311643
A0.A0.R2311702
A0.A0.R2311728
A0.A0.R2311780
A0.A0.R2311784
A0.A0.R2311853
A0.A0.R2311870
A0.A0.R2311913
A0.A0.R2311954
A0.A0.R2311957
A0.A0.R2312133
A0.A0.R2312163
A0.A0.R2312287
A0.A0.R2312290
A0.A0.R2312318
A0.A0.R2312460
A0.A0.R2312508
A0.A0.R2312563
A0.A0.R2312569
A0.A0.R2312573
A0.A0.R2312621
A0.A0.R2312626
A0.A0.R2312656
A0.A0.R2312684
A0.A0.R2312748
A0.A0.R2312751
A0.A0.R2312967
A0.A0.R2313066
A0.A0.R2313069
A0.A0.R2313072
A0.A0.R2313126
A0.A0.R2313128
A0.A0.R2313267
A0.A0.R2313275
A0.A0.R2313365
A0.A0.R2313389
A0.A0.R2313394
A0.A0.R2313607
A0.A0.R2313892
A0.A0.R2314015
A0.A0.R2314021
A0.A0.R2314039
A0.A0.R2314092
A0.A0.R2314225
A0.A0.R2314233
A0.A0.R2314311
A0.A0.R2314316
A0.A0.R2314335
A0.A0.R2314372
A0.A0.R2314512
A0.A0.R2314518
A0.A0.R2314542
A0.A0.R2314597
A0.A0.R2314618
A0.A0.R2314703
A0.A0.R2314727
A0.A0.R2314730
A0.A0.R2314738
A0.A0.R2314819
A0.A0.R2314970
A0.A0.R2314972
A0.A0.R2315058
A0.A0.R2315060
A0.A0.R2315083
A0.A0.R2315098
A0.A0.R2315181
A0.A0.R2315214
A0.A0.R2315261
A0.A0.R2315270
A0.A0.R2315279
A0.A0.R2315318
A0.A0.R2315337
A0.A0.R2315386
A0.A0.R2315404
A0.A0.R2315474
A0.A0.R2315496
A0.A0.R2315505
A0.A0.R2315507
A0.A0.R2315673
A0.A0.R2315750
A0.A0.R2315987
A0.A0.R2316073
A0.A0.R2316105
A0.A0.R2316362
A0.A0.R2316371
A0.A0.R2316399
A0.A0.R2316444
A0.A0.R2316547
A0.A0.R2316649
A0.A0.R2316671
A0.A0.R2316780
A0.A0.R2316784
A0.A0.R2316803
A0.A0.R2316824
A0.A0.R2316847
A0.A0.R2316910
A0.A0.R2316920
A0.A0.R2316984
A0.A0.R2317004
A0.A0.R2317022
A0.A0.R2317203
A0.A0.R2317327
A0.A0.R2317531
A0.A0.R2317535
A0.A0.R2317553
A0.A0.R2317589
A0.A0.R2317705
A0.A0.R2317768
A0.A0.R2317878
A0.A0.R2317904
A0.A0.R2318036
A0.A0.R2318097
A0.A0.R2318130
A0.A0.R2318140
A0.A0.R2318296
A0.A0.R2318331
A0.A0.R2318631
A0.A0.R2318653
A0.A0.R2318700
A0.A0.R2318719
A0.A0.R2318723
A0.A0.R2318727
A0.A0.R2318772
A0.A0.R2318899
A0.A0.R2319037
A0.A0.R2319050
A0.A0.R2319058
A0.A0.R2319130
A0.A0.R2319158
A0.A0.R2319282
A0.A0.R2319355
A0.A0.R2319393
A0.A0.R2319404
A0.A0.R2319475
A0.A0.R2319546
A0.A0.R2319841
A0.A0.R2319910
A0.A0.R2320030
A0.A0.R2320052
A0.A0.R2320202
A0.A0.R2320210
A0.A0.R2320221
A0.A0.R2320257
A0.A0.R2320346
A0.A0.R2320368
A0.A0.R2320391
A0.A0.R2320444
A0.A0.R2320453
A0.A0.R2320489
A0.A0.R2320518
A0.A0.R2320588
A0.A0.R2320589
A0.A0.R2320643
A0.A0.R2320658
A0.A0.R2320679
A0.A0.R2320740
A0.A0.R2320793
A0.A0.R2320799
A0.A0.R2320842
A0.A0.R2320895
A0.A0.R2320921
A0.A0.R2320995
A0.A0.R2320996
A0.A0.R2321025
A0.A0.R2321028
A0.A0.R2321075
A0.A0.R2321122
A0.A0.R2321150
A0.A0.R2321188
A0.A0.R2321199
A0.A0.R2321238
A0.A0.R2321239
A0.A0.R2321255
A0.A0.R2321295
A0.A0.R2321342
A0.A0.R2321412
A0.A0.R2321431
A0.A0.R2321467
A0.A0.R2321499
A0.A0.R2321542
A0.A0.R2321609
A0.A0.R2321610
A0.A0.R2321669
A0.A0.R2321760
A0.A0.R2321775
A0.A0.R2321811
A0.A0.R2321857
A0.A0.R2321896
A0.A0.R2321999
A0.A0.R2322007
A0.A0.R2322187
A0.A0.R2322388
A0.A0.R2322457
A0.A0.R2322498
A0.A0.R2322553
A0.A0.R2322594
A0.A0.R2322640
A0.A0.R2322646
A0.A0.R2322669
A0.A0.R2322877
A0.A0.R2322906
A0.A0.R2323234
A0.A0.R2323251
A0.A0.R2323346
A0.A0.R2323576
A0.A0.R2323625
A0.A0.R2324056
A0.A0.R2324073
A0.A0.R2324196
A0.A0.R2324236
A0.A0.R2324314
A0.A0.R2324327
A0.A0.R2324364
A0.A0.R2324368
A0.A0.R2324445
A0.A0.R2324493
A0.A0.R2324497
A0.A0.R2324537
A0.A0.R2324540
A0.A0.R2324608
A0.A0.R2324633
A0.A0.R2324655
A0.A0.R2324750
A0.A0.R2324793
A0.A0.R2324832
A0.A0.R2324851
A0.A0.R2324903
A0.A0.R2324994
A0.A0.R2324995
A0.A0.R2325075
A0.A0.R2325260
A0.A0.R2325273
A0.A0.R2325323
A0.A0.R2325370
A0.A0.R2325403
A0.A0.R2325474
A0.A0.R2325623
A0.A0.R2325629
A0.A0.R2325677
A0.A0.R2325723
A0.A0.R2325874
A0.A0.R2325878
A0.A0.R2325903
A0.A0.R2325981
A0.A0.R2325994
A0.A0.R2326049
A0.A0.R2326123
A0.A0.R2326162
A0.A0.R2326230
A0.A0.R2326322
A0.A0.R2326370
A0.A0.R2326854
A0.A0.R2326893
A0.A0.R2327158
A0.A0.R2327206
A0.A0.R2327278
A0.A0.R2327279
A0.A0.R2327412
A0.A0.R2327445
A0.A0.R2327450
A0.A0.R2327451
A0.A0.R2327460
A0.A0.R2327595
A0.A0.R2327653
A0.A0.R2327733
A0.A0.R2327874
A0.A0.R2328080
A0.A0.R2328105
A0.A0.R2328201
A0.A0.R2328225
A0.A0.R2328275
A0.A0.R2328303
A0.A0.R2328311
A0.A0.R2328370
A0.A0.R2328409
A0.A0.R2328513
A0.A0.R2328539
A0.A0.R2328578
A0.A0.R2328612
A0.A0.R2329156
A0.A0.R2329195
A0.A0.R2329212
A0.A0.R2329372
A0.A0.R2329380
A0.A0.R2329401
A0.A0.R2329432
A0.A0.R2329438
A0.A0.R2329566
A0.A0.R2329606
A0.A0.R2329658
A0.A0.R2329735
A0.A0.R2329858
A0.A0.R2329922
A0.A0.R2329945
A0.A0.R2330011
A0.A0.R2330055
A0.A0.R2330066
A0.A0.R2330150
A0.A0.R2330169
A0.A0.R2330172
A0.A0.R2330228
A0.A0.R2330318
A0.A0.R2330323
A0.A0.R2330535
A0.A0.R2330547
A0.A0.R2331023
A0.A0.R2331024
A0.A0.R2331040
A0.A0.R2331056
A0.A0.R2331147
A0.A0.R2331164
A0.A0.R2331340
A0.A0.R2331384
A0.A0.R2331435
A0.A0.R2331458
A0.A0.R2331863
A0.A0.R2331878
A0.A0.R2331896
A0.A0.R2331927
A0.A0.R2332004
A0.A0.R2332128
A0.A0.R2332154
A0.A0.R2332303
A0.A0.R2332322
A0.A0.R2332383
A0.A0.R2332482
A0.A0.R2332948
A0.A0.R2333134
A0.A0.R2333139
A0.A0.R2333162
A0.A0.R2333425
A0.A0.R2333540
A0.A0.R2333685
A0.A0.R2333686
A0.A0.R2333693
A0.A0.R2333705
A0.A0.R2333849
A0.A0.R2333870
A0.A0.R2333925
A0.A0.R2333927
A0.A0.R2333982
A0.A0.R2333997
A0.A0.R2334381
A0.A0.R2334420
A0.A0.R2334446
A0.A0.R2334610
A0.A0.R2334667
A0.A0.R2334811
A0.A0.R2334886
A0.A0.R2334949
A0.A0.R2335354
A0.A0.R2335628
A0.A0.R2335669
A0.A0.R2335682
A0.A0.R2335709
A0.A0.R2335824
A0.A0.R2335853
A0.A0.R2336072
A0.A0.R2336191
A0.A0.R2336330
A0.A0.R2336410
A0.A0.R2336446
A0.A0.R2336493
A0.A0.R2336894
A0.A0.R2337065
A0.A0.R2337208
A0.A0.R2337222
A0.A0.R2337260
A0.A0.R2337380
A0.A0.R2337633
A0.A0.R2337691
A0.A0.R2337764
A0.A0.R2337874
A0.A0.R2337992
A0.A0.R2337994
A0.A0.R2338047
A0.A0.R2338103
A0.A0.R2338134
A0.A0.R2338156
A0.A0.R2338377
A0.A0.R2338407
A0.A0.R2338542
A0.A0.R2338677
A0.A0.R2338725
A0.A0.R2338939
A0.A0.R2338994
A0.A0.R2339408
A0.A0.R2339514
A0.A0.R2339575
A0.A0.R2339652
A0.A0.R2339746
A0.A0.R2339793
A0.A0.R2339995
A0.A0.R2340053
A0.A0.R2340361
A0.A0.R2340407
A0.A0.R2340471
A0.A0.R2340505
A0.A0.R2340644
A0.A0.R2340750
A0.A0.R2340751
A0.A0.R2341088
A0.A0.R2341092
A0.A0.R2341120
A0.A0.R2341162
A0.A0.R2341245
A0.A0.R2341540
A0.A0.R2341792
A0.A0.R2341902
A0.A0.R2342079
A0.A0.R2342194
A0.A0.R2342250
A0.A0.R2342253
A0.A0.R2342322
A0.A0.R2342455
A0.A0.R2342536
A0.A0.R2342940
A0.A0.R2342962
A0.A0.R2343057
A0.A0.R2343204
A0.A0.R2343205
A0.A0.R2343299
A0.A0.R2343595
A0.A0.R2343795
A0.A0.R2343908
A0.A0.R2343971
A0.A0.R2344151
A0.A0.R2344166
A0.A0.R2344169
A0.A0.R2344288
A0.A0.R2344471
A0.A0.R2344823
A0.A0.R2344861
A0.A0.R2345057
A0.A0.R2345363
A0.A0.R2345508
A0.A0.R2345833
A0.A0.R2346074
A0.A0.R2346170
A0.A0.R2346181
A0.A0.R2346206
A0.A0.R2346355
A0.A0.R2346736
A0.A0.R2346766
A0.A0.R2346798
A0.A0.R2347155
A0.A0.R2348045
A0.A0.R2348151
A0.A0.R2348301
A0.A0.R2348508
A0.A0.R2348731
A0.A0.R2348748
A0.A0.R2349066
A0.A0.R2349131
A0.A0.R2349600
A0.A0.R2349626
A0.A0.R2349632
A0.A0.R2349782
A0.A0.R2349911
A0.A0.R2349979
A0.A0.R2349990
A0.A0.R2350211
A0.A0.R2350323
A0.A0.R2350422
A0.A0.R2351081
A0.A0.R2351088
A0.A0.R2351138
A0.A0.R2351256
A0.A0.R2351406
A0.A0.R2351542
A0.A0.R2351784
A0.A0.R2351995
A0.A0.R2352208
A0.A0.R2352344
A0.A0.R2352410
A0.A0.R2352719
A0.A0.R2352802
A0.A0.R2352970
A0.A0.R2353177
A0.A0.R2353324
A0.A0.R2353491
A0.A0.R2353575
A0.A0.R2354397
A0.A0.R2354471
A0.A0.R2354473
A0.A0.R2354492
A0.A0.R2354712
A0.A0.R2355199
A0.A0.R2355795
A0.A0.R2356769
A0.A0.R2356780
A0.A0.R2357183
A0.A0.R2357242
A0.A0.R2357463
A0.A0.R2357547
A0.A0.R2357636
A0.A0.R2357645
A0.A0.R2358066
A0.A0.R2358148
A0.A0.R2358253
A0.A0.R2358260
A0.A0.R2358718
A0.A0.R2359042
A0.A0.R2359792
A0.A0.R2359869
A0.A0.R2361242
A0.A0.R2361278
A0.A0.R2361539
A0.A0.R2361835
A0.A0.R2361926
A0.A0.R2362262
A0.A0.R2362740
A0.A0.R2363198
A0.A0.R2363653
A0.A0.R2363833
A0.A0.R2364199
A0.A0.R2365155
A0.A0.R2365830
A0.A0.R2365981
A0.A0.R2366203
A0.A0.R2367445
A0.A0.R2368085
A0.A0.R2369269
A0.A0.R2370324
A0.A0.R2370569
A0.A0.R2371119
A0.A0.R2371139
A0.A0.S100146
A0.A0.S1006564
A0.A0.S1012676
A0.A0.S1013576
A0.A0.S101424
A0.A0.S1014873
A0.A0.S1015718
A0.A0.S1017608
A0.A0.S1018316
A0.A0.S1020919
A0.A0.S1023321
A0.A0.S1024505
A0.A0.S1025525
A0.A0.S1026319
A0.A0.S1030414
A0.A0.S1030735
A0.A0.S1031688
A0.A0.S1032603
A0.A0.S1033444
A0.A0.S1036772
A0.A0.S1037540
A0.A0.S1038117
A0.A0.S103825
A0.A0.S1038674
A0.A0.S1040731
A0.A0.S1042082
A0.A0.S1045171
A0.A0.S1047450
A0.A0.S1049073
A0.A0.S1050710
A0.A0.S1053146
A0.A0.S1053220
A0.A0.S1056450
A0.A0.S1062239
A0.A0.S1063681
A0.A0.S1067205
A0.A0.S1068060
A0.A0.S1070810
A0.A0.S1074104
A0.A0.S1075352
A0.A0.S1075894
A0.A0.S1076511
A0.A0.S1076732
A0.A0.S1078306
A0.A0.S1078322
A0.A0.S1078750
A0.A0.S1079400
A0.A0.S108137
A0.A0.S1085331
A0.A0.S108614
A0.A0.S1093923
A0.A0.S109401
A0.A0.S1097318
A0.A0.S1099785
A0.A0.S1100828
A0.A0.S1101726
A0.A0.S1103
A0.A0.S1103188
A0.A0.S1103586
A0.A0.S1105025
A0.A0.S1109442
A0.A0.S1109518
A0.A0.S1110139
A0.A0.S1110440
A0.A0.S111228
A0.A0.S1112378
A0.A0.S1116719
A0.A0.S1118211
A0.A0.S1119404
A0.A0.S1119663
A0.A0.S1120898
A0.A0.S1121204
A0.A0.S112142
A0.A0.S1123929
A0.A0.S1125173
A0.A0.S1125980
A0.A0.S1127472
A0.A0.S1128266
A0.A0.S113196
A0.A0.S1132228
A0.A0.S1132440
A0.A0.S1133837
A0.A0.S1137584
A0.A0.S1137744
A0.A0.S1137916
A0.A0.S1138598
A0.A0.S1138944
A0.A0.S1139216
A0.A0.S1139281
A0.A0.S1140778
A0.A0.S1141598
A0.A0.S1142050
A0.A0.S1142871
A0.A0.S1143118
A0.A0.S1143197
A0.A0.S114475
A0.A0.S1144965
A0.A0.S1145155
A0.A0.S1145275
A0.A0.S1146254
A0.A0.S1147781
A0.A0.S1149113
A0.A0.S114942
A0.A0.S1151188
A0.A0.S116036
A0.A0.S1161739
A0.A0.S1161995
A0.A0.S1162090
A0.A0.S1162782
A0.A0.S1166199
A0.A0.S1166914
A0.A0.S1167455
A0.A0.S1168021
A0.A0.S1168133
A0.A0.S1169505
A0.A0.S1171351
A0.A0.S1172219
A0.A0.S117646
A0.A0.S1176897
A0.A0.S1177865
A0.A0.S1178812
A0.A0.S1180286
A0.A0.S1181290
A0.A0.S1182591
A0.A0.S1185641
A0.A0.S1186009
A0.A0.S1187263
A0.A0.S1188161
A0.A0.S11883
A0.A0.S1188574
A0.A0.S1191217
A0.A0.S1191609
A0.A0.S1192603
A0.A0.S1194413
A0.A0.S1195457
A0.A0.S1195671
A0.A0.S1196825
A0.A0.S1197447
A0.A0.S1197558
A0.A0.S1198117
A0.A0.S1199458
A0.A0.S1200336
A0.A0.S1202770
A0.A0.S1206608
A0.A0.S1209980
A0.A0.S1211338
A0.A0.S12126
A0.A0.S1215284
A0.A0.S1215559
A0.A0.S121744
A0.A0.S1217500
A0.A0.S1218227
A0.A0.S1218866
A0.A0.S1219484
A0.A0.S1220655
A0.A0.S1220778
A0.A0.S1221002
A0.A0.S1221157
A0.A0.S1221631
A0.A0.S1222648
A0.A0.S122343
A0.A0.S1224185
A0.A0.S1226841
A0.A0.S1228374
A0.A0.S1228789
A0.A0.S1229028
A0.A0.S1229822
A0.A0.S1231819
A0.A0.S1232034
A0.A0.S1234396
A0.A0.S1234571
A0.A0.S1234775
A0.A0.S1236101
A0.A0.S1237426
A0.A0.S1238112
A0.A0.S1241662
A0.A0.S1242426
A0.A0.S1243302
A0.A0.S1243715
A0.A0.S1244214
A0.A0.S1244865
A0.A0.S1249564
A0.A0.S1251665
A0.A0.S1251867
A0.A0.S1253058
A0.A0.S1253318
A0.A0.S1253714
A0.A0.S1254320
A0.A0.S1259278
A0.A0.S1259520
A0.A0.S1260924
A0.A0.S1263487
A0.A0.S1265270
A0.A0.S1267031
A0.A0.S1268377
A0.A0.S1269390
A0.A0.S1270128
A0.A0.S1272530
A0.A0.S1274605
A0.A0.S1276502
A0.A0.S1277290
A0.A0.S1277462
A0.A0.S1278902
A0.A0.S1280433
A0.A0.S1281176
A0.A0.S1284105
A0.A0.S1284821
A0.A0.S1285679
A0.A0.S1287392
A0.A0.S1287705
A0.A0.S1290932
A0.A0.S129146
A0.A0.S1293000
A0.A0.S1294543
A0.A0.S1300108
A0.A0.S1301855
A0.A0.S1302751
A0.A0.S1302900
A0.A0.S1303013
A0.A0.S1304
A0.A0.S130509
A0.A0.S1305356
A0.A0.S1306401
A0.A0.S1309296
A0.A0.S131049
A0.A0.S1310668
A0.A0.S1310678
A0.A0.S1311699
A0.A0.S1312664
A0.A0.S1312714
A0.A0.S1316808
A0.A0.S1318112
A0.A0.S131932
A0.A0.S1320103
A0.A0.S132261
A0.A0.S1323088
A0.A0.S1323264
A0.A0.S1323645
A0.A0.S1325116
A0.A0.S1331676
A0.A0.S1332473
A0.A0.S1333720
A0.A0.S1334465
A0.A0.S1335133
A0.A0.S1335549
A0.A0.S1335573
A0.A0.S133799
A0.A0.S1339275
A0.A0.S1340009
A0.A0.S1341241
A0.A0.S134176
A0.A0.S1343300
A0.A0.S1344701
A0.A0.S1347760
A0.A0.S1347829
A0.A0.S1348499
A0.A0.S1350994
A0.A0.S1351112
A0.A0.S1353182
A0.A0.S1353768
A0.A0.S1354553
A0.A0.S1355388
A0.A0.S1357339
A0.A0.S1359076
A0.A0.S1359481
A0.A0.S1360176
A0.A0.S1361046
A0.A0.S1361228
A0.A0.S1362539
A0.A0.S1363211
A0.A0.S1364364
A0.A0.S1364840
A0.A0.S1364865
A0.A0.S1365080
A0.A0.S1365400
A0.A0.S1365414
A0.A0.S136669
A0.A0.S1368644
A0.A0.S1368756
A0.A0.S1374266
A0.A0.S1376648
A0.A0.S1378607
A0.A0.S1380214
A0.A0.S1381771
A0.A0.S1382828
A0.A0.S1383005
A0.A0.S1383132
A0.A0.S1384249
A0.A0.S1385885
A0.A0.S1389827
A0.A0.S1391486
A0.A0.S1391799
A0.A0.S1392310
A0.A0.S1392752
A0.A0.S1395571
A0.A0.S1396420
A0.A0.S1402036
A0.A0.S1404594
A0.A0.S1404772
A0.A0.S1408060
A0.A0.S1409294
A0.A0.S1410988
A0.A0.S1412670
A0.A0.S1414096
A0.A0.S1414441
A0.A0.S142114
A0.A0.S1421742
A0.A0.S1423890
A0.A0.S1424107
A0.A0.S1424602
A0.A0.S1426
A0.A0.S142636
A0.A0.S1427197
A0.A0.S1431550
A0.A0.S1436058
A0.A0.S1437052
A0.A0.S1437205
A0.A0.S1437631
A0.A0.S1438811
A0.A0.S1439059
A0.A0.S1441560
A0.A0.S1441665
A0.A0.S1442171
A0.A0.S1443750
A0.A0.S1445454
A0.A0.S1446110
A0.A0.S144746
A0.A0.S1450203
A0.A0.S1450373
A0.A0.S1450663
A0.A0.S1453210
A0.A0.S1453365
A0.A0.S1453487
A0.A0.S1453955
A0.A0.S1455588
A0.A0.S1457485
A0.A0.S1457992
A0.A0.S1458957
A0.A0.S145948
A0.A0.S1459609
A0.A0.S1459898
A0.A0.S1460138
A0.A0.S1462303
A0.A0.S1462355
A0.A0.S1462522
A0.A0.S1462568
A0.A0.S1463387
A0.A0.S1463861
A0.A0.S1465516
A0.A0.S1466808
A0.A0.S1466839
A0.A0.S1467808
A0.A0.S1468388
A0.A0.S1469430
A0.A0.S1469786
A0.A0.S1470913
A0.A0.S1471287
A0.A0.S1473387
A0.A0.S1473410
A0.A0.S1474204
A0.A0.S1476897
A0.A0.S1477960
A0.A0.S1479283
A0.A0.S1479642
A0.A0.S1479884
A0.A0.S1480354
A0.A0.S148296
A0.A0.S148301
A0.A0.S1483462
A0.A0.S1490119
A0.A0.S1490773
A0.A0.S1490855
A0.A0.S1490979
A0.A0.S1491806
A0.A0.S1492592
A0.A0.S1494526
A0.A0.S1496926
A0.A0.S149701
A0.A0.S1500428
A0.A0.S1505633
A0.A0.S1505897
A0.A0.S1507794
A0.A0.S1510645
A0.A0.S1511796
A0.A0.S1511807
A0.A0.S1512277
A0.A0.S1513039
A0.A0.S1514340
A0.A0.S1514510
A0.A0.S1515707
A0.A0.S151629
A0.A0.S1516908
A0.A0.S1519975
A0.A0.S1521040
A0.A0.S1523223
A0.A0.S1524849
A0.A0.S1524954
A0.A0.S1526033
A0.A0.S1526279
A0.A0.S1526675
A0.A0.S1527021
A0.A0.S1528002
A0.A0.S1528723
A0.A0.S1530135
A0.A0.S1531427
A0.A0.S1532670
A0.A0.S1532751
A0.A0.S1533236
A0.A0.S1533546
A0.A0.S1535478
A0.A0.S1538777
A0.A0.S1538804
A0.A0.S1539598
A0.A0.S1540038
A0.A0.S1540866
A0.A0.S1541635
A0.A0.S1544332
A0.A0.S1545130
A0.A0.S1547067
A0.A0.S1547244
A0.A0.S1548963
A0.A0.S1550896
A0.A0.S155261
A0.A0.S1554207
A0.A0.S1554559
A0.A0.S1554693
A0.A0.S1557691
A0.A0.S15577
A0.A0.S1558306
A0.A0.S1559871
A0.A0.S1560245
A0.A0.S1560260
A0.A0.S1560370
A0.A0.S1561080
A0.A0.S1563623
A0.A0.S1565837
A0.A0.S1566842
A0.A0.S1567122
A0.A0.S1569323
A0.A0.S1569607
A0.A0.S1570370
A0.A0.S1572241
A0.A0.S1574382
A0.A0.S1576766
A0.A0.S157706
A0.A0.S1577351
A0.A0.S1579029
A0.A0.S157953
A0.A0.S158078
A0.A0.S1581620
A0.A0.S1581747
A0.A0.S158192
A0.A0.S1583234
A0.A0.S1584428
A0.A0.S158556
A0.A0.S1586872
A0.A0.S1587272
A0.A0.S1587893
A0.A0.S1588234
A0.A0.S1590302
A0.A0.S1592137
A0.A0.S1592571
A0.A0.S1593514
A0.A0.S1596558
A0.A0.S1599093
A0.A0.S1600169
A0.A0.S1600827
A0.A0.S1605029
A0.A0.S1609241
A0.A0.S1611126
A0.A0.S161125
A0.A0.S1611715
A0.A0.S1612501
A0.A0.S1615189
A0.A0.S1616010
A0.A0.S1617699
A0.A0.S161871
A0.A0.S1619603
A0.A0.S1622143
A0.A0.S1622905
A0.A0.S1623262
A0.A0.S1625178
A0.A0.S1626378
A0.A0.S1626998
A0.A0.S1628775
A0.A0.S1629416
A0.A0.S1630308
A0.A0.S1631621
A0.A0.S1632903
A0.A0.S1635678
A0.A0.S1636315
A0.A0.S1638115
A0.A0.S1639501
A0.A0.S1639577
A0.A0.S1639889
A0.A0.S1640105
A0.A0.S164109
A0.A0.S1642787
A0.A0.S1643291
A0.A0.S1646479
A0.A0.S164714
A0.A0.S1648127
A0.A0.S1648576
A0.A0.S1650514
A0.A0.S1653901
A0.A0.S165586
A0.A0.S1660235
A0.A0.S1661608
A0.A0.S1661747
A0.A0.S1664620
A0.A0.S1664947
A0.A0.S1665146
A0.A0.S1665672
A0.A0.S1667350
A0.A0.S1667541
A0.A0.S166933
A0.A0.S1670422
A0.A0.S1674267
A0.A0.S1676772
A0.A0.S1680066
A0.A0.S1683429
A0.A0.S1684087
A0.A0.S1686830
A0.A0.S1687555
A0.A0.S1688031
A0.A0.S1688085
A0.A0.S1688228
A0.A0.S1689510
A0.A0.S1690208
A0.A0.S1690859
A0.A0.S1692371
A0.A0.S1694594
A0.A0.S1696437
A0.A0.S1697578
A0.A0.S1699738
A0.A0.S170054
A0.A0.S1700704
A0.A0.S1705565
A0.A0.S1708685
A0.A0.S1709523
A0.A0.S170994
A0.A0.S171041
A0.A0.S1711330
A0.A0.S1712894
A0.A0.S1714906
A0.A0.S1716055
A0.A0.S171611
A0.A0.S1717910
A0.A0.S171846
A0.A0.S1722689
A0.A0.S1724309
A0.A0.S1725537
A0.A0.S172681
A0.A0.S1728913
A0.A0.S1729828
A0.A0.S1730747
A0.A0.S1732457
A0.A0.S1734220
A0.A0.S1735409
A0.A0.S1738388
A0.A0.S1738706
A0.A0.S173908
A0.A0.S1741209
A0.A0.S1741349
A0.A0.S1743910
A0.A0.S1748360
A0.A0.S174864
A0.A0.S1748968
A0.A0.S1752908
A0.A0.S1757389
A0.A0.S1757687
A0.A0.S1758547
A0.A0.S1758550
A0.A0.S1760488
A0.A0.S1760999
A0.A0.S1762083
A0.A0.S1762517
A0.A0.S1763708
A0.A0.S1763814
A0.A0.S176883
A0.A0.S1771591
A0.A0.S1771791
A0.A0.S1772210
A0.A0.S1772628
A0.A0.S1777736
A0.A0.S178027
A0.A0.S1783339
A0.A0.S1783423
A0.A0.S1783751
A0.A0.S1786977
A0.A0.S1787155
A0.A0.S1787256
A0.A0.S1787633
A0.A0.S1788812
A0.A0.S1790992
A0.A0.S1791939
A0.A0.S1795023
A0.A0.S1797211
A0.A0.S1798635
A0.A0.S1798787
A0.A0.S1799366
A0.A0.S1801976
A0.A0.S1803895
A0.A0.S1804029
A0.A0.S1804731
A0.A0.S1804841
A0.A0.S1806750
A0.A0.S1807955
A0.A0.S1810419
A0.A0.S181051
A0.A0.S1811036
A0.A0.S1811078
A0.A0.S1814021
A0.A0.S1815985
A0.A0.S1816420
A0.A0.S1820756
A0.A0.S182112
A0.A0.S1821856
A0.A0.S1822386
A0.A0.S1823282
A0.A0.S1825368
A0.A0.S1827411
A0.A0.S1828165
A0.A0.S1829210
A0.A0.S1832297
A0.A0.S1832907
A0.A0.S1832935
A0.A0.S1833314
A0.A0.S1834442
A0.A0.S1835364
A0.A0.S1835838
A0.A0.S1839196
A0.A0.S1839781
A0.A0.S1842649
A0.A0.S1843727
A0.A0.S1846632
A0.A0.S1846880
A0.A0.S1847414
A0.A0.S1847678
A0.A0.S184999
A0.A0.S1850434
A0.A0.S1851726
A0.A0.S185274
A0.A0.S1853598
A0.A0.S1855587
A0.A0.S1855886
A0.A0.S1856490
A0.A0.S1856635
A0.A0.S1857628
A0.A0.S1857931
A0.A0.S1858666
A0.A0.S1859553
A0.A0.S1860785
A0.A0.S1861451
A0.A0.S18636
A0.A0.S1864410
A0.A0.S186578
A0.A0.S1866927
A0.A0.S1867756
A0.A0.S1868812
A0.A0.S1868838
A0.A0.S187097
A0.A0.S187285
A0.A0.S1873869
A0.A0.S1875314
A0.A0.S1875496
A0.A0.S1875680
A0.A0.S1876748
A0.A0.S187677
A0.A0.S1877210
A0.A0.S187757
A0.A0.S1878087
A0.A0.S1878558
A0.A0.S1878919
A0.A0.S1880955
A0.A0.S1881439
A0.A0.S1883201
A0.A0.S1883393
A0.A0.S1884087
A0.A0.S1886179
A0.A0.S1886639
A0.A0.S1888439
A0.A0.S189151
A0.A0.S1896
A0.A0.S1896725
A0.A0.S189687
A0.A0.S1897775
A0.A0.S1902028
A0.A0.S1903289
A0.A0.S190341
A0.A0.S1903425
A0.A0.S1904495
A0.A0.S1904990
A0.A0.S1905186
A0.A0.S1906514
A0.A0.S1906995
A0.A0.S1908975
A0.A0.S1910068
A0.A0.S191043
A0.A0.S1910443
A0.A0.S1911054
A0.A0.S1912977
A0.A0.S1915141
A0.A0.S1917502
A0.A0.S1917660
A0.A0.S1918053
A0.A0.S1918694
A0.A0.S1919937
A0.A0.S1921248
A0.A0.S1922092
A0.A0.S1922753
A0.A0.S1925679
A0.A0.S1926919
A0.A0.S192738
A0.A0.S1929019
A0.A0.S1931649
A0.A0.S1933440
A0.A0.S1933855
A0.A0.S1936565
A0.A0.S193801
A0.A0.S1938233
A0.A0.S1940768
A0.A0.S1941373
A0.A0.S1942095
A0.A0.S1946588
A0.A0.S194844
A0.A0.S1951369
A0.A0.S1951403
A0.A0.S1952401
A0.A0.S1953982
A0.A0.S1954532
A0.A0.S1955102
A0.A0.S1955531
A0.A0.S1956623
A0.A0.S1958018
A0.A0.S1958865
A0.A0.S1959593
A0.A0.S1960935
A0.A0.S1964772
A0.A0.S1965151
A0.A0.S196600
A0.A0.S1966421
A0.A0.S1967735
A0.A0.S1968256
A0.A0.S196829
A0.A0.S1968309
A0.A0.S1969516
A0.A0.S19705
A0.A0.S1972003
A0.A0.S1972016
A0.A0.S1972361
A0.A0.S1972567
A0.A0.S1972747
A0.A0.S1972975
A0.A0.S197439
A0.A0.S1974956
A0.A0.S197613
A0.A0.S1976244
A0.A0.S1977160
A0.A0.S1978276
A0.A0.S1978318
A0.A0.S1979038
A0.A0.S1979172
A0.A0.S1979693
A0.A0.S1981148
A0.A0.S1982485
A0.A0.S1983893
A0.A0.S1984665
A0.A0.S1987117
A0.A0.S1990020
A0.A0.S1991204
A0.A0.S1991473
A0.A0.S1992803
A0.A0.S1995661
A0.A0.S1996182
A0.A0.S1996433
A0.A0.S1996585
A0.A0.S199747
A0.A0.S1998505
A0.A0.S1998513
A0.A0.S199879
A0.A0.S1998938
A0.A0.S2000023
A0.A0.S2000820
A0.A0.S2001063
A0.A0.S2001758
A0.A0.S200274
A0.A0.S2004540
A0.A0.S2006308
A0.A0.S2008300
A0.A0.S2010128
A0.A0.S2012010
A0.A0.S2012078
A0.A0.S2013083
A0.A0.S2013888
A0.A0.S2015970
A0.A0.S201851
A0.A0.S2019051
A0.A0.S2019901
A0.A0.S202059
A0.A0.S2021699
A0.A0.S2024789
A0.A0.S2025356
A0.A0.S2025725
A0.A0.S2026003
A0.A0.S2026940
A0.A0.S2028020
A0.A0.S202839
A0.A0.S2030298
A0.A0.S2032854
A0.A0.S2034315
A0.A0.S2034995
A0.A0.S2038163
A0.A0.S2042278
A0.A0.S2042716
A0.A0.S20433
A0.A0.S2043400
A0.A0.S2043417
A0.A0.S2044272
A0.A0.S2045170
A0.A0.S2048745
A0.A0.S2050105
A0.A0.S2053273
A0.A0.S2054440
A0.A0.S2055418
A0.A0.S2056860
A0.A0.S2056970
A0.A0.S2060172
A0.A0.S2060292
A0.A0.S2063669
A0.A0.S2063806
A0.A0.S2065859
A0.A0.S2066224
A0.A0.S206655
A0.A0.S2069294
A0.A0.S2069301
A0.A0.S2070075
A0.A0.S2070865
A0.A0.S2070986
A0.A0.S2074164
A0.A0.S2075212
A0.A0.S2075769
A0.A0.S2076625
A0.A0.S2081092
A0.A0.S2081866
A0.A0.S2083703
A0.A0.S2087636
A0.A0.S2088728
A0.A0.S2089793
A0.A0.S2093083
A0.A0.S2094528
A0.A0.S2095120
A0.A0.S2097959
A0.A0.S2098269
A0.A0.S2100684
A0.A0.S2100823
A0.A0.S2101198
A0.A0.S2103162
A0.A0.S2103496
A0.A0.S2105725
A0.A0.S2110439
A0.A0.S2111941
A0.A0.S2111942
A0.A0.S2114524
A0.A0.S2117983
A0.A0.S2120595
A0.A0.S2121413
A0.A0.S2121741
A0.A0.S2124357
A0.A0.S2124565
A0.A0.S2125024
A0.A0.S2125254
A0.A0.S2126221
A0.A0.S2126669
A0.A0.S2126731
A0.A0.S2126990
A0.A0.S2127605
A0.A0.S2127714
A0.A0.S2129337
A0.A0.S2129651
A0.A0.S2129835
A0.A0.S2130123
A0.A0.S213086
A0.A0.S2130909
A0.A0.S2131629
A0.A0.S213222
A0.A0.S2132781
A0.A0.S2132875
A0.A0.S2132919
A0.A0.S2133269
A0.A0.S2133984
A0.A0.S2134479
A0.A0.S2135170
A0.A0.S2136159
A0.A0.S2136670
A0.A0.S2137619
A0.A0.S2137814
A0.A0.S2139800
A0.A0.S2140679
A0.A0.S2140804
A0.A0.S2141326
A0.A0.S2141390
A0.A0.S2141763
A0.A0.S214186
A0.A0.S214353
A0.A0.S2143632
A0.A0.S2144286
A0.A0.S2145277
A0.A0.S2147037
A0.A0.S2147606
A0.A0.S2147768
A0.A0.S2148034
A0.A0.S2148225
A0.A0.S2148877
A0.A0.S2149907
A0.A0.S2150582
A0.A0.S2151425
A0.A0.S2152941
A0.A0.S2153082
A0.A0.S2153437
A0.A0.S2153625
A0.A0.S2154523
A0.A0.S2154968
A0.A0.S2155044
A0.A0.S2155055
A0.A0.S2155585
A0.A0.S2157565
A0.A0.S2157590
A0.A0.S2157812
A0.A0.S2158303
A0.A0.S2158577
A0.A0.S2159256
A0.A0.S2159887
A0.A0.S2161547
A0.A0.S2162353
A0.A0.S2166085
A0.A0.S2166691
A0.A0.S216710
A0.A0.S2167484
A0.A0.S2167520
A0.A0.S2167735
A0.A0.S2167751
A0.A0.S2168085
A0.A0.S2168356
A0.A0.S2168551
A0.A0.S2169403
A0.A0.S2169519
A0.A0.S2169826
A0.A0.S2169894
A0.A0.S2170266
A0.A0.S2170370
A0.A0.S2171163
A0.A0.S2171284
A0.A0.S2171454
A0.A0.S2174183
A0.A0.S2174207
A0.A0.S2174548
A0.A0.S2174979
A0.A0.S2175082
A0.A0.S2175365
A0.A0.S2175521
A0.A0.S2176479
A0.A0.S2176567
A0.A0.S2176994
A0.A0.S2178129
A0.A0.S2178496
A0.A0.S2178763
A0.A0.S2178892
A0.A0.S2179153
A0.A0.S2179536
A0.A0.S2180201
A0.A0.S2181737
A0.A0.S2182051
A0.A0.S2182150
A0.A0.S218245
A0.A0.S2184322
A0.A0.S2184713
A0.A0.S2185685
A0.A0.S2186451
A0.A0.S2186471
A0.A0.S2186480
A0.A0.S2186721
A0.A0.S2186970
A0.A0.S2187179
A0.A0.S2188409
A0.A0.S2188439
A0.A0.S2188661
A0.A0.S2189177
A0.A0.S2190443
A0.A0.S2190539
A0.A0.S2190832
A0.A0.S2190836
A0.A0.S2191073
A0.A0.S2191484
A0.A0.S2191893
A0.A0.S2191914
A0.A0.S2192800
A0.A0.S2193315
A0.A0.S2193504
A0.A0.S2194127
A0.A0.S2195778
A0.A0.S2196644
A0.A0.S2199107
A0.A0.S2199343
A0.A0.S2199733
A0.A0.S2199845
A0.A0.S2200286
A0.A0.S2200556
A0.A0.S2200617
A0.A0.S2202940
A0.A0.S2203017
A0.A0.S2203156
A0.A0.S2204147
A0.A0.S2204182
A0.A0.S2205140
A0.A0.S2205209
A0.A0.S2205232
A0.A0.S2205522
A0.A0.S2206525
A0.A0.S2206628
A0.A0.S2206653
A0.A0.S2207413
A0.A0.S2207558
A0.A0.S2207710
A0.A0.S2208470
A0.A0.S2208480
A0.A0.S2208589
A0.A0.S2208617
A0.A0.S2209268
A0.A0.S2209420
A0.A0.S2210182
A0.A0.S2210293
A0.A0.S2211202
A0.A0.S2211738
A0.A0.S2211933
A0.A0.S2212137
A0.A0.S2212142
A0.A0.S2212394
A0.A0.S2213850
A0.A0.S2214790
A0.A0.S2215167
A0.A0.S2217927
A0.A0.S2218108
A0.A0.S2218845
A0.A0.S2219365
A0.A0.S2219720
A0.A0.S2220816
A0.A0.S2221229
A0.A0.S2221474
A0.A0.S2221889
A0.A0.S2221951
A0.A0.S2222478
A0.A0.S2222996
A0.A0.S2223307
A0.A0.S2223570
A0.A0.S2223897
A0.A0.S2224233
A0.A0.S2224643
A0.A0.S2225620
A0.A0.S2225799
A0.A0.S2226515
A0.A0.S2227065
A0.A0.S2228271
A0.A0.S2228573
A0.A0.S222861
A0.A0.S2228693
A0.A0.S2228807
A0.A0.S2229163
A0.A0.S2229239
A0.A0.S2229341
A0.A0.S2229360
A0.A0.S2231543
A0.A0.S2232552
A0.A0.S2232795
A0.A0.S2233264
A0.A0.S2233675
A0.A0.S2234480
A0.A0.S2234818
A0.A0.S2234843
A0.A0.S2235289
A0.A0.S2236026
A0.A0.S223634
A0.A0.S2237626
A0.A0.S2237679
A0.A0.S2238487
A0.A0.S22387
A0.A0.S2239077
A0.A0.S2239114
A0.A0.S2239303
A0.A0.S2239492
A0.A0.S2241950
A0.A0.S2243863
A0.A0.S2244061
A0.A0.S2244558
A0.A0.S2244668
A0.A0.S2244851
A0.A0.S2244994
A0.A0.S2245161
A0.A0.S2245672
A0.A0.S2245744
A0.A0.S2246219
A0.A0.S2246225
A0.A0.S2246271
A0.A0.S2246408
A0.A0.S2246420
A0.A0.S2246446
A0.A0.S2246464
A0.A0.S2246469
A0.A0.S2246504
A0.A0.S2246573
A0.A0.S2246624
A0.A0.S2246675
A0.A0.S2246682
A0.A0.S2246695
A0.A0.S2246739
A0.A0.S2246741
A0.A0.S2246786
A0.A0.S2246841
A0.A0.S2246880
A0.A0.S2246884
A0.A0.S2246929
A0.A0.S2246978
A0.A0.S2247000
A0.A0.S2247038
A0.A0.S2247074
A0.A0.S2247086
A0.A0.S2247140
A0.A0.S2247158
A0.A0.S2247215
A0.A0.S2247249
A0.A0.S2247353
A0.A0.S2247382
A0.A0.S2247407
A0.A0.S2247507
A0.A0.S2247552
A0.A0.S2247553
A0.A0.S2247581
A0.A0.S2247603
A0.A0.S2247696
A0.A0.S2247706
A0.A0.S2247737
A0.A0.S2247766
A0.A0.S2247780
A0.A0.S2247800
A0.A0.S2247845
A0.A0.S2247851
A0.A0.S2247885
A0.A0.S2247920
A0.A0.S2247972
A0.A0.S2248054
A0.A0.S2248100
A0.A0.S2248107
A0.A0.S2248162
A0.A0.S2248169
A0.A0.S2248185
A0.A0.S2248204
A0.A0.S2248394
A0.A0.S2248423
A0.A0.S2248443
A0.A0.S2248505
A0.A0.S2248550
A0.A0.S2248559
A0.A0.S2248638
A0.A0.S2248731
A0.A0.S2248739
A0.A0.S2248779
A0.A0.S2248787
A0.A0.S2248791
A0.A0.S2248810
A0.A0.S2248921
A0.A0.S2248927
A0.A0.S2249019
A0.A0.S2249020
A0.A0.S2249021
A0.A0.S2249035
A0.A0.S2249083
A0.A0.S2249114
A0.A0.S2249204
A0.A0.S2249207
A0.A0.S2249226
A0.A0.S2249277
A0.A0.S2249288
A0.A0.S2249305
A0.A0.S2249311
A0.A0.S2249313
A0.A0.S2249329
A0.A0.S2249330
A0.A0.S2249402
A0.A0.S2249411
A0.A0.S2249416
A0.A0.S2249490
A0.A0.S2249500
A0.A0.S2249511
A0.A0.S2249530
A0.A0.S2249649
A0.A0.S2249752
A0.A0.S2249765
A0.A0.S2249815
A0.A0.S2249857
A0.A0.S2249869
A0.A0.S2249905
A0.A0.S2249927
A0.A0.S2249997
A0.A0.S2250009
A0.A0.S2250015
A0.A0.S2250019
A0.A0.S2250020
A0.A0.S2250032
A0.A0.S2250043
A0.A0.S2250050
A0.A0.S2250055
A0.A0.S2250059
A0.A0.S2250095
A0.A0.S2250105
A0.A0.S2250143
A0.A0.S2250158
A0.A0.S2250191
A0.A0.S2250222
A0.A0.S2250283
A0.A0.S2250413
A0.A0.S2250426
A0.A0.S2250433
A0.A0.S2250435
A0.A0.S2250471
A0.A0.S2250498
A0.A0.S2250504
A0.A0.S2250525
A0.A0.S2250566
A0.A0.S2250589
A0.A0.S2250593
A0.A0.S2250606
A0.A0.S2250624
A0.A0.S2250641
A0.A0.S2250687
A0.A0.S22507
A0.A0.S2250700
A0.A0.S2250740
A0.A0.S2250744
A0.A0.S2250760
A0.A0.S2250839
A0.A0.S2250840
A0.A0.S2250853
A0.A0.S2250867
A0.A0.S2250917
A0.A0.S2250974
A0.A0.S2250986
A0.A0.S2250997
A0.A0.S2251015
A0.A0.S2251023
A0.A0.S2251034
A0.A0.S2251071
A0.A0.S2251175
A0.A0.S2251241
A0.A0.S2251258
A0.A0.S2251280
A0.A0.S2251369
A0.A0.S2251520
A0.A0.S2251528
A0.A0.S2251562
A0.A0.S2251565
A0.A0.S2251636
A0.A0.S2251644
A0.A0.S2251726
A0.A0.S2251744
A0.A0.S2251770
A0.A0.S2251788
A0.A0.S2251796
A0.A0.S2251849
A0.A0.S2251853
A0.A0.S2251862
A0.A0.S2251873
A0.A0.S2251906
A0.A0.S2251912
A0.A0.S2251965
A0.A0.S2251973
A0.A0.S2252020
A0.A0.S2252165
A0.A0.S2252176
A0.A0.S2252276
A0.A0.S2252278
A0.A0.S2252286
A0.A0.S2252289
A0.A0.S2252296
A0.A0.S2252358
A0.A0.S2252361
A0.A0.S2252364
A0.A0.S2252385
A0.A0.S2252457
A0.A0.S2252470
A0.A0.S2252507
A0.A0.S2252526
A0.A0.S2252533
A0.A0.S2252583
A0.A0.S2252645
A0.A0.S2252649
A0.A0.S2252652
A0.A0.S2252654
A0.A0.S2252656
A0.A0.S225271
A0.A0.S2252729
A0.A0.S2252786
A0.A0.S2252834
A0.A0.S2252876
A0.A0.S2252892
A0.A0.S2252899
A0.A0.S2252902
A0.A0.S2252944
A0.A0.S2252978
A0.A0.S2253003
A0.A0.S2253012
A0.A0.S2253020
A0.A0.S2253030
A0.A0.S2253128
A0.A0.S2253142
A0.A0.S2253151
A0.A0.S2253155
A0.A0.S2253168
A0.A0.S2253211
A0.A0.S2253232
A0.A0.S2253270
A0.A0.S2253292
A0.A0.S2253316
A0.A0.S2253322
A0.A0.S2253328
A0.A0.S2253355
A0.A0.S2253387
A0.A0.S2253399
A0.A0.S2253444
A0.A0.S2253457
A0.A0.S2253483
A0.A0.S2253498
A0.A0.S2253500
A0.A0.S2253567
A0.A0.S2253594
A0.A0.S2253636
A0.A0.S2253642
A0.A0.S2253657
A0.A0.S2253664
A0.A0.S2253683
A0.A0.S2253684
A0.A0.S2253712
A0.A0.S2253731
A0.A0.S2253799
A0.A0.S2253880
A0.A0.S2253901
A0.A0.S2253904
A0.A0.S2253935
A0.A0.S2253947
A0.A0.S2253976
A0.A0.S2253990
A0.A0.S2254004
A0.A0.S2254005
A0.A0.S2254008
A0.A0.S2254034
A0.A0.S2254056
A0.A0.S2254125
A0.A0.S2254128
A0.A0.S2254152
A0.A0.S2254156
A0.A0.S2254160
A0.A0.S2254168
A0.A0.S2254215
A0.A0.S2254245
A0.A0.S2254284
A0.A0.S2254354
A0.A0.S2254367
A0.A0.S2254376
A0.A0.S2254378
A0.A0.S2254379
A0.A0.S2254388
A0.A0.S2254389
A0.A0.S2254422
A0.A0.S2254444
A0.A0.S2254548
A0.A0.S2254555
A0.A0.S2254656
A0.A0.S2254662
A0.A0.S2254663
A0.A0.S2254678
A0.A0.S2254689
A0.A0.S2254699
A0.A0.S2254754
A0.A0.S2254757
A0.A0.S2254804
A0.A0.S2254857
A0.A0.S2254869
A0.A0.S2254887
A0.A0.S2254904
A0.A0.S2254977
A0.A0.S2254984
A0.A0.S2255045
A0.A0.S2255068
A0.A0.S2255086
A0.A0.S2255095
A0.A0.S2255154
A0.A0.S2255174
A0.A0.S2255191
A0.A0.S2255245
A0.A0.S2255357
A0.A0.S2255362
A0.A0.S2255418
A0.A0.S2255444
A0.A0.S2255451
A0.A0.S2255525
A0.A0.S2255594
A0.A0.S2255629
A0.A0.S2255640
A0.A0.S2255642
A0.A0.S2255653
A0.A0.S2255678
A0.A0.S2255703
A0.A0.S2255709
A0.A0.S2255712
A0.A0.S2255723
A0.A0.S2255743
A0.A0.S2255762
A0.A0.S2255801
A0.A0.S2255815
A0.A0.S2255823
A0.A0.S2255850
A0.A0.S2255941
A0.A0.S2255961
A0.A0.S2255973
A0.A0.S2255993
A0.A0.S2255994
A0.A0.S2256029
A0.A0.S2256058
A0.A0.S2256065
A0.A0.S2256103
A0.A0.S2256134
A0.A0.S2256196
A0.A0.S2256250
A0.A0.S2256267
A0.A0.S2256295
A0.A0.S2256305
A0.A0.S2256346
A0.A0.S2256377
A0.A0.S2256398
A0.A0.S2256399
A0.A0.S2256412
A0.A0.S2256423
A0.A0.S2256506
A0.A0.S2256675
A0.A0.S2256681
A0.A0.S2256718
A0.A0.S2256795
A0.A0.S2256823
A0.A0.S2256833
A0.A0.S2256851
A0.A0.S2256888
A0.A0.S2256893
A0.A0.S2256943
A0.A0.S2256947
A0.A0.S2256951
A0.A0.S2256976
A0.A0.S2257020
A0.A0.S2257038
A0.A0.S2257137
A0.A0.S2257142
A0.A0.S2257152
A0.A0.S2257157
A0.A0.S2257204
A0.A0.S2257227
A0.A0.S2257257
A0.A0.S2257258
A0.A0.S2257372
A0.A0.S2257411
A0.A0.S2257422
A0.A0.S2257480
A0.A0.S2257481
A0.A0.S2257496
A0.A0.S2257528
A0.A0.S2257549
A0.A0.S2257589
A0.A0.S2257682
A0.A0.S2257720
A0.A0.S2257750
A0.A0.S2257763
A0.A0.S2257786
A0.A0.S2257816
A0.A0.S2257831
A0.A0.S2257906
A0.A0.S2257937
A0.A0.S2257946
A0.A0.S2257969
A0.A0.S2258005
A0.A0.S2258051
A0.A0.S2258056
A0.A0.S2258072
A0.A0.S2258092
A0.A0.S2258140
A0.A0.S2258179
A0.A0.S2258204
A0.A0.S2258218
A0.A0.S2258235
A0.A0.S2258268
A0.A0.S2258287
A0.A0.S2258301
A0.A0.S2258350
A0.A0.S2258409
A0.A0.S2258424
A0.A0.S2258490
A0.A0.S2258491
A0.A0.S2258513
A0.A0.S2258539
A0.A0.S2258626
A0.A0.S2258695
A0.A0.S2258703
A0.A0.S2258705
A0.A0.S2258764
A0.A0.S2258803
A0.A0.S2258833
A0.A0.S2258858
A0.A0.S2258904
A0.A0.S2258923
A0.A0.S2258926
A0.A0.S2259033
A0.A0.S2259086
A0.A0.S2259094
A0.A0.S2259139
A0.A0.S2259154
A0.A0.S2259207
A0.A0.S2259237
A0.A0.S2259244
A0.A0.S2259250
A0.A0.S2259251
A0.A0.S2259258
A0.A0.S2259271
A0.A0.S2259336
A0.A0.S2259372
A0.A0.S2259405
A0.A0.S2259433
A0.A0.S2259444
A0.A0.S2259484
A0.A0.S2259521
A0.A0.S2259558
A0.A0.S2259560
A0.A0.S2259571
A0.A0.S2259659
A0.A0.S2259719
A0.A0.S2259739
A0.A0.S2259740
A0.A0.S2259759
A0.A0.S2259817
A0.A0.S2259826
A0.A0.S2259837
A0.A0.S2259840
A0.A0.S2259852
A0.A0.S2259962
A0.A0.S2259975
A0.A0.S2259988
A0.A0.S2260006
A0.A0.S2260015
A0.A0.S2260019
A0.A0.S2260039
A0.A0.S2260047
A0.A0.S2260051
A0.A0.S2260070
A0.A0.S2260080
A0.A0.S2260094
A0.A0.S2260162
A0.A0.S2260199
A0.A0.S2260229
A0.A0.S2260243
A0.A0.S2260246
A0.A0.S2260252
A0.A0.S2260291
A0.A0.S2260350
A0.A0.S2260371
A0.A0.S2260383
A0.A0.S2260397
A0.A0.S2260414
A0.A0.S2260427
A0.A0.S2260433
A0.A0.S2260461
A0.A0.S2260465
A0.A0.S2260471
A0.A0.S2260486
A0.A0.S2260518
A0.A0.S2260562
A0.A0.S2260570
A0.A0.S2260606
A0.A0.S2260611
A0.A0.S2260641
A0.A0.S2260643
A0.A0.S2260676
A0.A0.S2260696
A0.A0.S2260702
A0.A0.S2260744
A0.A0.S2260749
A0.A0.S2260807
A0.A0.S2260836
A0.A0.S2260851
A0.A0.S2260853
A0.A0.S2260892
A0.A0.S2260966
A0.A0.S2260971
A0.A0.S2260997
A0.A0.S2261014
A0.A0.S2261015
A0.A0.S2261078
A0.A0.S2261083
A0.A0.S2261121
A0.A0.S2261171
A0.A0.S2261198
A0.A0.S226126
A0.A0.S2261279
A0.A0.S2261295
A0.A0.S2261333
A0.A0.S2261355
A0.A0.S2261361
A0.A0.S2261378
A0.A0.S2261422
A0.A0.S2261425
A0.A0.S2261448
A0.A0.S2261455
A0.A0.S2261529
A0.A0.S2261562
A0.A0.S2261626
A0.A0.S2261655
A0.A0.S2261727
A0.A0.S2261731
A0.A0.S2261824
A0.A0.S2261854
A0.A0.S2261905
A0.A0.S2262036
A0.A0.S2262058
A0.A0.S2262093
A0.A0.S2262212
A0.A0.S2262319
A0.A0.S2262328
A0.A0.S2262367
A0.A0.S2262374
A0.A0.S2262375
A0.A0.S2262414
A0.A0.S2262417
A0.A0.S2262465
A0.A0.S2262471
A0.A0.S2262529
A0.A0.S2262543
A0.A0.S2262564
A0.A0.S2262601
A0.A0.S2262626
A0.A0.S2262648
A0.A0.S2262649
A0.A0.S2262690
A0.A0.S2262702
A0.A0.S2262741
A0.A0.S2262784
A0.A0.S2262792
A0.A0.S2262812
A0.A0.S2262814
A0.A0.S2262855
A0.A0.S2262886
A0.A0.S2262923
A0.A0.S2262937
A0.A0.S2262946
A0.A0.S2262973
A0.A0.S2263030
A0.A0.S2263035
A0.A0.S2263040
A0.A0.S2263060
A0.A0.S2263113
A0.A0.S2263118
A0.A0.S2263131
A0.A0.S2263154
A0.A0.S2263161
A0.A0.S2263162
A0.A0.S2263170
A0.A0.S2263217
A0.A0.S2263245
A0.A0.S2263246
A0.A0.S2263282
A0.A0.S2263295
A0.A0.S2263339
A0.A0.S2263403
A0.A0.S2263436
A0.A0.S2263454
A0.A0.S2263580
A0.A0.S2263654
A0.A0.S2263670
A0.A0.S2263756
A0.A0.S2263766
A0.A0.S2263772
A0.A0.S2263782
A0.A0.S2263797
A0.A0.S2263886
A0.A0.S2263887
A0.A0.S2263888
A0.A0.S2263991
A0.A0.S2264002
A0.A0.S2264092
A0.A0.S2264129
A0.A0.S2264187
A0.A0.S2264188
A0.A0.S2264190
A0.A0.S2264191
A0.A0.S2264196
A0.A0.S2264239
A0.A0.S2264264
A0.A0.S2264310
A0.A0.S2264330
A0.A0.S2264339
A0.A0.S2264390
A0.A0.S2264431
A0.A0.S2264458
A0.A0.S2264467
A0.A0.S2264502
A0.A0.S2264522
A0.A0.S2264535
A0.A0.S2264566
A0.A0.S2264600
A0.A0.S2264627
A0.A0.S2264644
A0.A0.S2264648
A0.A0.S2264680
A0.A0.S2264752
A0.A0.S2264840
A0.A0.S2264891
A0.A0.S2264916
A0.A0.S2264919
A0.A0.S2264920
A0.A0.S2264921
A0.A0.S2264942
A0.A0.S2264972
A0.A0.S2264993
A0.A0.S2265008
A0.A0.S2265123
A0.A0.S2265152
A0.A0.S2265278
A0.A0.S2265302
A0.A0.S2265331
A0.A0.S2265359
A0.A0.S2265386
A0.A0.S2265432
A0.A0.S2265457
A0.A0.S2265459
A0.A0.S2265470
A0.A0.S2265532
A0.A0.S2265552
A0.A0.S2265557
A0.A0.S2265579
A0.A0.S2265620
A0.A0.S2265685
A0.A0.S2265720
A0.A0.S2265739
A0.A0.S2265787
A0.A0.S2265825
A0.A0.S2265835
A0.A0.S2265867
A0.A0.S2265875
A0.A0.S2265877
A0.A0.S2265925
A0.A0.S2265962
A0.A0.S2266007
A0.A0.S2266054
A0.A0.S2266068
A0.A0.S2266085
A0.A0.S2266100
A0.A0.S2266102
A0.A0.S2266114
A0.A0.S2266183
A0.A0.S2266216
A0.A0.S2266260
A0.A0.S2266283
A0.A0.S2266302
A0.A0.S2266340
A0.A0.S2266385
A0.A0.S2266434
A0.A0.S2266436
A0.A0.S2266449
A0.A0.S2266450
A0.A0.S2266507
A0.A0.S2266552
A0.A0.S2266599
A0.A0.S2266603
A0.A0.S2266627
A0.A0.S2266702
A0.A0.S2266715
A0.A0.S2266753
A0.A0.S2266767
A0.A0.S2266776
A0.A0.S2266823
A0.A0.S2266824
A0.A0.S2266876
A0.A0.S2266877
A0.A0.S2266931
A0.A0.S2266938
A0.A0.S2266994
A0.A0.S2267041
A0.A0.S2267112
A0.A0.S2267144
A0.A0.S2267171
A0.A0.S2267173
A0.A0.S2267193
A0.A0.S2267211
A0.A0.S2267272
A0.A0.S2267315
A0.A0.S2267405
A0.A0.S2267472
A0.A0.S2267496
A0.A0.S2267505
A0.A0.S2267508
A0.A0.S2267516
A0.A0.S2267526
A0.A0.S2267542
A0.A0.S2267544
A0.A0.S2267545
A0.A0.S2267618
A0.A0.S2267676
A0.A0.S2267688
A0.A0.S2267720
A0.A0.S2267789
A0.A0.S2267803
A0.A0.S2267816
A0.A0.S2267823
A0.A0.S2267881
A0.A0.S2267894
A0.A0.S2267908
A0.A0.S2267913
A0.A0.S2267959
A0.A0.S2268009
A0.A0.S2268014
A0.A0.S2268020
A0.A0.S2268040
A0.A0.S2268081
A0.A0.S2268098
A0.A0.S2268220
A0.A0.S2268273
A0.A0.S2268296
A0.A0.S2268382
A0.A0.S2268463
A0.A0.S2268482
A0.A0.S2268522
A0.A0.S2268536
A0.A0.S2268561
A0.A0.S2268605
A0.A0.S2268694
A0.A0.S2268849
A0.A0.S2268857
A0.A0.S2268859
A0.A0.S2268877
A0.A0.S2268940
A0.A0.S2268942
A0.A0.S2268994
A0.A0.S2268999
A0.A0.S2269016
A0.A0.S2269062
A0.A0.S2269103
A0.A0.S2269115
A0.A0.S2269280
A0.A0.S2269293
A0.A0.S2269304
A0.A0.S2269319
A0.A0.S2269376
A0.A0.S2269382
A0.A0.S2269388
A0.A0.S2269424
A0.A0.S2269487
A0.A0.S2269512
A0.A0.S2269572
A0.A0.S2269577
A0.A0.S2269617
A0.A0.S2269635
A0.A0.S2269761
A0.A0.S2269782
A0.A0.S2269803
A0.A0.S2269809
A0.A0.S2269822
A0.A0.S2269843
A0.A0.S2269867
A0.A0.S2269874
A0.A0.S2269886
A0.A0.S2269940
A0.A0.S2269946
A0.A0.S2269948
A0.A0.S2270025
A0.A0.S2270046
A0.A0.S2270052
A0.A0.S2270065
A0.A0.S2270069
A0.A0.S2270117
A0.A0.S2270134
A0.A0.S2270164
A0.A0.S2270182
A0.A0.S2270187
A0.A0.S2270201
A0.A0.S2270209
A0.A0.S2270253
A0.A0.S2270276
A0.A0.S2270296
A0.A0.S2270321
A0.A0.S2270367
A0.A0.S2270422
A0.A0.S2270456
A0.A0.S2270463
A0.A0.S2270499
A0.A0.S2270513
A0.A0.S2270532
A0.A0.S2270594
A0.A0.S2270646
A0.A0.S2270685
A0.A0.S2270731
A0.A0.S2270732
A0.A0.S2270775
A0.A0.S2270793
A0.A0.S2270916
A0.A0.S2270944
A0.A0.S2270953
A0.A0.S2271004
A0.A0.S2271011
A0.A0.S2271020
A0.A0.S2271037
A0.A0.S2271083
A0.A0.S2271085
A0.A0.S2271117
A0.A0.S2271186
A0.A0.S2271189
A0.A0.S2271299
A0.A0.S2271342
A0.A0.S2271360
A0.A0.S2271368
A0.A0.S2271371
A0.A0.S2271381
A0.A0.S2271425
A0.A0.S2271446
A0.A0.S2271460
A0.A0.S2271468
A0.A0.S2271486
A0.A0.S2271512
A0.A0.S2271519
A0.A0.S2271574
A0.A0.S2271582
A0.A0.S2271599
A0.A0.S2271607
A0.A0.S2271666
A0.A0.S2271680
A0.A0.S2271708
A0.A0.S2271762
A0.A0.S2271781
A0.A0.S2271784
A0.A0.S2271794
A0.A0.S2271807
A0.A0.S2271819
A0.A0.S2271833
A0.A0.S2271842
A0.A0.S2271843
A0.A0.S2271853
A0.A0.S2271860
A0.A0.S2271875
A0.A0.S2271883
A0.A0.S2271967
A0.A0.S2272003
A0.A0.S2272011
A0.A0.S2272020
A0.A0.S2272034
A0.A0.S2272070
A0.A0.S2272099
A0.A0.S2272121
A0.A0.S2272130
A0.A0.S2272256
A0.A0.S2272344
A0.A0.S2272349
A0.A0.S2272383
A0.A0.S2272403
A0.A0.S2272420
A0.A0.S2272462
A0.A0.S2272540
A0.A0.S2272651
A0.A0.S2272660
A0.A0.S2272703
A0.A0.S2272778
A0.A0.S2272811
A0.A0.S2272850
A0.A0.S2272854
A0.A0.S2272896
A0.A0.S2272960
A0.A0.S2273020
A0.A0.S2273023
A0.A0.S2273027
A0.A0.S2273054
A0.A0.S2273127
A0.A0.S2273135
A0.A0.S2273142
A0.A0.S2273197
A0.A0.S2273207
A0.A0.S2273234
A0.A0.S2273238
A0.A0.S2273262
A0.A0.S2273332
A0.A0.S2273354
A0.A0.S2273431
A0.A0.S2273451
A0.A0.S2273482
A0.A0.S2273484
A0.A0.S2273526
A0.A0.S227353
A0.A0.S2273536
A0.A0.S2273547
A0.A0.S2273608
A0.A0.S2273650
A0.A0.S2273651
A0.A0.S2273676
A0.A0.S2273682
A0.A0.S2273686
A0.A0.S2273713
A0.A0.S2273722
A0.A0.S2273739
A0.A0.S2273746
A0.A0.S2273750
A0.A0.S2273760
A0.A0.S2273766
A0.A0.S2273827
A0.A0.S2273841
A0.A0.S2273889
A0.A0.S2273930
A0.A0.S2274040
A0.A0.S2274096
A0.A0.S2274106
A0.A0.S2274124
A0.A0.S2274129
A0.A0.S2274142
A0.A0.S2274153
A0.A0.S2274168
A0.A0.S2274200
A0.A0.S2274211
A0.A0.S2274216
A0.A0.S2274218
A0.A0.S2274236
A0.A0.S2274420
A0.A0.S2274431
A0.A0.S227445
A0.A0.S2274450
A0.A0.S2274458
A0.A0.S2274487
A0.A0.S2274558
A0.A0.S2274574
A0.A0.S2274619
A0.A0.S2274627
A0.A0.S2274630
A0.A0.S2274656
A0.A0.S2274686
A0.A0.S2274693
A0.A0.S2274706
A0.A0.S2274796
A0.A0.S2274810
A0.A0.S2274836
A0.A0.S2274854
A0.A0.S2274869
A0.A0.S2274881
A0.A0.S2274906
A0.A0.S2274940
A0.A0.S2274942
A0.A0.S2274993
A0.A0.S2275044
A0.A0.S2275046
A0.A0.S2275066
A0.A0.S2275074
A0.A0.S2275100
A0.A0.S2275133
A0.A0.S2275139
A0.A0.S2275156
A0.A0.S2275208
A0.A0.S2275216
A0.A0.S2275277
A0.A0.S2275285
A0.A0.S2275359
A0.A0.S2275386
A0.A0.S2275404
A0.A0.S2275410
A0.A0.S2275427
A0.A0.S2275469
A0.A0.S2275521
A0.A0.S2275566
A0.A0.S2275570
A0.A0.S2275574
A0.A0.S2275575
A0.A0.S2275601
A0.A0.S2275624
A0.A0.S2275634
A0.A0.S2275635
A0.A0.S2275714
A0.A0.S2275757
A0.A0.S2275761
A0.A0.S2275789
A0.A0.S2275821
A0.A0.S2275913
A0.A0.S2275930
A0.A0.S2275997
A0.A0.S2276000
A0.A0.S2276023
A0.A0.S2276042
A0.A0.S2276069
A0.A0.S2276127
A0.A0.S2276128
A0.A0.S2276140
A0.A0.S2276143
A0.A0.S2276182
A0.A0.S2276230
A0.A0.S2276247
A0.A0.S2276265
A0.A0.S2276276
A0.A0.S2276322
A0.A0.S2276331
A0.A0.S2276332
A0.A0.S2276363
A0.A0.S2276379
A0.A0.S2276386
A0.A0.S2276388
A0.A0.S2276430
A0.A0.S2276434
A0.A0.S2276445
A0.A0.S2276510
A0.A0.S2276565
A0.A0.S2276606
A0.A0.S2276650
A0.A0.S2276706
A0.A0.S2276735
A0.A0.S2276769
A0.A0.S2276776
A0.A0.S2276777
A0.A0.S2276783
A0.A0.S2276856
A0.A0.S2276880
A0.A0.S2276915
A0.A0.S2276924
A0.A0.S2276928
A0.A0.S2277097
A0.A0.S2277121
A0.A0.S2277128
A0.A0.S2277179
A0.A0.S2277192
A0.A0.S2277207
A0.A0.S2277213
A0.A0.S2277248
A0.A0.S2277275
A0.A0.S2277317
A0.A0.S2277340
A0.A0.S2277348
A0.A0.S2277389
A0.A0.S2277441
A0.A0.S2277455
A0.A0.S2277521
A0.A0.S2277538
A0.A0.S2277659
A0.A0.S2277686
A0.A0.S2277719
A0.A0.S2277783
A0.A0.S2277812
A0.A0.S2277838
A0.A0.S2277902
A0.A0.S2277948
A0.A0.S2277963
A0.A0.S2277972
A0.A0.S2277974
A0.A0.S2277989
A0.A0.S2278001
A0.A0.S2278003
A0.A0.S2278011
A0.A0.S2278017
A0.A0.S2278018
A0.A0.S2278077
A0.A0.S2278114
A0.A0.S2278257
A0.A0.S2278260
A0.A0.S2278274
A0.A0.S2278373
A0.A0.S2278374
A0.A0.S2278380
A0.A0.S2278452
A0.A0.S2278558
A0.A0.S2278590
A0.A0.S2278600
A0.A0.S2278606
A0.A0.S2278626
A0.A0.S2278649
A0.A0.S2278694
A0.A0.S2278733
A0.A0.S2278762
A0.A0.S2278780
A0.A0.S2278783
A0.A0.S2278834
A0.A0.S2278884
A0.A0.S2278910
A0.A0.S2279010
A0.A0.S2279025
A0.A0.S2279046
A0.A0.S2279081
A0.A0.S2279096
A0.A0.S2279162
A0.A0.S2279271
A0.A0.S2279273
A0.A0.S2279329
A0.A0.S2279444
A0.A0.S2279469
A0.A0.S2279475
A0.A0.S2279534
A0.A0.S2279540
A0.A0.S2279663
A0.A0.S2279729
A0.A0.S2279751
A0.A0.S2279790
A0.A0.S2279797
A0.A0.S2279809
A0.A0.S2279876
A0.A0.S2279930
A0.A0.S2279936
A0.A0.S2279965
A0.A0.S2280065
A0.A0.S2280068
A0.A0.S2280073
A0.A0.S2280092
A0.A0.S2280125
A0.A0.S2280217
A0.A0.S2280220
A0.A0.S2280292
A0.A0.S2280293
A0.A0.S2280295
A0.A0.S2280308
A0.A0.S2280325
A0.A0.S2280330
A0.A0.S2280402
A0.A0.S2280484
A0.A0.S2280542
A0.A0.S2280574
A0.A0.S2280658
A0.A0.S2280661
A0.A0.S2280662
A0.A0.S2280672
A0.A0.S2280707
A0.A0.S2280722
A0.A0.S2280756
A0.A0.S2280761
A0.A0.S2280770
A0.A0.S2280776
A0.A0.S2280794
A0.A0.S2280819
A0.A0.S2280911
A0.A0.S2280924
A0.A0.S2280927
A0.A0.S2280988
A0.A0.S2280993
A0.A0.S2281056
A0.A0.S2281078
A0.A0.S2281086
A0.A0.S2281092
A0.A0.S2281133
A0.A0.S2281167
A0.A0.S2281172
A0.A0.S2281194
A0.A0.S2281203
A0.A0.S2281267
A0.A0.S2281268
A0.A0.S2281301
A0.A0.S2281306
A0.A0.S2281363
A0.A0.S2281404
A0.A0.S2281460
A0.A0.S2281486
A0.A0.S2281585
A0.A0.S2281586
A0.A0.S2281593
A0.A0.S2281609
A0.A0.S2281643
A0.A0.S2281644
A0.A0.S2281659
A0.A0.S2281698
A0.A0.S2281781
A0.A0.S2281837
A0.A0.S2281843
A0.A0.S2281855
A0.A0.S2281903
A0.A0.S2281913
A0.A0.S2281954
A0.A0.S2281957
A0.A0.S2281983
A0.A0.S2281997
A0.A0.S2282021
A0.A0.S2282064
A0.A0.S2282098
A0.A0.S2282129
A0.A0.S2282141
A0.A0.S2282152
A0.A0.S2282176
A0.A0.S2282233
A0.A0.S2282281
A0.A0.S2282323
A0.A0.S2282339
A0.A0.S2282345
A0.A0.S2282385
A0.A0.S2282394
A0.A0.S2282425
A0.A0.S2282432
A0.A0.S2282489
A0.A0.S2282613
A0.A0.S2282653
A0.A0.S2282670
A0.A0.S2282693
A0.A0.S2282713
A0.A0.S2282717
A0.A0.S2282751
A0.A0.S2282774
A0.A0.S2282783
A0.A0.S2282806
A0.A0.S2282844
A0.A0.S2282885
A0.A0.S2282915
A0.A0.S2282919
A0.A0.S2283010
A0.A0.S2283057
A0.A0.S2283058
A0.A0.S2283077
A0.A0.S2283105
A0.A0.S2283137
A0.A0.S2283243
A0.A0.S2283251
A0.A0.S2283264
A0.A0.S2283265
A0.A0.S2283268
A0.A0.S2283356
A0.A0.S2283358
A0.A0.S2283366
A0.A0.S2283376
A0.A0.S2283413
A0.A0.S2283474
A0.A0.S2283484
A0.A0.S2283504
A0.A0.S2283525
A0.A0.S2283550
A0.A0.S2283587
A0.A0.S2283622
A0.A0.S2283645
A0.A0.S2283657
A0.A0.S2283671
A0.A0.S2283728
A0.A0.S2283820
A0.A0.S2283858
A0.A0.S2283918
A0.A0.S2283943
A0.A0.S2283953
A0.A0.S2283973
A0.A0.S2283974
A0.A0.S2284041
A0.A0.S2284059
A0.A0.S2284061
A0.A0.S2284066
A0.A0.S2284089
A0.A0.S2284092
A0.A0.S2284138
A0.A0.S2284145
A0.A0.S2284197
A0.A0.S2284238
A0.A0.S2284246
A0.A0.S2284283
A0.A0.S2284347
A0.A0.S2284357
A0.A0.S2284407
A0.A0.S2284436
A0.A0.S2284460
A0.A0.S2284488
A0.A0.S2284646
A0.A0.S2284746
A0.A0.S2284747
A0.A0.S2284766
A0.A0.S2284843
A0.A0.S2284847
A0.A0.S2284864
A0.A0.S2284903
A0.A0.S2285000
A0.A0.S2285005
A0.A0.S2285018
A0.A0.S2285051
A0.A0.S2285059
A0.A0.S2285124
A0.A0.S2285132
A0.A0.S2285176
A0.A0.S2285213
A0.A0.S2285232
A0.A0.S2285280
A0.A0.S2285287
A0.A0.S2285315
A0.A0.S2285319
A0.A0.S2285369
A0.A0.S2285389
A0.A0.S2285404
A0.A0.S2285406
A0.A0.S2285428
A0.A0.S2285434
A0.A0.S2285466
A0.A0.S2285565
A0.A0.S2285612
A0.A0.S2285628
A0.A0.S2285778
A0.A0.S2285828
A0.A0.S2285833
A0.A0.S2285851
A0.A0.S2285894
A0.A0.S2285903
A0.A0.S2285914
A0.A0.S2285937
A0.A0.S2285940
A0.A0.S2285944
A0.A0.S2285945
A0.A0.S2286033
A0.A0.S2286066
A0.A0.S2286086
A0.A0.S2286130
A0.A0.S2286139
A0.A0.S2286152
A0.A0.S2286269
A0.A0.S2286303
A0.A0.S2286310
A0.A0.S2286346
A0.A0.S2286421
A0.A0.S2286422
A0.A0.S2286482
A0.A0.S2286489
A0.A0.S2286493
A0.A0.S2286498
A0.A0.S2286533
A0.A0.S2286575
A0.A0.S2286612
A0.A0.S2286616
A0.A0.S2286624
A0.A0.S2286649
A0.A0.S2286731
A0.A0.S2286787
A0.A0.S2286801
A0.A0.S2286844
A0.A0.S2286858
A0.A0.S2286867
A0.A0.S2286902
A0.A0.S2286929
A0.A0.S2286959
A0.A0.S2287055
A0.A0.S2287066
A0.A0.S2287070
A0.A0.S2287081
A0.A0.S2287131
A0.A0.S2287240
A0.A0.S2287253
A0.A0.S2287269
A0.A0.S2287349
A0.A0.S2287351
A0.A0.S2287355
A0.A0.S2287365
A0.A0.S2287369
A0.A0.S2287385
A0.A0.S2287447
A0.A0.S2287496
A0.A0.S2287612
A0.A0.S2287628
A0.A0.S2287636
A0.A0.S2287711
A0.A0.S2287852
A0.A0.S2287853
A0.A0.S2287855
A0.A0.S2287877
A0.A0.S2287879
A0.A0.S2287922
A0.A0.S2287926
A0.A0.S2287937
A0.A0.S2287944
A0.A0.S2287990
A0.A0.S2288060
A0.A0.S2288065
A0.A0.S2288070
A0.A0.S2288091
A0.A0.S2288143
A0.A0.S2288154
A0.A0.S2288157
A0.A0.S2288177
A0.A0.S2288254
A0.A0.S2288258
A0.A0.S2288260
A0.A0.S2288274
A0.A0.S2288330
A0.A0.S2288361
A0.A0.S2288381
A0.A0.S2288404
A0.A0.S2288441
A0.A0.S2288485
A0.A0.S2288536
A0.A0.S2288557
A0.A0.S2288597
A0.A0.S2288634
A0.A0.S2288698
A0.A0.S2288782
A0.A0.S2288796
A0.A0.S2288798
A0.A0.S2288850
A0.A0.S2288868
A0.A0.S2288872
A0.A0.S2288884
A0.A0.S2288960
A0.A0.S2288995
A0.A0.S2289013
A0.A0.S2289050
A0.A0.S2289059
A0.A0.S2289096
A0.A0.S2289097
A0.A0.S2289114
A0.A0.S2289150
A0.A0.S2289164
A0.A0.S2289181
A0.A0.S2289195
A0.A0.S2289208
A0.A0.S2289217
A0.A0.S2289236
A0.A0.S2289285
A0.A0.S2289334
A0.A0.S2289337
A0.A0.S2289364
A0.A0.S2289366
A0.A0.S2289418
A0.A0.S2289431
A0.A0.S2289453
A0.A0.S2289469
A0.A0.S2289530
A0.A0.S2289567
A0.A0.S2289568
A0.A0.S2289578
A0.A0.S2289590
A0.A0.S2289603
A0.A0.S2289604
A0.A0.S2289610
A0.A0.S2289647
A0.A0.S2289743
A0.A0.S2289765
A0.A0.S2289906
A0.A0.S2289914
A0.A0.S2289954
A0.A0.S2289982
A0.A0.S2289993
A0.A0.S2290045
A0.A0.S2290052
A0.A0.S2290078
A0.A0.S2290137
A0.A0.S2290173
A0.A0.S2290188
A0.A0.S2290281
A0.A0.S2290302
A0.A0.S2290306
A0.A0.S2290328
A0.A0.S2290333
A0.A0.S2290403
A0.A0.S2290415
A0.A0.S2290460
A0.A0.S2290546
A0.A0.S2290579
A0.A0.S2290615
A0.A0.S2290623
A0.A0.S2290720
A0.A0.S2290735
A0.A0.S2290781
A0.A0.S2290795
A0.A0.S2290816
A0.A0.S2290835
A0.A0.S2290840
A0.A0.S2290843
A0.A0.S2290844
A0.A0.S2290965
A0.A0.S2290997
A0.A0.S2291027
A0.A0.S2291047
A0.A0.S2291081
A0.A0.S2291083
A0.A0.S2291149
A0.A0.S2291152
A0.A0.S2291180
A0.A0.S2291242
A0.A0.S2291278
A0.A0.S2291301
A0.A0.S2291302
A0.A0.S2291313
A0.A0.S2291332
A0.A0.S2291366
A0.A0.S2291392
A0.A0.S2291402
A0.A0.S2291477
A0.A0.S2291478
A0.A0.S2291491
A0.A0.S2291501
A0.A0.S2291511
A0.A0.S2291606
A0.A0.S2291622
A0.A0.S2291637
A0.A0.S2291664
A0.A0.S2291688
A0.A0.S2291708
A0.A0.S2291788
A0.A0.S2291834
A0.A0.S2291922
A0.A0.S2291931
A0.A0.S2291957
A0.A0.S2292024
A0.A0.S2292047
A0.A0.S2292087
A0.A0.S2292101
A0.A0.S2292141
A0.A0.S2292165
A0.A0.S2292192
A0.A0.S2292195
A0.A0.S2292204
A0.A0.S2292246
A0.A0.S2292261
A0.A0.S2292307
A0.A0.S2292373
A0.A0.S2292519
A0.A0.S2292531
A0.A0.S2292536
A0.A0.S2292613
A0.A0.S2292635
A0.A0.S2292644
A0.A0.S2292650
A0.A0.S2292673
A0.A0.S2292679
A0.A0.S2292695
A0.A0.S2292709
A0.A0.S2292803
A0.A0.S2292864
A0.A0.S2292938
A0.A0.S2292942
A0.A0.S2292963
A0.A0.S2292971
A0.A0.S2292981
A0.A0.S2293030
A0.A0.S2293059
A0.A0.S2293061
A0.A0.S2293068
A0.A0.S2293175
A0.A0.S2293239
A0.A0.S2293258
A0.A0.S2293283
A0.A0.S2293310
A0.A0.S2293325
A0.A0.S2293335
A0.A0.S2293371
A0.A0.S2293434
A0.A0.S2293554
A0.A0.S2293590
A0.A0.S2293605
A0.A0.S2293616
A0.A0.S2293643
A0.A0.S2293695
A0.A0.S2293786
A0.A0.S2293822
A0.A0.S2293851
A0.A0.S2293865
A0.A0.S2293885
A0.A0.S2293899
A0.A0.S2293905
A0.A0.S2293935
A0.A0.S2293942
A0.A0.S2293999
A0.A0.S2294004
A0.A0.S2294009
A0.A0.S2294039
A0.A0.S2294072
A0.A0.S2294121
A0.A0.S2294140
A0.A0.S2294216
A0.A0.S2294277
A0.A0.S2294326
A0.A0.S2294359
A0.A0.S2294379
A0.A0.S2294388
A0.A0.S2294402
A0.A0.S2294406
A0.A0.S2294417
A0.A0.S2294441
A0.A0.S2294456
A0.A0.S2294488
A0.A0.S2294498
A0.A0.S2294504
A0.A0.S2294517
A0.A0.S2294534
A0.A0.S2294620
A0.A0.S2294671
A0.A0.S2294746
A0.A0.S2294862
A0.A0.S2294928
A0.A0.S2294935
A0.A0.S2294940
A0.A0.S2294981
A0.A0.S2295001
A0.A0.S2295051
A0.A0.S2295103
A0.A0.S2295114
A0.A0.S2295129
A0.A0.S2295131
A0.A0.S2295132
A0.A0.S2295171
A0.A0.S2295214
A0.A0.S2295235
A0.A0.S2295265
A0.A0.S2295305
A0.A0.S2295313
A0.A0.S2295328
A0.A0.S2295374
A0.A0.S2295390
A0.A0.S2295392
A0.A0.S2295444
A0.A0.S2295448
A0.A0.S2295467
A0.A0.S2295536
A0.A0.S2295560
A0.A0.S2295618
A0.A0.S2295628
A0.A0.S2295651
A0.A0.S2295656
A0.A0.S2295666
A0.A0.S2295671
A0.A0.S2295673
A0.A0.S2295707
A0.A0.S2295729
A0.A0.S2295870
A0.A0.S2295878
A0.A0.S2295895
A0.A0.S2295905
A0.A0.S2295980
A0.A0.S2295993
A0.A0.S2295995
A0.A0.S2296006
A0.A0.S2296033
A0.A0.S2296042
A0.A0.S2296045
A0.A0.S2296052
A0.A0.S2296070
A0.A0.S2296073
A0.A0.S2296192
A0.A0.S2296257
A0.A0.S2296261
A0.A0.S2296270
A0.A0.S2296297
A0.A0.S2296332
A0.A0.S2296375
A0.A0.S2296385
A0.A0.S2296559
A0.A0.S2296601
A0.A0.S2296605
A0.A0.S2296622
A0.A0.S2296625
A0.A0.S2296659
A0.A0.S2296707
A0.A0.S2296726
A0.A0.S2296819
A0.A0.S2296839
A0.A0.S2296848
A0.A0.S2296898
A0.A0.S2296900
A0.A0.S2296907
A0.A0.S2296908
A0.A0.S2296923
A0.A0.S2296935
A0.A0.S2297003
A0.A0.S2297021
A0.A0.S2297040
A0.A0.S2297065
A0.A0.S2297075
A0.A0.S2297090
A0.A0.S2297099
A0.A0.S2297176
A0.A0.S2297179
A0.A0.S2297202
A0.A0.S2297223
A0.A0.S2297374
A0.A0.S2297380
A0.A0.S2297452
A0.A0.S2297465
A0.A0.S2297466
A0.A0.S2297483
A0.A0.S2297502
A0.A0.S2297510
A0.A0.S2297512
A0.A0.S2297521
A0.A0.S2297599
A0.A0.S2297618
A0.A0.S2297666
A0.A0.S2297675
A0.A0.S2297678
A0.A0.S2297732
A0.A0.S2297742
A0.A0.S2297750
A0.A0.S2297855
A0.A0.S2297862
A0.A0.S2297872
A0.A0.S2297876
A0.A0.S2297885
A0.A0.S2297904
A0.A0.S2297990
A0.A0.S2297993
A0.A0.S2297994
A0.A0.S2298045
A0.A0.S2298073
A0.A0.S2298126
A0.A0.S2298135
A0.A0.S2298177
A0.A0.S2298181
A0.A0.S2298223
A0.A0.S2298249
A0.A0.S2298255
A0.A0.S2298274
A0.A0.S2298295
A0.A0.S2298337
A0.A0.S2298342
A0.A0.S2298351
A0.A0.S2298393
A0.A0.S2298500
A0.A0.S2298502
A0.A0.S2298527
A0.A0.S2298577
A0.A0.S2298586
A0.A0.S2298610
A0.A0.S2298623
A0.A0.S2298625
A0.A0.S2298646
A0.A0.S2298663
A0.A0.S2298677
A0.A0.S2298705
A0.A0.S2298748
A0.A0.S2298758
A0.A0.S2298776
A0.A0.S2298780
A0.A0.S2298802
A0.A0.S2298811
A0.A0.S2298823
A0.A0.S2298852
A0.A0.S2298903
A0.A0.S2298941
A0.A0.S2298944
A0.A0.S2298945
A0.A0.S2298981
A0.A0.S2298982
A0.A0.S2298984
A0.A0.S2298997
A0.A0.S2299094
A0.A0.S2299130
A0.A0.S2299185
A0.A0.S2299239
A0.A0.S2299257
A0.A0.S2299268
A0.A0.S2299308
A0.A0.S2299342
A0.A0.S2299362
A0.A0.S2299419
A0.A0.S2299474
A0.A0.S2299478
A0.A0.S2299481
A0.A0.S2299512
A0.A0.S2299617
A0.A0.S2299735
A0.A0.S2299765
A0.A0.S2299771
A0.A0.S2299779
A0.A0.S2299823
A0.A0.S2299826
A0.A0.S2299833
A0.A0.S2299850
A0.A0.S2299861
A0.A0.S2299895
A0.A0.S2299920
A0.A0.S2299922
A0.A0.S2300011
A0.A0.S2300053
A0.A0.S2300110
A0.A0.S2300133
A0.A0.S2300219
A0.A0.S2300236
A0.A0.S2300286
A0.A0.S2300321
A0.A0.S2300337
A0.A0.S2300346
A0.A0.S2300383
A0.A0.S2300433
A0.A0.S2300463
A0.A0.S2300509
A0.A0.S2300519
A0.A0.S2300555
A0.A0.S2300559
A0.A0.S2300573
A0.A0.S2300581
A0.A0.S2300613
A0.A0.S2300614
A0.A0.S2300637
A0.A0.S2300638
A0.A0.S2300648
A0.A0.S2300663
A0.A0.S2300703
A0.A0.S2300709
A0.A0.S2300715
A0.A0.S2300730
A0.A0.S2300772
A0.A0.S2300773
A0.A0.S2300777
A0.A0.S2300786
A0.A0.S2300796
A0.A0.S2300823
A0.A0.S2300830
A0.A0.S2300851
A0.A0.S2300882
A0.A0.S2300917
A0.A0.S2300922
A0.A0.S2300930
A0.A0.S2300960
A0.A0.S2300977
A0.A0.S2301038
A0.A0.S2301047
A0.A0.S2301050
A0.A0.S2301103
A0.A0.S2301117
A0.A0.S2301126
A0.A0.S2301135
A0.A0.S2301137
A0.A0.S2301355
A0.A0.S2301361
A0.A0.S2301432
A0.A0.S2301442
A0.A0.S2301520
A0.A0.S2301529
A0.A0.S2301530
A0.A0.S2301592
A0.A0.S2301597
A0.A0.S2301599
A0.A0.S2301625
A0.A0.S2301636
A0.A0.S2301644
A0.A0.S2301704
A0.A0.S2301726
A0.A0.S2301836
A0.A0.S2301873
A0.A0.S2301884
A0.A0.S2301938
A0.A0.S2302008
A0.A0.S2302013
A0.A0.S2302015
A0.A0.S2302046
A0.A0.S2302049
A0.A0.S2302065
A0.A0.S2302081
A0.A0.S2302088
A0.A0.S2302097
A0.A0.S2302139
A0.A0.S2302141
A0.A0.S2302155
A0.A0.S2302159
A0.A0.S2302201
A0.A0.S2302225
A0.A0.S2302238
A0.A0.S2302244
A0.A0.S2302272
A0.A0.S2302319
A0.A0.S2302353
A0.A0.S2302403
A0.A0.S2302421
A0.A0.S2302425
A0.A0.S2302524
A0.A0.S2302542
A0.A0.S2302579
A0.A0.S2302581
A0.A0.S2302623
A0.A0.S2302682
A0.A0.S2302740
A0.A0.S2302759
A0.A0.S2302776
A0.A0.S2302794
A0.A0.S2302795
A0.A0.S2302810
A0.A0.S2302921
A0.A0.S2302961
A0.A0.S2303011
A0.A0.S2303018
A0.A0.S2303048
A0.A0.S2303058
A0.A0.S2303063
A0.A0.S2303070
A0.A0.S2303094
A0.A0.S2303218
A0.A0.S2303241
A0.A0.S2303263
A0.A0.S2303307
A0.A0.S2303326
A0.A0.S2303391
A0.A0.S2303424
A0.A0.S2303441
A0.A0.S2303457
A0.A0.S2303488
A0.A0.S2303499
A0.A0.S2303507
A0.A0.S2303692
A0.A0.S2303717
A0.A0.S2303718
A0.A0.S2303740
A0.A0.S2303770
A0.A0.S2303803
A0.A0.S2303849
A0.A0.S2303890
A0.A0.S2303968
A0.A0.S2304019
A0.A0.S2304028
A0.A0.S2304081
A0.A0.S2304091
A0.A0.S2304102
A0.A0.S2304260
A0.A0.S2304275
A0.A0.S2304291
A0.A0.S2304359
A0.A0.S2304462
A0.A0.S2304469
A0.A0.S2304501
A0.A0.S2304516
A0.A0.S2304581
A0.A0.S2304613
A0.A0.S2304639
A0.A0.S2304654
A0.A0.S2304693
A0.A0.S2304763
A0.A0.S2304777
A0.A0.S2304785
A0.A0.S2304790
A0.A0.S2304851
A0.A0.S2304941
A0.A0.S2304951
A0.A0.S2304986
A0.A0.S2305081
A0.A0.S2305105
A0.A0.S2305148
A0.A0.S2305159
A0.A0.S2305269
A0.A0.S2305274
A0.A0.S2305293
A0.A0.S2305299
A0.A0.S2305307
A0.A0.S2305345
A0.A0.S2305376
A0.A0.S2305389
A0.A0.S2305447
A0.A0.S2305521
A0.A0.S2305544
A0.A0.S2305550
A0.A0.S2305574
A0.A0.S2305652
A0.A0.S2305656
A0.A0.S2305730
A0.A0.S2305751
A0.A0.S2305770
A0.A0.S2305773
A0.A0.S2305797
A0.A0.S2305821
A0.A0.S2305837
A0.A0.S2305861
A0.A0.S2305885
A0.A0.S2305970
A0.A0.S2305997
A0.A0.S2306007
A0.A0.S2306063
A0.A0.S2306075
A0.A0.S2306087
A0.A0.S2306112
A0.A0.S2306126
A0.A0.S2306174
A0.A0.S2306211
A0.A0.S2306244
A0.A0.S2306245
A0.A0.S2306263
A0.A0.S2306277
A0.A0.S2306293
A0.A0.S2306310
A0.A0.S2306347
A0.A0.S2306353
A0.A0.S2306387
A0.A0.S2306442
A0.A0.S2306463
A0.A0.S2306495
A0.A0.S2306554
A0.A0.S2306563
A0.A0.S2306583
A0.A0.S2306590
A0.A0.S2306643
A0.A0.S2306645
A0.A0.S2306654
A0.A0.S2306659
A0.A0.S2306660
A0.A0.S2306675
A0.A0.S2306698
A0.A0.S2306722
A0.A0.S2306740
A0.A0.S2306753
A0.A0.S2306812
A0.A0.S2306857
A0.A0.S2306889
A0.A0.S2306914
A0.A0.S2306920
A0.A0.S2306928
A0.A0.S2306933
A0.A0.S2306937
A0.A0.S2306969
A0.A0.S2306979
A0.A0.S2307022
A0.A0.S2307046
A0.A0.S2307073
A0.A0.S2307112
A0.A0.S2307150
A0.A0.S2307164
A0.A0.S2307196
A0.A0.S2307209
A0.A0.S2307278
A0.A0.S2307310
A0.A0.S2307322
A0.A0.S2307351
A0.A0.S2307400
A0.A0.S2307412
A0.A0.S2307436
A0.A0.S2307465
A0.A0.S2307489
A0.A0.S2307516
A0.A0.S2307543
A0.A0.S2307566
A0.A0.S2307571
A0.A0.S2307573
A0.A0.S2307583
A0.A0.S2307596
A0.A0.S2307604
A0.A0.S2307636
A0.A0.S2307653
A0.A0.S2307708
A0.A0.S2307799
A0.A0.S2307888
A0.A0.S2307913
A0.A0.S2307928
A0.A0.S2307972
A0.A0.S2307999
A0.A0.S2308011
A0.A0.S2308037
A0.A0.S2308063
A0.A0.S2308081
A0.A0.S2308084
A0.A0.S2308103
A0.A0.S2308157
A0.A0.S2308169
A0.A0.S2308184
A0.A0.S2308214
A0.A0.S2308220
A0.A0.S2308242
A0.A0.S2308289
A0.A0.S2308306
A0.A0.S2308315
A0.A0.S2308350
A0.A0.S2308392
A0.A0.S2308414
A0.A0.S2308457
A0.A0.S2308495
A0.A0.S2308503
A0.A0.S2308518
A0.A0.S2308519
A0.A0.S2308521
A0.A0.S2308577
A0.A0.S2308588
A0.A0.S2308628
A0.A0.S2308637
A0.A0.S2308705
A0.A0.S2308710
A0.A0.S2308718
A0.A0.S2308723
A0.A0.S2308786
A0.A0.S2308796
A0.A0.S2308805
A0.A0.S2308808
A0.A0.S2308879
A0.A0.S2308937
A0.A0.S2308944
A0.A0.S2308996
A0.A0.S2309031
A0.A0.S2309036
A0.A0.S2309055
A0.A0.S2309070
A0.A0.S2309094
A0.A0.S2309097
A0.A0.S2309133
A0.A0.S2309154
A0.A0.S2309180
A0.A0.S2309208
A0.A0.S2309213
A0.A0.S2309225
A0.A0.S2309246
A0.A0.S2309314
A0.A0.S2309328
A0.A0.S2309336
A0.A0.S2309343
A0.A0.S2309402
A0.A0.S2309403
A0.A0.S2309452
A0.A0.S2309473
A0.A0.S2309530
A0.A0.S2309536
A0.A0.S2309537
A0.A0.S2309615
A0.A0.S2309617
A0.A0.S2309681
A0.A0.S2309689
A0.A0.S2309713
A0.A0.S2309736
A0.A0.S2309765
A0.A0.S2309768
A0.A0.S2309830
A0.A0.S2309866
A0.A0.S2309983
A0.A0.S2309988
A0.A0.S2310005
A0.A0.S2310018
A0.A0.S2310032
A0.A0.S2310041
A0.A0.S2310043
A0.A0.S2310044
A0.A0.S2310096
A0.A0.S2310105
A0.A0.S2310124
A0.A0.S2310160
A0.A0.S2310351
A0.A0.S2310357
A0.A0.S2310393
A0.A0.S2310429
A0.A0.S2310443
A0.A0.S2310515
A0.A0.S2310534
A0.A0.S2310538
A0.A0.S2310576
A0.A0.S2310591
A0.A0.S2310624
A0.A0.S2310656
A0.A0.S2310676
A0.A0.S2310711
A0.A0.S2310733
A0.A0.S2310791
A0.A0.S2310800
A0.A0.S2310845
A0.A0.S2310858
A0.A0.S2310887
A0.A0.S2310921
A0.A0.S2310992
A0.A0.S2311023
A0.A0.S2311072
A0.A0.S2311075
A0.A0.S2311076
A0.A0.S2311081
A0.A0.S2311113
A0.A0.S2311154
A0.A0.S2311163
A0.A0.S2311172
A0.A0.S2311174
A0.A0.S2311216
A0.A0.S2311217
A0.A0.S2311319
A0.A0.S2311332
A0.A0.S2311395
A0.A0.S2311440
A0.A0.S2311552
A0.A0.S2311590
A0.A0.S2311591
A0.A0.S2311643
A0.A0.S2311662
A0.A0.S2311724
A0.A0.S2311737
A0.A0.S2311806
A0.A0.S2311811
A0.A0.S2311844
A0.A0.S2311864
A0.A0.S2311890
A0.A0.S2311931
A0.A0.S2312010
A0.A0.S2312026
A0.A0.S2312031
A0.A0.S2312038
A0.A0.S2312039
A0.A0.S2312045
A0.A0.S2312054
A0.A0.S2312115
A0.A0.S2312126
A0.A0.S2312175
A0.A0.S2312235
A0.A0.S2312244
A0.A0.S2312264
A0.A0.S2312299
A0.A0.S2312308
A0.A0.S2312325
A0.A0.S2312375
A0.A0.S2312387
A0.A0.S2312421
A0.A0.S2312482
A0.A0.S2312536
A0.A0.S2312587
A0.A0.S2312591
A0.A0.S2312592
A0.A0.S2312607
A0.A0.S2312645
A0.A0.S2312660
A0.A0.S2312664
A0.A0.S2312696
A0.A0.S2312776
A0.A0.S2312823
A0.A0.S2312848
A0.A0.S2312946
A0.A0.S2313001
A0.A0.S2313002
A0.A0.S2313025
A0.A0.S2313033
A0.A0.S2313100
A0.A0.S2313114
A0.A0.S2313164
A0.A0.S2313189
A0.A0.S2313227
A0.A0.S2313230
A0.A0.S2313236
A0.A0.S2313252
A0.A0.S2313307
A0.A0.S2313328
A0.A0.S2313332
A0.A0.S2313410
A0.A0.S2313445
A0.A0.S2313472
A0.A0.S2313473
A0.A0.S2313489
A0.A0.S2313499
A0.A0.S2313562
A0.A0.S2313608
A0.A0.S2313641
A0.A0.S2313678
A0.A0.S2313699
A0.A0.S2313781
A0.A0.S2313825
A0.A0.S2313833
A0.A0.S2313835
A0.A0.S2313998
A0.A0.S2314005
A0.A0.S2314042
A0.A0.S2314057
A0.A0.S2314089
A0.A0.S2314090
A0.A0.S2314095
A0.A0.S2314104
A0.A0.S2314115
A0.A0.S2314129
A0.A0.S2314135
A0.A0.S2314139
A0.A0.S2314141
A0.A0.S2314147
A0.A0.S2314174
A0.A0.S2314256
A0.A0.S2314266
A0.A0.S2314330
A0.A0.S2314431
A0.A0.S2314452
A0.A0.S2314492
A0.A0.S2314508
A0.A0.S2314530
A0.A0.S2314546
A0.A0.S2314552
A0.A0.S2314583
A0.A0.S2314602
A0.A0.S2314677
A0.A0.S2314714
A0.A0.S2314735
A0.A0.S2314746
A0.A0.S2314761
A0.A0.S2314769
A0.A0.S2314919
A0.A0.S2314961
A0.A0.S2314990
A0.A0.S2315039
A0.A0.S2315047
A0.A0.S2315052
A0.A0.S2315074
A0.A0.S2315084
A0.A0.S2315130
A0.A0.S2315183
A0.A0.S2315204
A0.A0.S2315208
A0.A0.S2315210
A0.A0.S2315224
A0.A0.S2315229
A0.A0.S2315230
A0.A0.S2315293
A0.A0.S2315317
A0.A0.S2315322
A0.A0.S2315327
A0.A0.S2315335
A0.A0.S2315346
A0.A0.S2315369
A0.A0.S2315390
A0.A0.S2315472
A0.A0.S2315484
A0.A0.S2315494
A0.A0.S2315578
A0.A0.S2315617
A0.A0.S2315619
A0.A0.S2315643
A0.A0.S2315655
A0.A0.S2315683
A0.A0.S2315699
A0.A0.S2315703
A0.A0.S2315750
A0.A0.S2315757
A0.A0.S2315765
A0.A0.S2315782
A0.A0.S2315792
A0.A0.S2315822
A0.A0.S2315892
A0.A0.S2316033
A0.A0.S2316039
A0.A0.S2316090
A0.A0.S2316106
A0.A0.S2316160
A0.A0.S2316214
A0.A0.S2316255
A0.A0.S2316269
A0.A0.S2316307
A0.A0.S2316327
A0.A0.S2316352
A0.A0.S2316359
A0.A0.S2316450
A0.A0.S2316458
A0.A0.S2316496
A0.A0.S2316506
A0.A0.S2316618
A0.A0.S2316625
A0.A0.S2316688
A0.A0.S2316699
A0.A0.S2316749
A0.A0.S2316755
A0.A0.S2316759
A0.A0.S2316788
A0.A0.S2316799
A0.A0.S2316865
A0.A0.S2316889
A0.A0.S2316960
A0.A0.S2316980
A0.A0.S2317013
A0.A0.S2317040
A0.A0.S2317077
A0.A0.S2317093
A0.A0.S2317118
A0.A0.S2317154
A0.A0.S2317162
A0.A0.S2317163
A0.A0.S2317170
A0.A0.S2317193
A0.A0.S2317198
A0.A0.S2317267
A0.A0.S2317283
A0.A0.S2317291
A0.A0.S2317337
A0.A0.S2317345
A0.A0.S2317352
A0.A0.S2317359
A0.A0.S2317364
A0.A0.S2317366
A0.A0.S2317433
A0.A0.S2317436
A0.A0.S2317446
A0.A0.S2317519
A0.A0.S2317533
A0.A0.S2317596
A0.A0.S2317613
A0.A0.S2317650
A0.A0.S2317673
A0.A0.S2317704
A0.A0.S2317705
A0.A0.S2317768
A0.A0.S2317805
A0.A0.S2317835
A0.A0.S2317847
A0.A0.S2317887
A0.A0.S2317889
A0.A0.S2317954
A0.A0.S2317955
A0.A0.S2317972
A0.A0.S2318040
A0.A0.S2318052
A0.A0.S2318072
A0.A0.S2318107
A0.A0.S2318162
A0.A0.S2318177
A0.A0.S2318194
A0.A0.S2318252
A0.A0.S2318254
A0.A0.S2318260
A0.A0.S2318270
A0.A0.S2318274
A0.A0.S2318320
A0.A0.S2318377
A0.A0.S2318410
A0.A0.S2318448
A0.A0.S2318451
A0.A0.S2318472
A0.A0.S2318511
A0.A0.S2318535
A0.A0.S2318614
A0.A0.S2318617
A0.A0.S2318627
A0.A0.S2318659
A0.A0.S2318744
A0.A0.S2318786
A0.A0.S2318826
A0.A0.S2318837
A0.A0.S2318906
A0.A0.S2318947
A0.A0.S2318963
A0.A0.S2318971
A0.A0.S2319025
A0.A0.S2319026
A0.A0.S2319036
A0.A0.S2319067
A0.A0.S2319076
A0.A0.S2319115
A0.A0.S2319116
A0.A0.S2319124
A0.A0.S2319165
A0.A0.S2319182
A0.A0.S2319186
A0.A0.S2319240
A0.A0.S2319264
A0.A0.S2319279
A0.A0.S2319301
A0.A0.S2319353
A0.A0.S2319470
A0.A0.S2319474
A0.A0.S2319476
A0.A0.S2319546
A0.A0.S2319563
A0.A0.S2319576
A0.A0.S2319612
A0.A0.S2319662
A0.A0.S2319679
A0.A0.S2319746
A0.A0.S2319806
A0.A0.S2319824
A0.A0.S2319829
A0.A0.S2319846
A0.A0.S2319850
A0.A0.S2319856
A0.A0.S2319913
A0.A0.S2319943
A0.A0.S2320032
A0.A0.S2320070
A0.A0.S2320105
A0.A0.S2320127
A0.A0.S2320151
A0.A0.S2320223
A0.A0.S2320253
A0.A0.S2320266
A0.A0.S2320323
A0.A0.S2320374
A0.A0.S2320389
A0.A0.S2320397
A0.A0.S2320404
A0.A0.S2320416
A0.A0.S2320440
A0.A0.S2320448
A0.A0.S2320452
A0.A0.S2320482
A0.A0.S2320513
A0.A0.S2320616
A0.A0.S2320632
A0.A0.S2320633
A0.A0.S2320686
A0.A0.S2320722
A0.A0.S2320753
A0.A0.S2320804
A0.A0.S2320816
A0.A0.S2320835
A0.A0.S2320891
A0.A0.S2320897
A0.A0.S2320912
A0.A0.S2320914
A0.A0.S2321016
A0.A0.S2321018
A0.A0.S2321034
A0.A0.S2321044
A0.A0.S2321051
A0.A0.S2321067
A0.A0.S2321113
A0.A0.S2321155
A0.A0.S2321206
A0.A0.S2321209
A0.A0.S2321221
A0.A0.S2321248
A0.A0.S2321294
A0.A0.S2321582
A0.A0.S2321651
A0.A0.S2321654
A0.A0.S2321672
A0.A0.S2321675
A0.A0.S2321689
A0.A0.S2321690
A0.A0.S2321700
A0.A0.S2321725
A0.A0.S2321764
A0.A0.S2321847
A0.A0.S2321928
A0.A0.S2321936
A0.A0.S2321953
A0.A0.S2321975
A0.A0.S2321988
A0.A0.S2322059
A0.A0.S2322084
A0.A0.S2322158
A0.A0.S2322165
A0.A0.S2322187
A0.A0.S2322218
A0.A0.S2322252
A0.A0.S2322312
A0.A0.S2322428
A0.A0.S2322433
A0.A0.S2322439
A0.A0.S2322449
A0.A0.S2322451
A0.A0.S2322543
A0.A0.S2322695
A0.A0.S2322745
A0.A0.S2322764
A0.A0.S2322848
A0.A0.S2322862
A0.A0.S2322897
A0.A0.S2322907
A0.A0.S2322920
A0.A0.S2322990
A0.A0.S2323141
A0.A0.S2323218
A0.A0.S2323225
A0.A0.S2323294
A0.A0.S2323373
A0.A0.S2323424
A0.A0.S2323432
A0.A0.S2323474
A0.A0.S2323502
A0.A0.S2323570
A0.A0.S2323601
A0.A0.S2323602
A0.A0.S2323824
A0.A0.S2323844
A0.A0.S2323849
A0.A0.S2324034
A0.A0.S2324158
A0.A0.S2324199
A0.A0.S2324200
A0.A0.S2324225
A0.A0.S2324296
A0.A0.S2324315
A0.A0.S2324361
A0.A0.S2324374
A0.A0.S2324392
A0.A0.S2324446
A0.A0.S2324517
A0.A0.S2324553
A0.A0.S2324608
A0.A0.S2324695
A0.A0.S2324700
A0.A0.S2324764
A0.A0.S2324830
A0.A0.S2324881
A0.A0.S2324924
A0.A0.S2324948
A0.A0.S2325002
A0.A0.S2325019
A0.A0.S2325031
A0.A0.S2325069
A0.A0.S2325106
A0.A0.S2325134
A0.A0.S2325195
A0.A0.S2325197
A0.A0.S2325229
A0.A0.S2325245
A0.A0.S2325259
A0.A0.S2325292
A0.A0.S2325297
A0.A0.S2325298
A0.A0.S2325445
A0.A0.S2325471
A0.A0.S2325475
A0.A0.S2325476
A0.A0.S2325575
A0.A0.S2325726
A0.A0.S2325745
A0.A0.S2325752
A0.A0.S2325771
A0.A0.S2325813
A0.A0.S2325825
A0.A0.S2325828
A0.A0.S2325831
A0.A0.S2325908
A0.A0.S2325928
A0.A0.S2326005
A0.A0.S2326012
A0.A0.S2326077
A0.A0.S2326148
A0.A0.S2326349
A0.A0.S2326436
A0.A0.S2326466
A0.A0.S2326517
A0.A0.S2326532
A0.A0.S2326556
A0.A0.S2326559
A0.A0.S2326649
A0.A0.S2326665
A0.A0.S2326726
A0.A0.S2326757
A0.A0.S2326840
A0.A0.S2326859
A0.A0.S2326876
A0.A0.S2326910
A0.A0.S2326921
A0.A0.S2326936
A0.A0.S2326965
A0.A0.S2326980
A0.A0.S2327042
A0.A0.S2327078
A0.A0.S2327098
A0.A0.S2327128
A0.A0.S2327153
A0.A0.S2327158
A0.A0.S2327170
A0.A0.S2327178
A0.A0.S2327180
A0.A0.S2327229
A0.A0.S2327269
A0.A0.S2327279
A0.A0.S2327417
A0.A0.S2327434
A0.A0.S2327470
A0.A0.S2327479
A0.A0.S2327488
A0.A0.S2327489
A0.A0.S2327638
A0.A0.S2327692
A0.A0.S2327722
A0.A0.S2327761
A0.A0.S2327798
A0.A0.S2327815
A0.A0.S2327847
A0.A0.S2327924
A0.A0.S2327975
A0.A0.S2328044
A0.A0.S2328134
A0.A0.S2328146
A0.A0.S2328157
A0.A0.S2328159
A0.A0.S2328177
A0.A0.S2328181
A0.A0.S2328183
A0.A0.S2328222
A0.A0.S2328267
A0.A0.S2328297
A0.A0.S2328371
A0.A0.S2328390
A0.A0.S2328489
A0.A0.S2328581
A0.A0.S2328601
A0.A0.S2328695
A0.A0.S2328701
A0.A0.S2328766
A0.A0.S2328779
A0.A0.S2328784
A0.A0.S2328898
A0.A0.S2328940
A0.A0.S2328982
A0.A0.S2328995
A0.A0.S2329036
A0.A0.S2329073
A0.A0.S2329089
A0.A0.S2329167
A0.A0.S2329177
A0.A0.S2329225
A0.A0.S2329343
A0.A0.S2329378
A0.A0.S2329448
A0.A0.S2329477
A0.A0.S2329512
A0.A0.S2329603
A0.A0.S2329663
A0.A0.S2329692
A0.A0.S2329762
A0.A0.S2329782
A0.A0.S2329912
A0.A0.S2329914
A0.A0.S2329927
A0.A0.S2330050
A0.A0.S2330068
A0.A0.S2330085
A0.A0.S2330092
A0.A0.S2330106
A0.A0.S2330134
A0.A0.S2330138
A0.A0.S2330238
A0.A0.S2330249
A0.A0.S2330266
A0.A0.S2330271
A0.A0.S2330278
A0.A0.S2330506
A0.A0.S2330511
A0.A0.S2330562
A0.A0.S2330651
A0.A0.S2330683
A0.A0.S2330745
A0.A0.S2330798
A0.A0.S2330801
A0.A0.S2330838
A0.A0.S2330891
A0.A0.S2330918
A0.A0.S2331089
A0.A0.S2331155
A0.A0.S2331186
A0.A0.S2331231
A0.A0.S2331248
A0.A0.S2331268
A0.A0.S2331360
A0.A0.S2331363
A0.A0.S2331421
A0.A0.S2331432
A0.A0.S2331446
A0.A0.S2331537
A0.A0.S2331570
A0.A0.S2331628
A0.A0.S2331634
A0.A0.S2331642
A0.A0.S2331662
A0.A0.S2331669
A0.A0.S2331728
A0.A0.S2331730
A0.A0.S2331777
A0.A0.S2331837
A0.A0.S2331860
A0.A0.S2331935
A0.A0.S2331945
A0.A0.S2331964
A0.A0.S2332003
A0.A0.S2332029
A0.A0.S2332037
A0.A0.S2332062
A0.A0.S2332179
A0.A0.S2332208
A0.A0.S2332225
A0.A0.S2332240
A0.A0.S2332273
A0.A0.S2332317
A0.A0.S2332430
A0.A0.S2332514
A0.A0.S2332531
A0.A0.S2332534
A0.A0.S2332537
A0.A0.S2332582
A0.A0.S2332662
A0.A0.S2332679
A0.A0.S2332736
A0.A0.S2332774
A0.A0.S2332912
A0.A0.S2332926
A0.A0.S2333027
A0.A0.S2333074
A0.A0.S2333114
A0.A0.S2333115
A0.A0.S2333123
A0.A0.S2333124
A0.A0.S2333183
A0.A0.S2333249
A0.A0.S2333253
A0.A0.S2333264
A0.A0.S2333269
A0.A0.S2333343
A0.A0.S2333428
A0.A0.S2333466
A0.A0.S2333515
A0.A0.S2333537
A0.A0.S2333686
A0.A0.S2333783
A0.A0.S2333827
A0.A0.S2333884
A0.A0.S2333885
A0.A0.S2333901
A0.A0.S2333906
A0.A0.S2333927
A0.A0.S2334045
A0.A0.S2334109
A0.A0.S2334113
A0.A0.S2334128
A0.A0.S2334191
A0.A0.S2334197
A0.A0.S2334227
A0.A0.S2334233
A0.A0.S2334252
A0.A0.S2334324
A0.A0.S2334367
A0.A0.S2334426
A0.A0.S2334608
A0.A0.S2334619
A0.A0.S2334642
A0.A0.S2334649
A0.A0.S2334716
A0.A0.S2334739
A0.A0.S2334778
A0.A0.S2334787
A0.A0.S2334866
A0.A0.S2334873
A0.A0.S2334883
A0.A0.S2334897
A0.A0.S2334921
A0.A0.S2334945
A0.A0.S2334951
A0.A0.S2334965
A0.A0.S2334991
A0.A0.S2335139
A0.A0.S2335217
A0.A0.S2335267
A0.A0.S2335297
A0.A0.S2335312
A0.A0.S2335346
A0.A0.S2335352
A0.A0.S2335353
A0.A0.S2335390
A0.A0.S2335465
A0.A0.S2335575
A0.A0.S2335610
A0.A0.S2335654
A0.A0.S2335688
A0.A0.S2335693
A0.A0.S2335810
A0.A0.S2335818
A0.A0.S2335845
A0.A0.S2335951
A0.A0.S2335991
A0.A0.S2336140
A0.A0.S2336203
A0.A0.S2336289
A0.A0.S2336304
A0.A0.S2336319
A0.A0.S2336348
A0.A0.S2336375
A0.A0.S2336464
A0.A0.S2336481
A0.A0.S2336577
A0.A0.S2336637
A0.A0.S2336691
A0.A0.S2336882
A0.A0.S2336888
A0.A0.S2336889
A0.A0.S2336929
A0.A0.S2336953
A0.A0.S2336956
A0.A0.S2337169
A0.A0.S2337200
A0.A0.S2337203
A0.A0.S2337225
A0.A0.S2337259
A0.A0.S2337284
A0.A0.S2337289
A0.A0.S2337300
A0.A0.S2337350
A0.A0.S2337384
A0.A0.S2337440
A0.A0.S2337564
A0.A0.S2337577
A0.A0.S2337617
A0.A0.S2337631
A0.A0.S2337639
A0.A0.S2337657
A0.A0.S2337758
A0.A0.S2337784
A0.A0.S2337808
A0.A0.S2337836
A0.A0.S2337867
A0.A0.S2337894
A0.A0.S2337896
A0.A0.S2337930
A0.A0.S2337952
A0.A0.S2337966
A0.A0.S2338011
A0.A0.S2338033
A0.A0.S2338097
A0.A0.S2338275
A0.A0.S2338435
A0.A0.S2338438
A0.A0.S2338462
A0.A0.S2338477
A0.A0.S2338695
A0.A0.S2338717
A0.A0.S2338733
A0.A0.S2338752
A0.A0.S2338791
A0.A0.S2338806
A0.A0.S2338857
A0.A0.S2338978
A0.A0.S2338979
A0.A0.S2339010
A0.A0.S2339078
A0.A0.S2339081
A0.A0.S2339123
A0.A0.S2339161
A0.A0.S2339215
A0.A0.S2339347
A0.A0.S2339393
A0.A0.S2339513
A0.A0.S2339515
A0.A0.S2339574
A0.A0.S2339610
A0.A0.S2339650
A0.A0.S2339678
A0.A0.S2339714
A0.A0.S2339722
A0.A0.S2339768
A0.A0.S2339773
A0.A0.S2339794
A0.A0.S2339836
A0.A0.S2339904
A0.A0.S2339953
A0.A0.S2340083
A0.A0.S2340088
A0.A0.S2340235
A0.A0.S2340317
A0.A0.S2340319
A0.A0.S2340364
A0.A0.S2340433
A0.A0.S2340449
A0.A0.S2340476
A0.A0.S2340482
A0.A0.S2340550
A0.A0.S2340602
A0.A0.S2340737
A0.A0.S2340771
A0.A0.S2340817
A0.A0.S2340832
A0.A0.S2340857
A0.A0.S2340858
A0.A0.S2340867
A0.A0.S2340885
A0.A0.S2340889
A0.A0.S2340965
A0.A0.S2341024
A0.A0.S2341029
A0.A0.S2341162
A0.A0.S2341226
A0.A0.S2341290
A0.A0.S2341292
A0.A0.S2341351
A0.A0.S2341367
A0.A0.S2341374
A0.A0.S2341395
A0.A0.S2341406
A0.A0.S2341420
A0.A0.S2341461
A0.A0.S2341466
A0.A0.S2341488
A0.A0.S2341507
A0.A0.S2341518
A0.A0.S2341572
A0.A0.S2341612
A0.A0.S2341847
A0.A0.S2341913
A0.A0.S2341928
A0.A0.S2341988
A0.A0.S2342041
A0.A0.S2342097
A0.A0.S2342213
A0.A0.S2342367
A0.A0.S2342444
A0.A0.S2342448
A0.A0.S2342478
A0.A0.S2342487
A0.A0.S2342571
A0.A0.S2342574
A0.A0.S2342577
A0.A0.S2342623
A0.A0.S2342630
A0.A0.S2342730
A0.A0.S2342800
A0.A0.S2342826
A0.A0.S2342902
A0.A0.S2342976
A0.A0.S2343000
A0.A0.S2343029
A0.A0.S2343114
A0.A0.S2343120
A0.A0.S2343167
A0.A0.S2343186
A0.A0.S2343210
A0.A0.S2343218
A0.A0.S2343226
A0.A0.S2343251
A0.A0.S2343294
A0.A0.S2343372
A0.A0.S2343425
A0.A0.S2343458
A0.A0.S2343474
A0.A0.S2343515
A0.A0.S2343520
A0.A0.S2343556
A0.A0.S2343584
A0.A0.S2343619
A0.A0.S2343627
A0.A0.S2343760
A0.A0.S2343780
A0.A0.S2343782
A0.A0.S2343801
A0.A0.S2343860
A0.A0.S2343968
A0.A0.S2344023
A0.A0.S2344064
A0.A0.S2344247
A0.A0.S2344257
A0.A0.S2344261
A0.A0.S2344270
A0.A0.S2344339
A0.A0.S2344362
A0.A0.S2344403
A0.A0.S2344433
A0.A0.S2344522
A0.A0.S2344554
A0.A0.S2344642
A0.A0.S2344664
A0.A0.S2344674
A0.A0.S2344689
A0.A0.S2344789
A0.A0.S2344791
A0.A0.S2344833
A0.A0.S2344864
A0.A0.S2344908
A0.A0.S2344935
A0.A0.S2344969
A0.A0.S2345034
A0.A0.S2345037
A0.A0.S2345105
A0.A0.S2345207
A0.A0.S2345231
A0.A0.S2345233
A0.A0.S2345248
A0.A0.S2345260
A0.A0.S2345304
A0.A0.S2345393
A0.A0.S2345397
A0.A0.S2345427
A0.A0.S2345469
A0.A0.S2345542
A0.A0.S2345616
A0.A0.S2345623
A0.A0.S2345757
A0.A0.S2345878
A0.A0.S2345943
A0.A0.S2345990
A0.A0.S2345995
A0.A0.S2346053
A0.A0.S2346276
A0.A0.S2346278
A0.A0.S2346295
A0.A0.S2346336
A0.A0.S2346340
A0.A0.S2346372
A0.A0.S2346374
A0.A0.S2346449
A0.A0.S2346451
A0.A0.S2346542
A0.A0.S2346659
A0.A0.S2346676
A0.A0.S23467
A0.A0.S2346748
A0.A0.S2346773
A0.A0.S2346837
A0.A0.S2346895
A0.A0.S2347015
A0.A0.S2347028
A0.A0.S2347052
A0.A0.S2347223
A0.A0.S2347245
A0.A0.S2347250
A0.A0.S2347553
A0.A0.S2347560
A0.A0.S2347607
A0.A0.S2347633
A0.A0.S2347637
A0.A0.S2347720
A0.A0.S2347792
A0.A0.S2347815
A0.A0.S2347840
A0.A0.S2347915
A0.A0.S2348019
A0.A0.S2348115
A0.A0.S2348159
A0.A0.S2348160
A0.A0.S2348165
A0.A0.S2348175
A0.A0.S2348240
A0.A0.S2348242
A0.A0.S2348311
A0.A0.S2348388
A0.A0.S2348437
A0.A0.S2348440
A0.A0.S2348470
A0.A0.S2348526
A0.A0.S2348543
A0.A0.S2348571
A0.A0.S2348599
A0.A0.S2348636
A0.A0.S2348638
A0.A0.S2348719
A0.A0.S2348823
A0.A0.S2348826
A0.A0.S2348886
A0.A0.S2348950
A0.A0.S2348955
A0.A0.S2348969
A0.A0.S2349038
A0.A0.S2349115
A0.A0.S2349128
A0.A0.S2349294
A0.A0.S2349299
A0.A0.S2349319
A0.A0.S2349387
A0.A0.S2349486
A0.A0.S2349524
A0.A0.S2349642
A0.A0.S2349748
A0.A0.S2349806
A0.A0.S2349854
A0.A0.S2349895
A0.A0.S2349916
A0.A0.S2350012
A0.A0.S2350018
A0.A0.S2350077
A0.A0.S2350127
A0.A0.S2350131
A0.A0.S2350176
A0.A0.S2350205
A0.A0.S2350276
A0.A0.S2350380
A0.A0.S2350390
A0.A0.S2350420
A0.A0.S2350440
A0.A0.S2350453
A0.A0.S2350490
A0.A0.S2350552
A0.A0.S2350588
A0.A0.S2350594
A0.A0.S2350656
A0.A0.S2350717
A0.A0.S2350787
A0.A0.S2350843
A0.A0.S2350962
A0.A0.S2351011
A0.A0.S2351012
A0.A0.S2351025
A0.A0.S2351172
A0.A0.S235118
A0.A0.S2351200
A0.A0.S2351201
A0.A0.S2351221
A0.A0.S2351290
A0.A0.S2351304
A0.A0.S2351414
A0.A0.S2351530
A0.A0.S2351574
A0.A0.S2351736
A0.A0.S2351757
A0.A0.S2352058
A0.A0.S2352096
A0.A0.S2352110
A0.A0.S2352312
A0.A0.S2352425
A0.A0.S2352465
A0.A0.S2352593
A0.A0.S235263
A0.A0.S2352704
A0.A0.S2352766
A0.A0.S2352781
A0.A0.S2352794
A0.A0.S2352803
A0.A0.S2352804
A0.A0.S2352812
A0.A0.S2352814
A0.A0.S2352828
A0.A0.S2352834
A0.A0.S2352836
A0.A0.S2352838
A0.A0.S2352849
A0.A0.S2352850
A0.A0.S2352870
A0.A0.S2352885
A0.A0.S2352891
A0.A0.S2352896
A0.A0.S2352897
A0.A0.S2352899
A0.A0.S2352913
A0.A0.S2352932
A0.A0.S2352944
A0.A0.S2352961
A0.A0.S2352972
A0.A0.S2352977
A0.A0.S2352989
A0.A0.S2353013
A0.A0.S2353043
A0.A0.S2353068
A0.A0.S2353073
A0.A0.S2353085
A0.A0.S2353110
A0.A0.S2353116
A0.A0.S2353128
A0.A0.S2353166
A0.A0.S2353170
A0.A0.S2353202
A0.A0.S2353207
A0.A0.S2353212
A0.A0.S2353218
A0.A0.S2353230
A0.A0.S2353233
A0.A0.S2353239
A0.A0.S2353254
A0.A0.S2353255
A0.A0.S2353256
A0.A0.S2353262
A0.A0.S2353273
A0.A0.S2353289
A0.A0.S2353303
A0.A0.S2353314
A0.A0.S2353321
A0.A0.S2353323
A0.A0.S2353331
A0.A0.S2353337
A0.A0.S2353355
A0.A0.S2353370
A0.A0.S2353397
A0.A0.S2353403
A0.A0.S2353410
A0.A0.S2353414
A0.A0.S2353424
A0.A0.S2353426
A0.A0.S2353448
A0.A0.S2353468
A0.A0.S2353482
A0.A0.S237052
A0.A0.S237201
A0.A0.S237487
A0.A0.S239672
A0.A0.S242587
A0.A0.S242947
A0.A0.S244204
A0.A0.S244957
A0.A0.S245272
A0.A0.S245392
A0.A0.S245625
A0.A0.S246254
A0.A0.S248175
A0.A0.S249067
A0.A0.S250216
A0.A0.S25098
A0.A0.S252458
A0.A0.S25376
A0.A0.S256321
A0.A0.S257879
A0.A0.S259539
A0.A0.S260036
A0.A0.S260162
A0.A0.S261014
A0.A0.S261257
A0.A0.S264911
A0.A0.S265226
A0.A0.S267822
A0.A0.S268884
A0.A0.S269142
A0.A0.S27089
A0.A0.S27098
A0.A0.S27400
A0.A0.S277386
A0.A0.S279691
A0.A0.S279884
A0.A0.S281597
A0.A0.S283169
A0.A0.S286285
A0.A0.S289810
A0.A0.S290656
A0.A0.S291730
A0.A0.S293760
A0.A0.S295321
A0.A0.S297078
A0.A0.S298870
A0.A0.S304523
A0.A0.S305836
A0.A0.S305899
A0.A0.S306890
A0.A0.S307154
A0.A0.S307303
A0.A0.S307873
A0.A0.S309674
A0.A0.S312752
A0.A0.S312854
A0.A0.S313057
A0.A0.S314671
A0.A0.S314690
A0.A0.S315311
A0.A0.S316322
A0.A0.S316343
A0.A0.S319734
A0.A0.S32130
A0.A0.S321837
A0.A0.S322850
A0.A0.S324326
A0.A0.S327072
A0.A0.S329469
A0.A0.S329625
A0.A0.S330367
A0.A0.S332241
A0.A0.S33250
A0.A0.S333371
A0.A0.S33391
A0.A0.S334267
A0.A0.S336496
A0.A0.S336550
A0.A0.S339125
A0.A0.S34027
A0.A0.S343975
A0.A0.S345562
A0.A0.S346904
A0.A0.S347544
A0.A0.S348045
A0.A0.S348697
A0.A0.S349836
A0.A0.S352820
A0.A0.S357121
A0.A0.S357854
A0.A0.S36065
A0.A0.S36066
A0.A0.S361640
A0.A0.S361722
A0.A0.S361726
A0.A0.S362182
A0.A0.S362777
A0.A0.S364234
A0.A0.S364358
A0.A0.S364698
A0.A0.S364837
A0.A0.S36884
A0.A0.S368919
A0.A0.S372313
A0.A0.S374389
A0.A0.S376169
A0.A0.S376421
A0.A0.S378184
A0.A0.S379040
A0.A0.S379420
A0.A0.S38108
A0.A0.S383247
A0.A0.S38510
A0.A0.S385783
A0.A0.S386839
A0.A0.S38806
A0.A0.S389347
A0.A0.S389811
A0.A0.S390002
A0.A0.S390820
A0.A0.S391070
A0.A0.S39288
A0.A0.S393474
A0.A0.S393785
A0.A0.S394409
A0.A0.S394988
A0.A0.S395204
A0.A0.S395724
A0.A0.S396779
A0.A0.S397673
A0.A0.S399452
A0.A0.S402139
A0.A0.S402140
A0.A0.S403784
A0.A0.S405214
A0.A0.S405693
A0.A0.S406588
A0.A0.S406778
A0.A0.S407040
A0.A0.S407166
A0.A0.S407437
A0.A0.S407947
A0.A0.S409081
A0.A0.S412795
A0.A0.S413233
A0.A0.S41351
A0.A0.S413943
A0.A0.S414379
A0.A0.S414554
A0.A0.S414625
A0.A0.S415271
A0.A0.S415318
A0.A0.S41642
A0.A0.S419046
A0.A0.S420263
A0.A0.S421786
A0.A0.S423
A0.A0.S42387
A0.A0.S42873
A0.A0.S429596
A0.A0.S430218
A0.A0.S430311
A0.A0.S4310
A0.A0.S431621
A0.A0.S432671
A0.A0.S434117
A0.A0.S440625
A0.A0.S442119
A0.A0.S442329
A0.A0.S443145
A0.A0.S444778
A0.A0.S445148
A0.A0.S446097
A0.A0.S446670
A0.A0.S448851
A0.A0.S450007
A0.A0.S451044
A0.A0.S451145
A0.A0.S452044
A0.A0.S454526
A0.A0.S455552
A0.A0.S46058
A0.A0.S462239
A0.A0.S463212
A0.A0.S463605
A0.A0.S468699
A0.A0.S469054
A0.A0.S469939
A0.A0.S470950
A0.A0.S474306
A0.A0.S475579
A0.A0.S476274
A0.A0.S476970
A0.A0.S477487
A0.A0.S478225
A0.A0.S482132
A0.A0.S482600
A0.A0.S482694
A0.A0.S48565
A0.A0.S489077
A0.A0.S490306
A0.A0.S49045
A0.A0.S490630
A0.A0.S491231
A0.A0.S494325
A0.A0.S495365
A0.A0.S496981
A0.A0.S507615
A0.A0.S509267
A0.A0.S509451
A0.A0.S509753
A0.A0.S510387
A0.A0.S511918
A0.A0.S513496
A0.A0.S519528
A0.A0.S520323
A0.A0.S522462
A0.A0.S523541
A0.A0.S524591
A0.A0.S525455
A0.A0.S527157
A0.A0.S528361
A0.A0.S529557
A0.A0.S529612
A0.A0.S529924
A0.A0.S530325
A0.A0.S538617
A0.A0.S539211
A0.A0.S539213
A0.A0.S54224
A0.A0.S545900
A0.A0.S547084
A0.A0.S548147
A0.A0.S549845
A0.A0.S551371
A0.A0.S55300
A0.A0.S553465
A0.A0.S554119
A0.A0.S554678
A0.A0.S555482
A0.A0.S55888
A0.A0.S564785
A0.A0.S565051
A0.A0.S565860
A0.A0.S566283
A0.A0.S567208
A0.A0.S56835
A0.A0.S569416
A0.A0.S569983
A0.A0.S571000
A0.A0.S571812
A0.A0.S571932
A0.A0.S572308
A0.A0.S573477
A0.A0.S57449
A0.A0.S574805
A0.A0.S575080
A0.A0.S575890
A0.A0.S577981
A0.A0.S582493
A0.A0.S582948
A0.A0.S584350
A0.A0.S584971
A0.A0.S588988
A0.A0.S591164
A0.A0.S591371
A0.A0.S592889
A0.A0.S59313
A0.A0.S593352
A0.A0.S595538
A0.A0.S599437
A0.A0.S600369
A0.A0.S601607
A0.A0.S60203
A0.A0.S602227
A0.A0.S60323
A0.A0.S608315
A0.A0.S609950
A0.A0.S610585
A0.A0.S610856
A0.A0.S615356
A0.A0.S617208
A0.A0.S620410
A0.A0.S621140
A0.A0.S621255
A0.A0.S62264
A0.A0.S626701
A0.A0.S628300
A0.A0.S628424
A0.A0.S629712
A0.A0.S630164
A0.A0.S632134
A0.A0.S636365
A0.A0.S639000
A0.A0.S639451
A0.A0.S639703
A0.A0.S646162
A0.A0.S647835
A0.A0.S650196
A0.A0.S652803
A0.A0.S653558
A0.A0.S654514
A0.A0.S654783
A0.A0.S656541
A0.A0.S657995
A0.A0.S658364
A0.A0.S658491
A0.A0.S659688
A0.A0.S659922
A0.A0.S660529
A0.A0.S660874
A0.A0.S662680
A0.A0.S663344
A0.A0.S663436
A0.A0.S664652
A0.A0.S666195
A0.A0.S670338
A0.A0.S672757
A0.A0.S673409
A0.A0.S674288
A0.A0.S674292
A0.A0.S674432
A0.A0.S67830
A0.A0.S679091
A0.A0.S679108
A0.A0.S680097
A0.A0.S683359
A0.A0.S685535
A0.A0.S685780
A0.A0.S685824
A0.A0.S686361
A0.A0.S690
A0.A0.S690107
A0.A0.S691217
A0.A0.S693186
A0.A0.S695826
A0.A0.S697504
A0.A0.S69934
A0.A0.S699741
A0.A0.S701569
A0.A0.S701910
A0.A0.S703033
A0.A0.S705548
A0.A0.S706305
A0.A0.S707560
A0.A0.S708666
A0.A0.S710345
A0.A0.S712418
A0.A0.S713053
A0.A0.S713563
A0.A0.S714518
A0.A0.S71592
A0.A0.S716621
A0.A0.S718866
A0.A0.S719299
A0.A0.S720598
A0.A0.S723818
A0.A0.S724601
A0.A0.S72500
A0.A0.S725532
A0.A0.S725788
A0.A0.S727044
A0.A0.S728163
A0.A0.S728613
A0.A0.S728758
A0.A0.S732463
A0.A0.S734875
A0.A0.S734982
A0.A0.S735799
A0.A0.S736012
A0.A0.S740274
A0.A0.S740879
A0.A0.S742493
A0.A0.S742502
A0.A0.S744755
A0.A0.S744815
A0.A0.S745089
A0.A0.S745175
A0.A0.S746485
A0.A0.S747720
A0.A0.S748184
A0.A0.S751136
A0.A0.S751310
A0.A0.S758451
A0.A0.S758523
A0.A0.S759331
A0.A0.S759536
A0.A0.S761064
A0.A0.S762136
A0.A0.S762284
A0.A0.S763765
A0.A0.S764061
A0.A0.S765038
A0.A0.S766030
A0.A0.S767033
A0.A0.S767147
A0.A0.S769131
A0.A0.S77280
A0.A0.S776525
A0.A0.S777428
A0.A0.S778955
A0.A0.S779044
A0.A0.S780057
A0.A0.S781172
A0.A0.S781277
A0.A0.S786658
A0.A0.S788178
A0.A0.S788646
A0.A0.S789319
A0.A0.S790717
A0.A0.S791252
A0.A0.S792309
A0.A0.S792683
A0.A0.S794203
A0.A0.S794208
A0.A0.S794464
A0.A0.S794876
A0.A0.S794901
A0.A0.S795137
A0.A0.S795203
A0.A0.S796877
A0.A0.S798940
A0.A0.S800630
A0.A0.S801015
A0.A0.S80293
A0.A0.S803175
A0.A0.S805053
A0.A0.S807733
A0.A0.S810220
A0.A0.S810403
A0.A0.S811334
A0.A0.S81401
A0.A0.S814102
A0.A0.S818077
A0.A0.S821210
A0.A0.S822307
A0.A0.S822309
A0.A0.S822965
A0.A0.S825903
A0.A0.S827242
A0.A0.S827882
A0.A0.S83730
A0.A0.S838120
A0.A0.S83832
A0.A0.S839153
A0.A0.S839567
A0.A0.S839789
A0.A0.S839901
A0.A0.S841119
A0.A0.S844313
A0.A0.S845418
A0.A0.S847357
A0.A0.S848979
A0.A0.S848984
A0.A0.S849149
A0.A0.S851042
A0.A0.S852077
A0.A0.S853578
A0.A0.S854345
A0.A0.S856563
A0.A0.S856968
A0.A0.S856985
A0.A0.S85705
A0.A0.S85807
A0.A0.S861756
A0.A0.S866941
A0.A0.S872547
A0.A0.S873481
A0.A0.S876063
A0.A0.S878012
A0.A0.S879799
A0.A0.S883763
A0.A0.S88406
A0.A0.S884679
A0.A0.S884974
A0.A0.S885581
A0.A0.S887477
A0.A0.S887487
A0.A0.S888649
A0.A0.S889758
A0.A0.S893879
A0.A0.S894520
A0.A0.S896769
A0.A0.S897013
A0.A0.S897063
A0.A0.S898031
A0.A0.S899885
A0.A0.S900817
A0.A0.S90185
A0.A0.S903884
A0.A0.S907130
A0.A0.S909600
A0.A0.S910647
A0.A0.S912139
A0.A0.S912438
A0.A0.S916741
A0.A0.S917975
A0.A0.S918793
A0.A0.S920549
A0.A0.S923224
A0.A0.S927933
A0.A0.S930648
A0.A0.S931750
A0.A0.S932390
A0.A0.S933089
A0.A0.S933934
A0.A0.S934039
A0.A0.S935295
A0.A0.S935996
A0.A0.S936021
A0.A0.S936703
A0.A0.S937984
A0.A0.S938810
A0.A0.S938870
A0.A0.S939361
A0.A0.S94053
A0.A0.S941491
A0.A0.S94336
A0.A0.S944145
A0.A0.S94695
A0.A0.S948969
A0.A0.S949267
A0.A0.S949611
A0.A0.S950857
A0.A0.S951657
A0.A0.S953497
A0.A0.S960527
A0.A0.S962880
A0.A0.S96295
A0.A0.S963095
A0.A0.S963752
A0.A0.S9667
A0.A0.S969690
A0.A0.S969887
A0.A0.S970269
A0.A0.S974621
A0.A0.S974965
A0.A0.S975724
A0.A0.S978546
A0.A0.S978963
A0.A0.S980142
A0.A0.S980850
A0.A0.S983721
A0.A0.S984416
A0.A0.S985058
A0.A0.S985151
A0.A0.S986210
A0.A0.S986423
A0.A0.S986936
A0.A0.S987255
A0.A0.S988735
A0.A0.S990709
A0.A0.S992544
A0.A0.S994027
A0.A0.S995106
A0.A0.S995264
A0.A0.S995359
A0.A0.S996201
A0.A0.S99637
A0.A1.J756048
A0.A1.J756078
A0.A1.J756081
A0.A1.J756120
A0.A1.J756143
A0.A1.J756144
A0.A1.J756166
A0.A1.J756189
A0.A1.J756221
A0.A1.J756289
A0.A1.J756310
A0.A1.J756336
A0.A1.J756422
A0.A1.J756427
A0.A1.J756451
A0.A1.J756475
A0.A1.J756490
A0.A1.J756522
A0.A1.J756552
A0.A1.J756666
A0.A1.J756684
A0.A1.J756788
A0.A1.J756912
A0.A1.J756948
A0.A1.J756964
A0.A1.J756984
A0.A1.J757125
A0.A1.J757379
A0.A1.J757546
A0.A1.J757733
A0.A1.J757823
A0.A1.J757946
A0.A1.J758078
A0.A1.J758302
A0.A1.J758390
A0.A1.J758491
A0.A1.J758493
A0.A1.J758859
A0.A1.J759050
A0.A1.J759074
A0.A1.J759083
A0.A1.J759091
A0.A1.J759205
A0.A1.J759216
A0.A1.J759242
A0.A1.J759381
A0.A1.J759569
A0.A1.J759755
A0.A1.J760691
A0.A1.J760919
A0.A1.J761017
A0.A1.J761046
A0.A1.J761059
A0.A1.J761067
A0.A1.J761091
A0.A1.J761106
A0.A1.J761239
A0.A1.J761258
A0.A1.J761364
A0.A1.J761379
A0.A1.J761512
A0.A1.J761581
A0.A1.J761606
A0.A1.J761625
A0.A1.J761626
A0.A1.J761629
A0.A1.J761635
A0.A1.J761680
A0.A1.J761759
A0.A1.J761826
A0.A1.J761885
A0.A1.J762205
A0.A1.J762226
A0.A1.J762503
A0.A1.J762543
A0.A1.J762544
A0.A1.J762593
A0.A1.J762910
A0.A1.J763088
A0.A1.J763186
A0.A1.J763203
A0.A1.J763410
A0.A1.J763512
A0.A1.J763563
A0.A1.J763601
A0.A1.J763648
A0.A1.J763663
A0.A1.J763753
A0.A1.J763768
A0.A1.J763901
A0.A1.J763904
A0.A1.J764124
A0.A1.J764172
A0.A1.J764317
A0.A1.J764342
A0.A1.J764356
A0.A1.J764364
A0.A1.J764417
A0.A1.J764518
A0.A1.J764555
A0.A1.J764602
A0.A1.J764782
A0.A1.J764811
A0.A1.J764888
A0.A1.J764901
A0.A1.J764912
A0.A1.J764913
A0.A1.J764934
A0.A1.J764943
A0.A1.J765012
A0.A1.J765027
A0.A1.J765112
A0.A1.J765289
A0.A1.J765299
A0.A1.J765429
A0.A1.J765447
A0.A1.J765461
A0.A1.J765605
A0.A1.J765689
A0.A1.J765769
A0.A1.J765885
A0.A1.J765954
A0.A1.J765962
A0.A1.J766144
A0.A1.J766181
A0.A1.J766328
A0.A1.J766369
A0.A1.J766389
A0.A1.J766516
A0.A1.J766533
A0.A1.J766581
A0.A1.J766591
A0.A1.J766739
A0.A1.J766741
A0.A1.J766749
A0.A1.J766804
A0.A1.J766878
A0.A1.J766917
A0.A1.J767056
A0.A1.J767100
A0.A1.J767117
A0.A1.J767158
A0.A1.J767200
A0.A1.J767230
A0.A1.J767255
A0.A1.J767287
A0.A1.J767460
A0.A1.J767468
A0.A1.J767475
A0.A1.J767555
A0.A1.J767597
A0.A1.J767610
A0.A1.J767762
A0.A1.J767954
A0.A1.J767989
A0.A1.J768057
A0.A1.J768077
A0.A1.J768263
A0.A1.J768490
A0.A1.J768525
A0.A1.J768533
A0.A1.J768553
A0.A1.J768558
A0.A1.J768561
A0.A1.J768703
A0.A1.J768712
A0.A1.J768729
A0.A1.J768783
A0.A1.J768844
A0.A1.J768862
A0.A1.J769112
A0.A1.J769140
A0.A1.J769171
A0.A1.J769243
A0.A1.J769257
A0.A1.J769274
A0.A1.J769280
A0.A1.J769420
A0.A1.J769447
A0.A1.J769614
A0.A1.J769718
A0.A1.J769741
A0.A1.J769841
A0.A1.J769865
A0.A1.J769906
A0.A1.J769916
A0.A1.J769972
A0.A1.J770317
A0.A1.J770511
A0.A1.J770639
A0.A1.J770804
A0.A1.J770848
A0.A1.J770907
A0.A1.J770944
A0.A1.J770949
A0.A1.J771000
A0.A1.J771047
A0.A1.J771140
A0.A1.J771177
A0.A1.J771284
A0.A1.J771430
A0.A1.J771509
A0.A1.J771555
A0.A1.J771580
A0.A1.J771597
A0.A1.J771655
A0.A1.J771660
A0.A1.J771998
A0.A1.J772011
A0.A1.J772029
A0.A1.J772105
A0.A1.J772139
A0.A1.J772167
A0.A1.J772296
A0.A1.J772346
A0.A1.J772455
A0.A1.J772539
A0.A1.J772582
A0.A1.J772707
A0.A1.J772940
A0.A1.J772962
A0.A1.J773030
A0.A1.J773378
A0.A1.J773589
A0.A1.J773590
A0.A1.J773666
A0.A1.J773704
A0.A1.J773706
A0.A1.J773723
A0.A1.J773731
A0.A1.J773769
A0.A1.J773815
A0.A1.J774096
A0.A1.J774116
A0.A1.J774183
A0.A1.J774196
A0.A1.J774247
A0.A1.J774267
A0.A1.J774427
A0.A1.J774434
A0.A1.J774436
A0.A1.J774447
A0.A1.J774622
A0.A1.J774767
A0.A1.J774784
A0.A1.J774788
A0.A1.J774789
A0.A1.J774827
A0.A1.J774828
A0.A1.J774871
A0.A1.J774902
A0.A1.J774964
A0.A1.J774979
A0.A1.J774997
A0.A1.J775060
A0.A1.J775124
A0.A1.J775131
A0.A1.J775255
A0.A1.J775265
A0.A1.J775338
A0.A1.J775404
A0.A1.J775843
A0.A1.J776125
A0.A1.J776174
A0.A1.J776212
A0.A1.J776284
A0.A1.J776428
A0.A1.J776471
A0.A1.J776508
A0.A1.J776895
A0.A1.J777090
A0.A1.J777098
A0.A1.J777248
A0.A1.J777334
A0.A1.J777360
A0.A1.J777438
A0.A1.J777593
A0.A1.J777664
A0.A1.J777772
A0.A1.J777791
A0.A1.J777838
A0.A1.J777956
A0.A1.J778045
A0.A1.J778223
A0.A1.J778508
A0.A1.J778611
A0.A1.J778671
A0.A1.J778828
A0.A1.J778867
A0.A1.J778933
A0.A1.J778957
A0.A1.J779039
A0.A1.J779045
A0.A1.J779331
A0.A1.J779416
A0.A1.J779444
A0.A1.J779510
A0.A1.J779526
A0.A1.J779656
A0.A1.J779761
A0.A1.J779811
A0.A1.J779827
A0.A1.J779870
A0.A1.J780128
A0.A1.J780200
A0.A1.J780384
A0.A1.J780465
A0.A1.J780502
A0.A1.J780598
A0.A1.J780733
A0.A1.J780795
A0.A1.J780894
A0.A1.J780989
A0.A1.J781038
A0.A1.J781150
A0.A1.J781154
A0.A1.J781190
A0.A1.J781258
A0.A1.J781285
A0.A1.J781308
A0.A1.J781437
A0.A1.J781456
A0.A1.J781708
A0.A1.J781797
A0.A1.J781962
A0.A1.J782044
A0.A1.J782186
A0.A1.J782204
A0.A1.J782225
A0.A1.J782339
A0.A1.J782370
A0.A1.J782427
A0.A1.J782465
A0.A1.J782557
A0.A1.J782588
A0.A1.J782705
A0.A1.J782752
A0.A1.J782790
A0.A1.J782909
A0.A1.J782972
A0.A1.J783020
A0.A1.J783054
A0.A1.J783130
A0.A1.J783218
A0.A1.J783247
A0.A1.J783559
A0.A1.J783585
A0.A1.J783592
A0.A1.J783615
A0.A1.J784070
A0.A1.J784133
A0.A1.J784752
A0.A1.J784761
A0.A1.J785086
A0.A1.J785365
A0.A1.J785589
A0.A1.J785644
A0.A1.J786012
A0.A1.J786075
A0.A1.J786215
A0.A1.J786305
A0.A1.J786370
A0.A1.J787034
A0.A1.J787120
A0.A1.J787128
A0.A1.J787222
A0.A1.R755912
A0.A1.R755915
A0.A1.R755920
A0.A1.R755954
A0.A1.R755960
A0.A1.R755966
A0.A1.R755975
A0.A1.R755978
A0.A1.R755989
A0.A1.R755995
A0.A1.R756035
A0.A1.R756042
A0.A1.R756044
A0.A1.R756045
A0.A1.R756046
A0.A1.R756047
A0.A1.R756049
A0.A1.R756059
A0.A1.R756085
A0.A1.R756090
A0.A1.R756093
A0.A1.R756094
A0.A1.R756095
A0.A1.R756099
A0.A1.R756100
A0.A1.R756105
A0.A1.R756156
A0.A1.R756172
A0.A1.R756173
A0.A1.R756178
A0.A1.R756184
A0.A1.R756185
A0.A1.R756186
A0.A1.R756191
A0.A1.R756201
A0.A1.R756204
A0.A1.R756205
A0.A1.R756207
A0.A1.R756212
A0.A1.R756216
A0.A1.R756229
A0.A1.R756231
A0.A1.R756250
A0.A1.R756252
A0.A1.R756255
A0.A1.R756259
A0.A1.R756262
A0.A1.R756274
A0.A1.R756282
A0.A1.R756291
A0.A1.R756296
A0.A1.R756326
A0.A1.R756333
A0.A1.R756343
A0.A1.R756357
A0.A1.R756371
A0.A1.R756396
A0.A1.R756403
A0.A1.R756416
A0.A1.R756417
A0.A1.R756446
A0.A1.R756449
A0.A1.R756450
A0.A1.R756453
A0.A1.R756466
A0.A1.R756469
A0.A1.R756476
A0.A1.R756495
A0.A1.R756503
A0.A1.R756505
A0.A1.R756507
A0.A1.R756508
A0.A1.R756533
A0.A1.R756537
A0.A1.R756544
A0.A1.R756549
A0.A1.R756552
A0.A1.R756562
A0.A1.R756567
A0.A1.R756585
A0.A1.R756586
A0.A1.R756599
A0.A1.R756605
A0.A1.R756611
A0.A1.R756620
A0.A1.R756627
A0.A1.R756629
A0.A1.R756645
A0.A1.R756651
A0.A1.R756659
A0.A1.R756677
A0.A1.R756682
A0.A1.R756690
A0.A1.R756696
A0.A1.R756702
A0.A1.R756711
A0.A1.R756723
A0.A1.R756742
A0.A1.R756743
A0.A1.R756768
A0.A1.R756776
A0.A1.R756780
A0.A1.R756781
A0.A1.R756787
A0.A1.R756790
A0.A1.R756796
A0.A1.R756797
A0.A1.R756820
A0.A1.R756822
A0.A1.R756827
A0.A1.R756829
A0.A1.R756836
A0.A1.R756852
A0.A1.R756858
A0.A1.R756859
A0.A1.R756865
A0.A1.R756866
A0.A1.R756869
A0.A1.R756881
A0.A1.R756886
A0.A1.R756898
A0.A1.R756908
A0.A1.R756917
A0.A1.R756928
A0.A1.R756951
A0.A1.R756957
A0.A1.R756966
A0.A1.R756968
A0.A1.R756972
A0.A1.R756977
A0.A1.R756979
A0.A1.R756988
A0.A1.R756993
A0.A1.R756995
A0.A1.R757002
A0.A1.R757005
A0.A1.R757027
A0.A1.R757052
A0.A1.R757053
A0.A1.R757054
A0.A1.R757065
A0.A1.R757068
A0.A1.R757074
A0.A1.R757075
A0.A1.R757078
A0.A1.R757097
A0.A1.R757102
A0.A1.R757105
A0.A1.R757114
A0.A1.R757145
A0.A1.R757146
A0.A1.R757151
A0.A1.R757154
A0.A1.R757172
A0.A1.R757175
A0.A1.R757210
A0.A1.R757222
A0.A1.R757240
A0.A1.R757248
A0.A1.R757250
A0.A1.R757294
A0.A1.R757317
A0.A1.R757323
A0.A1.R757332
A0.A1.R757337
A0.A1.R757339
A0.A1.R757355
A0.A1.R757356
A0.A1.R757372
A0.A1.R757376
A0.A1.R757378
A0.A1.R757380
A0.A1.R757381
A0.A1.R757382
A0.A1.R757388
A0.A1.R757401
A0.A1.R757411
A0.A1.R757418
A0.A1.R757419
A0.A1.R757425
A0.A1.R757426
A0.A1.R757431
A0.A1.R757434
A0.A1.R757437
A0.A1.R757443
A0.A1.R757445
A0.A1.R757464
A0.A1.R757466
A0.A1.R757474
A0.A1.R757475
A0.A1.R757494
A0.A1.R757496
A0.A1.R757509
A0.A1.R757510
A0.A1.R757519
A0.A1.R757525
A0.A1.R757533
A0.A1.R757550
A0.A1.R757558
A0.A1.R757576
A0.A1.R757582
A0.A1.R757602
A0.A1.R757610
A0.A1.R757614
A0.A1.R757628
A0.A1.R757634
A0.A1.R757636
A0.A1.R757641
A0.A1.R757656
A0.A1.R757662
A0.A1.R757669
A0.A1.R757680
A0.A1.R757690
A0.A1.R757699
A0.A1.R757712
A0.A1.R757718
A0.A1.R757727
A0.A1.R757729
A0.A1.R757739
A0.A1.R757745
A0.A1.R757766
A0.A1.R757768
A0.A1.R757771
A0.A1.R757783
A0.A1.R757786
A0.A1.R757800
A0.A1.R757824
A0.A1.R757826
A0.A1.R757830
A0.A1.R757837
A0.A1.R757839
A0.A1.R757840
A0.A1.R757842
A0.A1.R757852
A0.A1.R757854
A0.A1.R757856
A0.A1.R757859
A0.A1.R757866
A0.A1.R757884
A0.A1.R757897
A0.A1.R757904
A0.A1.R757918
A0.A1.R757920
A0.A1.R757926
A0.A1.R757967
A0.A1.R757980
A0.A1.R757983
A0.A1.R757984
A0.A1.R757986
A0.A1.R758005
A0.A1.R758006
A0.A1.R758026
A0.A1.R758030
A0.A1.R758057
A0.A1.R758062
A0.A1.R758068
A0.A1.R758074
A0.A1.R758076
A0.A1.R758081
A0.A1.R758084
A0.A1.R758086
A0.A1.R758098
A0.A1.R758101
A0.A1.R758141
A0.A1.R758147
A0.A1.R758148
A0.A1.R758160
A0.A1.R758177
A0.A1.R758183
A0.A1.R758185
A0.A1.R758195
A0.A1.R758206
A0.A1.R758214
A0.A1.R758235
A0.A1.R758239
A0.A1.R758250
A0.A1.R758262
A0.A1.R758275
A0.A1.R758276
A0.A1.R758277
A0.A1.R758282
A0.A1.R758288
A0.A1.R758296
A0.A1.R758302
A0.A1.R758304
A0.A1.R758309
A0.A1.R758313
A0.A1.R758315
A0.A1.R758317
A0.A1.R758335
A0.A1.R758338
A0.A1.R758345
A0.A1.R758369
A0.A1.R758373
A0.A1.R758407
A0.A1.R758415
A0.A1.R758426
A0.A1.R758432
A0.A1.R758444
A0.A1.R758450
A0.A1.R758453
A0.A1.R758454
A0.A1.R758470
A0.A1.R758472
A0.A1.R758478
A0.A1.R758482
A0.A1.R758487
A0.A1.R758503
A0.A1.R758508
A0.A1.R758554
A0.A1.R758575
A0.A1.R758583
A0.A1.R758586
A0.A1.R758609
A0.A1.R758616
A0.A1.R758617
A0.A1.R758623
A0.A1.R758631
A0.A1.R758661
A0.A1.R758662
A0.A1.R758675
A0.A1.R758681
A0.A1.R758694
A0.A1.R758708
A0.A1.R758740
A0.A1.R758744
A0.A1.R758764
A0.A1.R758771
A0.A1.R758784
A0.A1.R758785
A0.A1.R758788
A0.A1.R758805
A0.A1.R758814
A0.A1.R758843
A0.A1.R758851
A0.A1.R758853
A0.A1.R758857
A0.A1.R758859
A0.A1.R758867
A0.A1.R758873
A0.A1.R758874
A0.A1.R758881
A0.A1.R758884
A0.A1.R758885
A0.A1.R758890
A0.A1.R758891
A0.A1.R758897
A0.A1.R758908
A0.A1.R758913
A0.A1.R758922
A0.A1.R758923
A0.A1.R758942
A0.A1.R758955
A0.A1.R758975
A0.A1.R758981
A0.A1.R758986
A0.A1.R759017
A0.A1.R759020
A0.A1.R759024
A0.A1.R759035
A0.A1.R759044
A0.A1.R759065
A0.A1.R759076
A0.A1.R759084
A0.A1.R759085
A0.A1.R759087
A0.A1.R759101
A0.A1.R759125
A0.A1.R759146
A0.A1.R759156
A0.A1.R759167
A0.A1.R759177
A0.A1.R759180
A0.A1.R759182
A0.A1.R759184
A0.A1.R759187
A0.A1.R759200
A0.A1.R759226
A0.A1.R759238
A0.A1.R759243
A0.A1.R759248
A0.A1.R759269
A0.A1.R759275
A0.A1.R759299
A0.A1.R759305
A0.A1.R759315
A0.A1.R759362
A0.A1.R759366
A0.A1.R759389
A0.A1.R759392
A0.A1.R759398
A0.A1.R759411
A0.A1.R759414
A0.A1.R759433
A0.A1.R759434
A0.A1.R759435
A0.A1.R759441
A0.A1.R759453
A0.A1.R759458
A0.A1.R759471
A0.A1.R759475
A0.A1.R759477
A0.A1.R759481
A0.A1.R759488
A0.A1.R759500
A0.A1.R759508
A0.A1.R759523
A0.A1.R759531
A0.A1.R759540
A0.A1.R759544
A0.A1.R759553
A0.A1.R759555
A0.A1.R759563
A0.A1.R759574
A0.A1.R759579
A0.A1.R759593
A0.A1.R759596
A0.A1.R759601
A0.A1.R759603
A0.A1.R759605
A0.A1.R759655
A0.A1.R759686
A0.A1.R759687
A0.A1.R759694
A0.A1.R759702
A0.A1.R759725
A0.A1.R759737
A0.A1.R759763
A0.A1.R759764
A0.A1.R759776
A0.A1.R759778
A0.A1.R759779
A0.A1.R759781
A0.A1.R759782
A0.A1.R759786
A0.A1.R759788
A0.A1.R759789
A0.A1.R759790
A0.A1.R759791
A0.A1.R759792
A0.A1.R759828
A0.A1.R759829
A0.A1.R759843
A0.A1.R759849
A0.A1.R759852
A0.A1.R759853
A0.A1.R759864
A0.A1.R759878
A0.A1.R759889
A0.A1.R759905
A0.A1.R759920
A0.A1.R759939
A0.A1.R759944
A0.A1.R759952
A0.A1.R759957
A0.A1.R759964
A0.A1.R759984
A0.A1.R759989
A0.A1.R760002
A0.A1.R760004
A0.A1.R760014
A0.A1.R760016
A0.A1.R760017
A0.A1.R760019
A0.A1.R760026
A0.A1.R760031
A0.A1.R760039
A0.A1.R760045
A0.A1.R760049
A0.A1.R760060
A0.A1.R760070
A0.A1.R760078
A0.A1.R760083
A0.A1.R760116
A0.A1.R760124
A0.A1.R760129
A0.A1.R760159
A0.A1.R760172
A0.A1.R760190
A0.A1.R760203
A0.A1.R760220
A0.A1.R760233
A0.A1.R760234
A0.A1.R760241
A0.A1.R760253
A0.A1.R760259
A0.A1.R760269
A0.A1.R760270
A0.A1.R760288
A0.A1.R760302
A0.A1.R760303
A0.A1.R760312
A0.A1.R760316
A0.A1.R760338
A0.A1.R760357
A0.A1.R760360
A0.A1.R760380
A0.A1.R760383
A0.A1.R760389
A0.A1.R760392
A0.A1.R760395
A0.A1.R760401
A0.A1.R760412
A0.A1.R760414
A0.A1.R760420
A0.A1.R760437
A0.A1.R760461
A0.A1.R760478
A0.A1.R760494
A0.A1.R760518
A0.A1.R760527
A0.A1.R760537
A0.A1.R760543
A0.A1.R760554
A0.A1.R760561
A0.A1.R760566
A0.A1.R760576
A0.A1.R760582
A0.A1.R760590
A0.A1.R760599
A0.A1.R760629
A0.A1.R760635
A0.A1.R760641
A0.A1.R760648
A0.A1.R760669
A0.A1.R760678
A0.A1.R760685
A0.A1.R760704
A0.A1.R760711
A0.A1.R760715
A0.A1.R760722
A0.A1.R760755
A0.A1.R760782
A0.A1.R760801
A0.A1.R760807
A0.A1.R760813
A0.A1.R760839
A0.A1.R760857
A0.A1.R760859
A0.A1.R760882
A0.A1.R760917
A0.A1.R760924
A0.A1.R760946
A0.A1.R760947
A0.A1.R760956
A0.A1.R760978
A0.A1.R760980
A0.A1.R760981
A0.A1.R760990
A0.A1.R761001
A0.A1.R761009
A0.A1.R761012
A0.A1.R761018
A0.A1.R761021
A0.A1.R761024
A0.A1.R761037
A0.A1.R761043
A0.A1.R761044
A0.A1.R761056
A0.A1.R761066
A0.A1.R761086
A0.A1.R761102
A0.A1.R761112
A0.A1.R761138
A0.A1.R761139
A0.A1.R761142
A0.A1.R761152
A0.A1.R761196
A0.A1.R761198
A0.A1.R761201
A0.A1.R761218
A0.A1.R761224
A0.A1.R761235
A0.A1.R761239
A0.A1.R761251
A0.A1.R761253
A0.A1.R761273
A0.A1.R761302
A0.A1.R761308
A0.A1.R761309
A0.A1.R761310
A0.A1.R761324
A0.A1.R761337
A0.A1.R761345
A0.A1.R761377
A0.A1.R761404
A0.A1.R761450
A0.A1.R761457
A0.A1.R761460
A0.A1.R761468
A0.A1.R761473
A0.A1.R761477
A0.A1.R761509
A0.A1.R761515
A0.A1.R761516
A0.A1.R761543
A0.A1.R761558
A0.A1.R761582
A0.A1.R761593
A0.A1.R761597
A0.A1.R761608
A0.A1.R761615
A0.A1.R761643
A0.A1.R761657
A0.A1.R761667
A0.A1.R761692
A0.A1.R761697
A0.A1.R761708
A0.A1.R761729
A0.A1.R761736
A0.A1.R761743
A0.A1.R761744
A0.A1.R761778
A0.A1.R761780
A0.A1.R761784
A0.A1.R761788
A0.A1.R761792
A0.A1.R761795
A0.A1.R761806
A0.A1.R761817
A0.A1.R761820
A0.A1.R761837
A0.A1.R761855
A0.A1.R761876
A0.A1.R761890
A0.A1.R761892
A0.A1.R761895
A0.A1.R761906
A0.A1.R761919
A0.A1.R761920
A0.A1.R761928
A0.A1.R761943
A0.A1.R761953
A0.A1.R761959
A0.A1.R761961
A0.A1.R761972
A0.A1.R761974
A0.A1.R761995
A0.A1.R762003
A0.A1.R762004
A0.A1.R762005
A0.A1.R762018
A0.A1.R762020
A0.A1.R762027
A0.A1.R762028
A0.A1.R762039
A0.A1.R762041
A0.A1.R762042
A0.A1.R762055
A0.A1.R762075
A0.A1.R762096
A0.A1.R762100
A0.A1.R762101
A0.A1.R762104
A0.A1.R762115
A0.A1.R762122
A0.A1.R762123
A0.A1.R762124
A0.A1.R762141
A0.A1.R762143
A0.A1.R762146
A0.A1.R762159
A0.A1.R762168
A0.A1.R762169
A0.A1.R762174
A0.A1.R762181
A0.A1.R762182
A0.A1.R762224
A0.A1.R762226
A0.A1.R762241
A0.A1.R762246
A0.A1.R762250
A0.A1.R762267
A0.A1.R762269
A0.A1.R762278
A0.A1.R762316
A0.A1.R762374
A0.A1.R762378
A0.A1.R762389
A0.A1.R762405
A0.A1.R762413
A0.A1.R762419
A0.A1.R762420
A0.A1.R762430
A0.A1.R762443
A0.A1.R762512
A0.A1.R762523
A0.A1.R762528
A0.A1.R762535
A0.A1.R762539
A0.A1.R762561
A0.A1.R762571
A0.A1.R762595
A0.A1.R762608
A0.A1.R762610
A0.A1.R762624
A0.A1.R762629
A0.A1.R762636
A0.A1.R762650
A0.A1.R762662
A0.A1.R762671
A0.A1.R762676
A0.A1.R762691
A0.A1.R762707
A0.A1.R762722
A0.A1.R762723
A0.A1.R762728
A0.A1.R762734
A0.A1.R762737
A0.A1.R762746
A0.A1.R762747
A0.A1.R762762
A0.A1.R762793
A0.A1.R762794
A0.A1.R762805
A0.A1.R762811
A0.A1.R762831
A0.A1.R762841
A0.A1.R762846
A0.A1.R762897
A0.A1.R762918
A0.A1.R762923
A0.A1.R762975
A0.A1.R762980
A0.A1.R762984
A0.A1.R763031
A0.A1.R763042
A0.A1.R763079
A0.A1.R763091
A0.A1.R763107
A0.A1.R763120
A0.A1.R763133
A0.A1.R763149
A0.A1.R763155
A0.A1.R763159
A0.A1.R763163
A0.A1.R763194
A0.A1.R763196
A0.A1.R763205
A0.A1.R763220
A0.A1.R763225
A0.A1.R763248
A0.A1.R763254
A0.A1.R763263
A0.A1.R763289
A0.A1.R763328
A0.A1.R763330
A0.A1.R763331
A0.A1.R763335
A0.A1.R763336
A0.A1.R763337
A0.A1.R763342
A0.A1.R763344
A0.A1.R763345
A0.A1.R763355
A0.A1.R763356
A0.A1.R763380
A0.A1.R763383
A0.A1.R763394
A0.A1.R763402
A0.A1.R763405
A0.A1.R763408
A0.A1.R763419
A0.A1.R763431
A0.A1.R763462
A0.A1.R763467
A0.A1.R763478
A0.A1.R763494
A0.A1.R763501
A0.A1.R763523
A0.A1.R763533
A0.A1.R763536
A0.A1.R763545
A0.A1.R763561
A0.A1.R763562
A0.A1.R763576
A0.A1.R763589
A0.A1.R763600
A0.A1.R763610
A0.A1.R763646
A0.A1.R763658
A0.A1.R763701
A0.A1.R763706
A0.A1.R763708
A0.A1.R763744
A0.A1.R763751
A0.A1.R763766
A0.A1.R763775
A0.A1.R763800
A0.A1.R763830
A0.A1.R763833
A0.A1.R763834
A0.A1.R763849
A0.A1.R763871
A0.A1.R763874
A0.A1.R763877
A0.A1.R763886
A0.A1.R763909
A0.A1.R763919
A0.A1.R763921
A0.A1.R763938
A0.A1.R763948
A0.A1.R763951
A0.A1.R763975
A0.A1.R763977
A0.A1.R764015
A0.A1.R764025
A0.A1.R764040
A0.A1.R764051
A0.A1.R764074
A0.A1.R764078
A0.A1.R764097
A0.A1.R764106
A0.A1.R764107
A0.A1.R764119
A0.A1.R764128
A0.A1.R764129
A0.A1.R764131
A0.A1.R764146
A0.A1.R764160
A0.A1.R764161
A0.A1.R764163
A0.A1.R764169
A0.A1.R764170
A0.A1.R764172
A0.A1.R764180
A0.A1.R764190
A0.A1.R764204
A0.A1.R764205
A0.A1.R764206
A0.A1.R764217
A0.A1.R764234
A0.A1.R764236
A0.A1.R764240
A0.A1.R764272
A0.A1.R764288
A0.A1.R764289
A0.A1.R764296
A0.A1.R764334
A0.A1.R764349
A0.A1.R764369
A0.A1.R764374
A0.A1.R764384
A0.A1.R764385
A0.A1.R764393
A0.A1.R764398
A0.A1.R764404
A0.A1.R764412
A0.A1.R764417
A0.A1.R764444
A0.A1.R764466
A0.A1.R764477
A0.A1.R764485
A0.A1.R764489
A0.A1.R764508
A0.A1.R764511
A0.A1.R764513
A0.A1.R764527
A0.A1.R764560
A0.A1.R764562
A0.A1.R764566
A0.A1.R764567
A0.A1.R764601
A0.A1.R764630
A0.A1.R764666
A0.A1.R764669
A0.A1.R764693
A0.A1.R764712
A0.A1.R764717
A0.A1.R764725
A0.A1.R764726
A0.A1.R764732
A0.A1.R764740
A0.A1.R764755
A0.A1.R764789
A0.A1.R764792
A0.A1.R764806
A0.A1.R764835
A0.A1.R764838
A0.A1.R764857
A0.A1.R764886
A0.A1.R764894
A0.A1.R764902
A0.A1.R764928
A0.A1.R764932
A0.A1.R764943
A0.A1.R764958
A0.A1.R764971
A0.A1.R764974
A0.A1.R764987
A0.A1.R764991
A0.A1.R765008
A0.A1.R765010
A0.A1.R765016
A0.A1.R765050
A0.A1.R765075
A0.A1.R765107
A0.A1.R765114
A0.A1.R765117
A0.A1.R765134
A0.A1.R765143
A0.A1.R765167
A0.A1.R765189
A0.A1.R765207
A0.A1.R765238
A0.A1.R765259
A0.A1.R765265
A0.A1.R765306
A0.A1.R765327
A0.A1.R765367
A0.A1.R765375
A0.A1.R765392
A0.A1.R765399
A0.A1.R765401
A0.A1.R765404
A0.A1.R765408
A0.A1.R765418
A0.A1.R765431
A0.A1.R765442
A0.A1.R765460
A0.A1.R765499
A0.A1.R765514
A0.A1.R765517
A0.A1.R765519
A0.A1.R765523
A0.A1.R765528
A0.A1.R765531
A0.A1.R765548
A0.A1.R765557
A0.A1.R765591
A0.A1.R765648
A0.A1.R765652
A0.A1.R765659
A0.A1.R765665
A0.A1.R765700
A0.A1.R765703
A0.A1.R765712
A0.A1.R765714
A0.A1.R765715
A0.A1.R765780
A0.A1.R765784
A0.A1.R765788
A0.A1.R765817
A0.A1.R765842
A0.A1.R765845
A0.A1.R765870
A0.A1.R765892
A0.A1.R765894
A0.A1.R765896
A0.A1.R765919
A0.A1.R765951
A0.A1.R765960
A0.A1.R765971
A0.A1.R765986
A0.A1.R765993
A0.A1.R766002
A0.A1.R766003
A0.A1.R766025
A0.A1.R766055
A0.A1.R766079
A0.A1.R766083
A0.A1.R766104
A0.A1.R766108
A0.A1.R766116
A0.A1.R766135
A0.A1.R766158
A0.A1.R766160
A0.A1.R766163
A0.A1.R766172
A0.A1.R766185
A0.A1.R766223
A0.A1.R766248
A0.A1.R766266
A0.A1.R766288
A0.A1.R766320
A0.A1.R766328
A0.A1.R766359
A0.A1.R766365
A0.A1.R766366
A0.A1.R766373
A0.A1.R766380
A0.A1.R766387
A0.A1.R766422
A0.A1.R766427
A0.A1.R766450
A0.A1.R766456
A0.A1.R766458
A0.A1.R766477
A0.A1.R766486
A0.A1.R766491
A0.A1.R766492
A0.A1.R766504
A0.A1.R766508
A0.A1.R766510
A0.A1.R766520
A0.A1.R766554
A0.A1.R766559
A0.A1.R766573
A0.A1.R766581
A0.A1.R766583
A0.A1.R766638
A0.A1.R766673
A0.A1.R766684
A0.A1.R766691
A0.A1.R766695
A0.A1.R766696
A0.A1.R766704
A0.A1.R766708
A0.A1.R766718
A0.A1.R766727
A0.A1.R766735
A0.A1.R766742
A0.A1.R766768
A0.A1.R766794
A0.A1.R766804
A0.A1.R766805
A0.A1.R766817
A0.A1.R766864
A0.A1.R766874
A0.A1.R766884
A0.A1.R766889
A0.A1.R766890
A0.A1.R766924
A0.A1.R766947
A0.A1.R766949
A0.A1.R766961
A0.A1.R766966
A0.A1.R766987
A0.A1.R766990
A0.A1.R767000
A0.A1.R767009
A0.A1.R767010
A0.A1.R767034
A0.A1.R767041
A0.A1.R767045
A0.A1.R767060
A0.A1.R767067
A0.A1.R767076
A0.A1.R767079
A0.A1.R767113
A0.A1.R767154
A0.A1.R767179
A0.A1.R767183
A0.A1.R767193
A0.A1.R767220
A0.A1.R767222
A0.A1.R767230
A0.A1.R767244
A0.A1.R767256
A0.A1.R767258
A0.A1.R767280
A0.A1.R767302
A0.A1.R767304
A0.A1.R767321
A0.A1.R767381
A0.A1.R767448
A0.A1.R767474
A0.A1.R767477
A0.A1.R767491
A0.A1.R767494
A0.A1.R767569
A0.A1.R767585
A0.A1.R767618
A0.A1.R767626
A0.A1.R767631
A0.A1.R767636
A0.A1.R767640
A0.A1.R767678
A0.A1.R767683
A0.A1.R767693
A0.A1.R767714
A0.A1.R767751
A0.A1.R767800
A0.A1.R767808
A0.A1.R767812
A0.A1.R767815
A0.A1.R767840
A0.A1.R767849
A0.A1.R767852
A0.A1.R767864
A0.A1.R767867
A0.A1.R767871
A0.A1.R767874
A0.A1.R767875
A0.A1.R767877
A0.A1.R767886
A0.A1.R767930
A0.A1.R767945
A0.A1.R767982
A0.A1.R767991
A0.A1.R767993
A0.A1.R768028
A0.A1.R768043
A0.A1.R768092
A0.A1.R768101
A0.A1.R768108
A0.A1.R768124
A0.A1.R768130
A0.A1.R768131
A0.A1.R768133
A0.A1.R768138
A0.A1.R768173
A0.A1.R768188
A0.A1.R768212
A0.A1.R768217
A0.A1.R768230
A0.A1.R768237
A0.A1.R768253
A0.A1.R768255
A0.A1.R768276
A0.A1.R768302
A0.A1.R768360
A0.A1.R768390
A0.A1.R768413
A0.A1.R768424
A0.A1.R768430
A0.A1.R768432
A0.A1.R768434
A0.A1.R768437
A0.A1.R768500
A0.A1.R768517
A0.A1.R768547
A0.A1.R768562
A0.A1.R768576
A0.A1.R768577
A0.A1.R768615
A0.A1.R768633
A0.A1.R768636
A0.A1.R768678
A0.A1.R768710
A0.A1.R768743
A0.A1.R768749
A0.A1.R768762
A0.A1.R768765
A0.A1.R768770
A0.A1.R768771
A0.A1.R768776
A0.A1.R768839
A0.A1.R768876
A0.A1.R768887
A0.A1.R768894
A0.A1.R768908
A0.A1.R768924
A0.A1.R768971
A0.A1.R769012
A0.A1.R769021
A0.A1.R769023
A0.A1.R769061
A0.A1.R769068
A0.A1.R769078
A0.A1.R769090
A0.A1.R769092
A0.A1.R769101
A0.A1.R769110
A0.A1.R769113
A0.A1.R769125
A0.A1.R769128
A0.A1.R769129
A0.A1.R769137
A0.A1.R769192
A0.A1.R769195
A0.A1.R769208
A0.A1.R769234
A0.A1.R769247
A0.A1.R769275
A0.A1.R769291
A0.A1.R769329
A0.A1.R769350
A0.A1.R769372
A0.A1.R769380
A0.A1.R769387
A0.A1.R769388
A0.A1.R769390
A0.A1.R769393
A0.A1.R769433
A0.A1.R769471
A0.A1.R769473
A0.A1.R769511
A0.A1.R769535
A0.A1.R769542
A0.A1.R769552
A0.A1.R769575
A0.A1.R769614
A0.A1.R769625
A0.A1.R769626
A0.A1.R769627
A0.A1.R769634
A0.A1.R769662
A0.A1.R769676
A0.A1.R769717
A0.A1.R769719
A0.A1.R769752
A0.A1.R769770
A0.A1.R769865
A0.A1.R769903
A0.A1.R769911
A0.A1.R769915
A0.A1.R769933
A0.A1.R769958
A0.A1.R770006
A0.A1.R770039
A0.A1.R770042
A0.A1.R770071
A0.A1.R770098
A0.A1.R770148
A0.A1.R770149
A0.A1.R770181
A0.A1.R770183
A0.A1.R770192
A0.A1.R770194
A0.A1.R770212
A0.A1.R770216
A0.A1.R770220
A0.A1.R770226
A0.A1.R770239
A0.A1.R770255
A0.A1.R770279
A0.A1.R770292
A0.A1.R770312
A0.A1.R770322
A0.A1.R770323
A0.A1.R770434
A0.A1.R770435
A0.A1.R770469
A0.A1.R770476
A0.A1.R770526
A0.A1.R770536
A0.A1.R770561
A0.A1.R770590
A0.A1.R770616
A0.A1.R770627
A0.A1.R770634
A0.A1.R770659
A0.A1.R770678
A0.A1.R770700
A0.A1.R770710
A0.A1.R770711
A0.A1.R770757
A0.A1.R770787
A0.A1.R770795
A0.A1.R770827
A0.A1.R770828
A0.A1.R770846
A0.A1.R770856
A0.A1.R770859
A0.A1.R770900
A0.A1.R770906
A0.A1.R770931
A0.A1.R770936
A0.A1.R770943
A0.A1.R770960
A0.A1.R770961
A0.A1.R770970
A0.A1.R770982
A0.A1.R771029
A0.A1.R771032
A0.A1.R771051
A0.A1.R771072
A0.A1.R771084
A0.A1.R771088
A0.A1.R771090
A0.A1.R771096
A0.A1.R771116
A0.A1.R771119
A0.A1.R771139
A0.A1.R771143
A0.A1.R771178
A0.A1.R771187
A0.A1.R771197
A0.A1.R771217
A0.A1.R771219
A0.A1.R771227
A0.A1.R771241
A0.A1.R771257
A0.A1.R771273
A0.A1.R771325
A0.A1.R771398
A0.A1.R771409
A0.A1.R771424
A0.A1.R771456
A0.A1.R771473
A0.A1.R771500
A0.A1.R771544
A0.A1.R771552
A0.A1.R771556
A0.A1.R771582
A0.A1.R771591
A0.A1.R771600
A0.A1.R771601
A0.A1.R771611
A0.A1.R771635
A0.A1.R771726
A0.A1.R771731
A0.A1.R771781
A0.A1.R771785
A0.A1.R771820
A0.A1.R771823
A0.A1.R771824
A0.A1.R771853
A0.A1.R771886
A0.A1.R771916
A0.A1.R771926
A0.A1.R771978
A0.A1.R772051
A0.A1.R772098
A0.A1.R772134
A0.A1.R772144
A0.A1.R772147
A0.A1.R772212
A0.A1.R772224
A0.A1.R772227
A0.A1.R772228
A0.A1.R772231
A0.A1.R772254
A0.A1.R772276
A0.A1.R772296
A0.A1.R772369
A0.A1.R772376
A0.A1.R772377
A0.A1.R772411
A0.A1.R772420
A0.A1.R772462
A0.A1.R772507
A0.A1.R772534
A0.A1.R772546
A0.A1.R772581
A0.A1.R772603
A0.A1.R772641
A0.A1.R772687
A0.A1.R772738
A0.A1.R772783
A0.A1.R772787
A0.A1.R772807
A0.A1.R772856
A0.A1.R772868
A0.A1.R772885
A0.A1.R772911
A0.A1.R772933
A0.A1.R772954
A0.A1.R772956
A0.A1.R772964
A0.A1.R772966
A0.A1.R772984
A0.A1.R773025
A0.A1.R773038
A0.A1.R773075
A0.A1.R773082
A0.A1.R773083
A0.A1.R773118
A0.A1.R773147
A0.A1.R773175
A0.A1.R773178
A0.A1.R773194
A0.A1.R773204
A0.A1.R773219
A0.A1.R773293
A0.A1.R773320
A0.A1.R773338
A0.A1.R773351
A0.A1.R773377
A0.A1.R773456
A0.A1.R773468
A0.A1.R773493
A0.A1.R773552
A0.A1.R773573
A0.A1.R773589
A0.A1.R773613
A0.A1.R773650
A0.A1.R773653
A0.A1.R773676
A0.A1.R773680
A0.A1.R773773
A0.A1.R773813
A0.A1.R773818
A0.A1.R773857
A0.A1.R773991
A0.A1.R774024
A0.A1.R774026
A0.A1.R774079
A0.A1.R774081
A0.A1.R774144
A0.A1.R774162
A0.A1.R774222
A0.A1.R774229
A0.A1.R774249
A0.A1.R774282
A0.A1.R774310
A0.A1.R774335
A0.A1.R774375
A0.A1.R774378
A0.A1.R774389
A0.A1.R774401
A0.A1.R774558
A0.A1.R774588
A0.A1.R774663
A0.A1.R774682
A0.A1.R774743
A0.A1.R774771
A0.A1.R774772
A0.A1.R774775
A0.A1.R774781
A0.A1.R774811
A0.A1.R774816
A0.A1.R774870
A0.A1.R774906
A0.A1.R774926
A0.A1.R775057
A0.A1.R775092
A0.A1.R775183
A0.A1.R775206
A0.A1.R775232
A0.A1.R775345
A0.A1.R775424
A0.A1.R775438
A0.A1.R775481
A0.A1.R775501
A0.A1.R775505
A0.A1.R775517
A0.A1.R775629
A0.A1.R775631
A0.A1.R775636
A0.A1.R775696
A0.A1.R775792
A0.A1.R775843
A0.A1.R775854
A0.A1.R775865
A0.A1.R775932
A0.A1.R775978
A0.A1.R775982
A0.A1.R775993
A0.A1.R775997
A0.A1.R776006
A0.A1.R776074
A0.A1.R776113
A0.A1.R776147
A0.A1.R776164
A0.A1.R776177
A0.A1.R776189
A0.A1.R776224
A0.A1.R776236
A0.A1.R776237
A0.A1.R776242
A0.A1.R776280
A0.A1.R776288
A0.A1.R776295
A0.A1.R776299
A0.A1.R776301
A0.A1.R776406
A0.A1.R776414
A0.A1.R776438
A0.A1.R776566
A0.A1.R776620
A0.A1.R776636
A0.A1.R776681
A0.A1.R776708
A0.A1.R776721
A0.A1.R776769
A0.A1.R776792
A0.A1.R776798
A0.A1.R776816
A0.A1.R776822
A0.A1.R776847
A0.A1.R776899
A0.A1.R776935
A0.A1.R776967
A0.A1.R776990
A0.A1.R777032
A0.A1.R777052
A0.A1.R777113
A0.A1.R777189
A0.A1.R777196
A0.A1.R777207
A0.A1.R777234
A0.A1.R777315
A0.A1.R777420
A0.A1.R777433
A0.A1.R777453
A0.A1.R777508
A0.A1.R777535
A0.A1.R777557
A0.A1.R777586
A0.A1.R777590
A0.A1.R777654
A0.A1.R777772
A0.A1.R777785
A0.A1.R777830
A0.A1.R777876
A0.A1.R777888
A0.A1.R777904
A0.A1.R777913
A0.A1.R777935
A0.A1.R778029
A0.A1.R778036
A0.A1.R778091
A0.A1.R778120
A0.A1.R778148
A0.A1.R778151
A0.A1.R778248
A0.A1.R778344
A0.A1.R778401
A0.A1.R778418
A0.A1.R778434
A0.A1.R778536
A0.A1.R778552
A0.A1.R778562
A0.A1.R778630
A0.A1.R778642
A0.A1.R778643
A0.A1.R778646
A0.A1.R778675
A0.A1.R778687
A0.A1.R778736
A0.A1.R778752
A0.A1.R778801
A0.A1.R778972
A0.A1.R779036
A0.A1.R779062
A0.A1.R779080
A0.A1.R779122
A0.A1.R779149
A0.A1.R779230
A0.A1.R779276
A0.A1.R779301
A0.A1.R779318
A0.A1.R779377
A0.A1.R779393
A0.A1.R779443
A0.A1.R779447
A0.A1.R779533
A0.A1.R779610
A0.A1.R779614
A0.A1.R779728
A0.A1.R779802
A0.A1.R779804
A0.A1.R779852
A0.A1.R779885
A0.A1.R779899
A0.A1.R779932
A0.A1.R780010
A0.A1.R780142
A0.A1.R780331
A0.A1.R780526
A0.A1.R780583
A0.A1.R780610
A0.A1.R780698
A0.A1.R780909
A0.A1.R780921
A0.A1.R781124
A0.A1.R781128
A0.A1.R781129
A0.A1.R781183
A0.A1.R781236
A0.A1.R781246
A0.A1.R781271
A0.A1.R781317
A0.A1.R781334
A0.A1.R781448
A0.A1.R781472
A0.A1.R781601
A0.A1.R781698
A0.A1.R781830
A0.A1.R781892
A0.A1.R782013
A0.A1.R782134
A0.A1.R782185
A0.A1.R782243
A0.A1.R782247
A0.A1.R782254
A0.A1.R782279
A0.A1.R782363
A0.A1.R782405
A0.A1.R782417
A0.A1.R782465
A0.A1.R782567
A0.A1.R782736
A0.A1.R782748
A0.A1.R782758
A0.A1.R782796
A0.A1.R782814
A0.A1.R782849
A0.A1.R782859
A0.A1.R782924
A0.A1.R782957
A0.A1.R782959
A0.A1.R782973
A0.A1.R783075
A0.A1.R783106
A0.A1.R783134
A0.A1.R783147
A0.A1.R783156
A0.A1.R783211
A0.A1.R783318
A0.A1.R783366
A0.A1.R783435
A0.A1.R783447
A0.A1.R783449
A0.A1.R783463
A0.A1.R783644
A0.A1.R783805
A0.A1.R783852
A0.A1.R783876
A0.A1.R783885
A0.A1.R783939
A0.A1.R784008
A0.A1.R784019
A0.A1.R784039
A0.A1.R784217
A0.A1.R784230
A0.A1.R784270
A0.A1.R784277
A0.A1.R784299
A0.A1.R784305
A0.A1.R784336
A0.A1.R784514
A0.A1.R784784
A0.A1.R784886
A0.A1.R784957
A0.A1.R784961
A0.A1.R785100
A0.A1.R785131
A0.A1.R785193
A0.A1.R785225
A0.A1.R785329
A0.A1.R785339
A0.A1.R785395
A0.A1.R785450
A0.A1.R785581
A0.A1.R785595
A0.A1.R785651
A0.A1.R785715
A0.A1.R785774
A0.A1.R785785
A0.A1.R785806
A0.A1.R785817
A0.A1.R785906
A0.A1.R785912
A0.A1.R785915
A0.A1.R785953
A0.A1.R785964
A0.A1.R785968
A0.A1.R786011
A0.A1.R786063
A0.A1.R786215
A0.A1.R786337
A0.A1.R786344
A0.A1.R786357
A0.A1.R786437
A0.A1.R786472
A0.A1.R786508
A0.A1.R786550
A0.A1.R786588
A0.A1.R786700
A0.A1.R786819
A0.A1.R786845
A0.A1.R787127
A0.A1.R787230
A0.A1.R787259
A0.A1.R787644
A0.A1.R787698
A0.A1.R787844
A0.A1.R788000
A0.A1.R788041
A0.A1.R788096
A0.A1.R788150
A0.A1.R788227
A0.A1.R788323
A0.A1.R788369
A0.A1.R788436
A0.A1.R788462
A0.A1.R788609
A0.A1.R788769
A0.A1.R788803
A0.A1.R788983
A0.A1.R789079
A0.A1.R789187
A0.A1.R789346
A0.A1.R789350
A0.A1.R789365
A0.A1.R789383
A0.A1.R789411
A0.A1.R789447
A0.A1.R789596
A0.A1.R789599
A0.A1.R789766
A0.A1.R789828
A0.A1.R789911
A0.A1.R790188
A0.A1.R790326
A0.A1.R790378
A0.A1.R790454
A0.A1.R790580
A0.A1.R790687
A0.A1.R791012
A0.A1.R791092
A0.A1.R791432
A0.A1.R791466
A0.A1.R791480
A0.A1.R791526
A0.A1.R791558
A0.A1.R791934
A0.A1.R791965
A0.A1.R791999
A0.A1.R792071
A0.A1.R792254
A0.A1.R792290
A0.A1.R792669
A0.A1.R792739
A0.A1.R793115
A0.A1.R793174
A0.A1.R793350
A0.A1.R793839
A0.A1.R794069
A0.A1.R794207
A0.A1.R794304
A0.A1.R794585
A0.A1.R794882
A0.A1.R794957
A0.A1.R795101
A0.A1.R795189
A0.A1.R795358
A0.A1.R795941
A0.A1.R796291
A0.A1.R796574
A0.A1.R796974
A0.A1.R797025
A0.A1.R797368
A0.A1.R797396
A0.A1.R797847
A0.A1.R798022
A0.A1.R798129
A0.A1.R798215
A0.A1.R798352
A0.A1.R798863
A0.A1.R799220
A0.A1.R799363
A0.A1.R799649
A0.A1.R799717
A0.A1.R800232
A0.A1.R800975
A0.A1.R801451
A0.A1.R801939
A0.A1.R801976
A0.A1.R802384
A0.A1.R802651
A0.A1.R802990
A0.A1.R803442
A0.A1.R803563
A0.A1.R803576
A0.A1.R803684
A0.A1.R803694
A0.A1.R804904
A0.A1.R805174
A0.A1.R805286
A0.A1.R805327
A0.A1.R805357
A0.A1.R806358
A0.A1.R807415
A0.A1.R807513
A0.A1.R807532
A0.A1.R807739
A0.A1.R809042
A0.A1.R809483
A0.A1.R809499
A0.A1.R809848
A0.A1.R809876
A0.A1.R810814
A0.A1.R811714
A0.A1.R814366
A0.A1.R815232
A0.A1.R816601
A0.A1.R816676
A0.A1.R819431
A0.A1.R819994
A0.A1.R820197
A0.A1.R820663
A0.A1.R820848
A0.A1.R820900
A0.A1.R822428
A0.A1.R823997
A0.A1.R829000
A0.A1.R831033
A0.A1.R831730
A0.A1.S10838
A0.A1.S112832
A0.A1.S120274
A0.A1.S120386
A0.A1.S121748
A0.A1.S124796
A0.A1.S125041
A0.A1.S127002
A0.A1.S127142
A0.A1.S131310
A0.A1.S131630
A0.A1.S132052
A0.A1.S132169
A0.A1.S1333
A0.A1.S134673
A0.A1.S135323
A0.A1.S143074
A0.A1.S143623
A0.A1.S149899
A0.A1.S15265
A0.A1.S155127
A0.A1.S155475
A0.A1.S15728
A0.A1.S162422
A0.A1.S169770
A0.A1.S170292
A0.A1.S170794
A0.A1.S173455
A0.A1.S173530
A0.A1.S174667
A0.A1.S175089
A0.A1.S178397
A0.A1.S180184
A0.A1.S180439
A0.A1.S182761
A0.A1.S183446
A0.A1.S185504
A0.A1.S186020
A0.A1.S186496
A0.A1.S188335
A0.A1.S190775
A0.A1.S19186
A0.A1.S196288
A0.A1.S19630
A0.A1.S202635
A0.A1.S204255
A0.A1.S205134
A0.A1.S205610
A0.A1.S206424
A0.A1.S206699
A0.A1.S21042
A0.A1.S210575
A0.A1.S210829
A0.A1.S210922
A0.A1.S211488
A0.A1.S213016
A0.A1.S2135
A0.A1.S2145
A0.A1.S216935
A0.A1.S221628
A0.A1.S222712
A0.A1.S224195
A0.A1.S228374
A0.A1.S23320
A0.A1.S236636
A0.A1.S241713
A0.A1.S242180
A0.A1.S244029
A0.A1.S245076
A0.A1.S246157
A0.A1.S248706
A0.A1.S249526
A0.A1.S250615
A0.A1.S252992
A0.A1.S257567
A0.A1.S258465
A0.A1.S262126
A0.A1.S26889
A0.A1.S27300
A0.A1.S274391
A0.A1.S276460
A0.A1.S279510
A0.A1.S287564
A0.A1.S294981
A0.A1.S295704
A0.A1.S29694
A0.A1.S299619
A0.A1.S299666
A0.A1.S300153
A0.A1.S300324
A0.A1.S308921
A0.A1.S310411
A0.A1.S312421
A0.A1.S318965
A0.A1.S323436
A0.A1.S323591
A0.A1.S32433
A0.A1.S326260
A0.A1.S326892
A0.A1.S334346
A0.A1.S338566
A0.A1.S348499
A0.A1.S349239
A0.A1.S351414
A0.A1.S353824
A0.A1.S355878
A0.A1.S357346
A0.A1.S357533
A0.A1.S358419
A0.A1.S364079
A0.A1.S368571
A0.A1.S368707
A0.A1.S370672
A0.A1.S375031
A0.A1.S375418
A0.A1.S383062
A0.A1.S383256
A0.A1.S384950
A0.A1.S387536
A0.A1.S401024
A0.A1.S40193
A0.A1.S406018
A0.A1.S406827
A0.A1.S411830
A0.A1.S412031
A0.A1.S412317
A0.A1.S412413
A0.A1.S41362
A0.A1.S414612
A0.A1.S418490
A0.A1.S419378
A0.A1.S423586
A0.A1.S423979
A0.A1.S427684
A0.A1.S428871
A0.A1.S43641
A0.A1.S439219
A0.A1.S439500
A0.A1.S440396
A0.A1.S442555
A0.A1.S442913
A0.A1.S445998
A0.A1.S452134
A0.A1.S45774
A0.A1.S458706
A0.A1.S460750
A0.A1.S462619
A0.A1.S466888
A0.A1.S4736
A0.A1.S473691
A0.A1.S474559
A0.A1.S476758
A0.A1.S477595
A0.A1.S478178
A0.A1.S480493
A0.A1.S491671
A0.A1.S496402
A0.A1.S498884
A0.A1.S504787
A0.A1.S506352
A0.A1.S508259
A0.A1.S510183
A0.A1.S513858
A0.A1.S517538
A0.A1.S528408
A0.A1.S529573
A0.A1.S530457
A0.A1.S538274
A0.A1.S540023
A0.A1.S546585
A0.A1.S546754
A0.A1.S549554
A0.A1.S551156
A0.A1.S551181
A0.A1.S552608
A0.A1.S558775
A0.A1.S562257
A0.A1.S562998
A0.A1.S563595
A0.A1.S565360
A0.A1.S570448
A0.A1.S57624
A0.A1.S579618
A0.A1.S580985
A0.A1.S581675
A0.A1.S5828
A0.A1.S586131
A0.A1.S589005
A0.A1.S597932
A0.A1.S605043
A0.A1.S605581
A0.A1.S60733
A0.A1.S613668
A0.A1.S614113
A0.A1.S616141
A0.A1.S616462
A0.A1.S6189
A0.A1.S619829
A0.A1.S620674
A0.A1.S627166
A0.A1.S631234
A0.A1.S631365
A0.A1.S635655
A0.A1.S638782
A0.A1.S642267
A0.A1.S646241
A0.A1.S648471
A0.A1.S65174
A0.A1.S654337
A0.A1.S655194
A0.A1.S665479
A0.A1.S667890
A0.A1.S667927
A0.A1.S668790
A0.A1.S673217
A0.A1.S677450
A0.A1.S677687
A0.A1.S683422
A0.A1.S684571
A0.A1.S689953
A0.A1.S690074
A0.A1.S696946
A0.A1.S706377
A0.A1.S708625
A0.A1.S710122
A0.A1.S715325
A0.A1.S715340
A0.A1.S715841
A0.A1.S716002
A0.A1.S716087
A0.A1.S716249
A0.A1.S716453
A0.A1.S717394
A0.A1.S717398
A0.A1.S718203
A0.A1.S718957
A0.A1.S719302
A0.A1.S719409
A0.A1.S720045
A0.A1.S720215
A0.A1.S720814
A0.A1.S721836
A0.A1.S72187
A0.A1.S722137
A0.A1.S722138
A0.A1.S722483
A0.A1.S722672
A0.A1.S722681
A0.A1.S722731
A0.A1.S723077
A0.A1.S723522
A0.A1.S723721
A0.A1.S724382
A0.A1.S724983
A0.A1.S725040
A0.A1.S725550
A0.A1.S726093
A0.A1.S726290
A0.A1.S727056
A0.A1.S727107
A0.A1.S728791
A0.A1.S730424
A0.A1.S730828
A0.A1.S730967
A0.A1.S731224
A0.A1.S731505
A0.A1.S732062
A0.A1.S732179
A0.A1.S732232
A0.A1.S733037
A0.A1.S734201
A0.A1.S734495
A0.A1.S734988
A0.A1.S735439
A0.A1.S735610
A0.A1.S735850
A0.A1.S735886
A0.A1.S736077
A0.A1.S736078
A0.A1.S736428
A0.A1.S736476
A0.A1.S739290
A0.A1.S739545
A0.A1.S740092
A0.A1.S740354
A0.A1.S740622
A0.A1.S740990
A0.A1.S741972
A0.A1.S741990
A0.A1.S742401
A0.A1.S742469
A0.A1.S742592
A0.A1.S743762
A0.A1.S745024
A0.A1.S745057
A0.A1.S746404
A0.A1.S746425
A0.A1.S748814
A0.A1.S749449
A0.A1.S749975
A0.A1.S750714
A0.A1.S750729
A0.A1.S750941
A0.A1.S751115
A0.A1.S751276
A0.A1.S751311
A0.A1.S751765
A0.A1.S751811
A0.A1.S752580
A0.A1.S752628
A0.A1.S752770
A0.A1.S752921
A0.A1.S752950
A0.A1.S753729
A0.A1.S754023
A0.A1.S754635
A0.A1.S754745
A0.A1.S755326
A0.A1.S755466
A0.A1.S755527
A0.A1.S755929
A0.A1.S755961
A0.A1.S755962
A0.A1.S756072
A0.A1.S756136
A0.A1.S756139
A0.A1.S756183
A0.A1.S756208
A0.A1.S756266
A0.A1.S756273
A0.A1.S756306
A0.A1.S756311
A0.A1.S756345
A0.A1.S756346
A0.A1.S756356
A0.A1.S756365
A0.A1.S756389
A0.A1.S756436
A0.A1.S756439
A0.A1.S756552
A0.A1.S756640
A0.A1.S756644
A0.A1.S756675
A0.A1.S756684
A0.A1.S756698
A0.A1.S756752
A0.A1.S756787
A0.A1.S756789
A0.A1.S756828
A0.A1.S756837
A0.A1.S756846
A0.A1.S756871
A0.A1.S756930
A0.A1.S756935
A0.A1.S756962
A0.A1.S756963
A0.A1.S757000
A0.A1.S757012
A0.A1.S757031
A0.A1.S757191
A0.A1.S757227
A0.A1.S757266
A0.A1.S757378
A0.A1.S757398
A0.A1.S757424
A0.A1.S757471
A0.A1.S757486
A0.A1.S757505
A0.A1.S757559
A0.A1.S757650
A0.A1.S757656
A0.A1.S757694
A0.A1.S757737
A0.A1.S757806
A0.A1.S757810
A0.A1.S757853
A0.A1.S757878
A0.A1.S757883
A0.A1.S757959
A0.A1.S758012
A0.A1.S758061
A0.A1.S758077
A0.A1.S758159
A0.A1.S758210
A0.A1.S758227
A0.A1.S758263
A0.A1.S758277
A0.A1.S758306
A0.A1.S758331
A0.A1.S758338
A0.A1.S758348
A0.A1.S758367
A0.A1.S758487
A0.A1.S758512
A0.A1.S758660
A0.A1.S758711
A0.A1.S758754
A0.A1.S758770
A0.A1.S758802
A0.A1.S758865
A0.A1.S759004
A0.A1.S759094
A0.A1.S759126
A0.A1.S759128
A0.A1.S759160
A0.A1.S759197
A0.A1.S759291
A0.A1.S759320
A0.A1.S759379
A0.A1.S759399
A0.A1.S759454
A0.A1.S759475
A0.A1.S759484
A0.A1.S759495
A0.A1.S759523
A0.A1.S759531
A0.A1.S759533
A0.A1.S759610
A0.A1.S759661
A0.A1.S759691
A0.A1.S759698
A0.A1.S759753
A0.A1.S759884
A0.A1.S759897
A0.A1.S759898
A0.A1.S760023
A0.A1.S760071
A0.A1.S760102
A0.A1.S760113
A0.A1.S760143
A0.A1.S76016
A0.A1.S760200
A0.A1.S760234
A0.A1.S760281
A0.A1.S760304
A0.A1.S760329
A0.A1.S760337
A0.A1.S760341
A0.A1.S760347
A0.A1.S760370
A0.A1.S760379
A0.A1.S760407
A0.A1.S760428
A0.A1.S760485
A0.A1.S760524
A0.A1.S760590
A0.A1.S760592
A0.A1.S760698
A0.A1.S760699
A0.A1.S760836
A0.A1.S760999
A0.A1.S761034
A0.A1.S761080
A0.A1.S761081
A0.A1.S761144
A0.A1.S761224
A0.A1.S761251
A0.A1.S761268
A0.A1.S761307
A0.A1.S761313
A0.A1.S761404
A0.A1.S761407
A0.A1.S761510
A0.A1.S761521
A0.A1.S761564
A0.A1.S761576
A0.A1.S761627
A0.A1.S761716
A0.A1.S761781
A0.A1.S761817
A0.A1.S761838
A0.A1.S761859
A0.A1.S761905
A0.A1.S761908
A0.A1.S761930
A0.A1.S762035
A0.A1.S762067
A0.A1.S762214
A0.A1.S762290
A0.A1.S762303
A0.A1.S762314
A0.A1.S762349
A0.A1.S76235
A0.A1.S762521
A0.A1.S762542
A0.A1.S762618
A0.A1.S762619
A0.A1.S762631
A0.A1.S762669
A0.A1.S762690
A0.A1.S762691
A0.A1.S762727
A0.A1.S762751
A0.A1.S762914
A0.A1.S762920
A0.A1.S762927
A0.A1.S762940
A0.A1.S762995
A0.A1.S763007
A0.A1.S763014
A0.A1.S763024
A0.A1.S763057
A0.A1.S763090
A0.A1.S763197
A0.A1.S763235
A0.A1.S763290
A0.A1.S763395
A0.A1.S763402
A0.A1.S763415
A0.A1.S763438
A0.A1.S763466
A0.A1.S763495
A0.A1.S763506
A0.A1.S763687
A0.A1.S763688
A0.A1.S763694
A0.A1.S763716
A0.A1.S763717
A0.A1.S763860
A0.A1.S763919
A0.A1.S763938
A0.A1.S763968
A0.A1.S763969
A0.A1.S763980
A0.A1.S764026
A0.A1.S764045
A0.A1.S764047
A0.A1.S764100
A0.A1.S764159
A0.A1.S764177
A0.A1.S764187
A0.A1.S764309
A0.A1.S764318
A0.A1.S764395
A0.A1.S764398
A0.A1.S764460
A0.A1.S764476
A0.A1.S764485
A0.A1.S764530
A0.A1.S764561
A0.A1.S764586
A0.A1.S764674
A0.A1.S764732
A0.A1.S764830
A0.A1.S764843
A0.A1.S764854
A0.A1.S764871
A0.A1.S764906
A0.A1.S764964
A0.A1.S764979
A0.A1.S765000
A0.A1.S765006
A0.A1.S765076
A0.A1.S765093
A0.A1.S765104
A0.A1.S765172
A0.A1.S765201
A0.A1.S765232
A0.A1.S765275
A0.A1.S765298
A0.A1.S765328
A0.A1.S765383
A0.A1.S765395
A0.A1.S765512
A0.A1.S765519
A0.A1.S765533
A0.A1.S765539
A0.A1.S765544
A0.A1.S765562
A0.A1.S765567
A0.A1.S765583
A0.A1.S765598
A0.A1.S765599
A0.A1.S765601
A0.A1.S765638
A0.A1.S765656
A0.A1.S765688
A0.A1.S765707
A0.A1.S765809
A0.A1.S765897
A0.A1.S765901
A0.A1.S765930
A0.A1.S765985
A0.A1.S765991
A0.A1.S766051
A0.A1.S766062
A0.A1.S766084
A0.A1.S766138
A0.A1.S766143
A0.A1.S766165
A0.A1.S766201
A0.A1.S766251
A0.A1.S766261
A0.A1.S766287
A0.A1.S766292
A0.A1.S766477
A0.A1.S766554
A0.A1.S766616
A0.A1.S766646
A0.A1.S766654
A0.A1.S766658
A0.A1.S766775
A0.A1.S766850
A0.A1.S766852
A0.A1.S766857
A0.A1.S766889
A0.A1.S766901
A0.A1.S766905
A0.A1.S766993
A0.A1.S767001
A0.A1.S767006
A0.A1.S767017
A0.A1.S767067
A0.A1.S767182
A0.A1.S767263
A0.A1.S767318
A0.A1.S767322
A0.A1.S767344
A0.A1.S767353
A0.A1.S767354
A0.A1.S767383
A0.A1.S767384
A0.A1.S767426
A0.A1.S767456
A0.A1.S767485
A0.A1.S767530
A0.A1.S767539
A0.A1.S767540
A0.A1.S767578
A0.A1.S767579
A0.A1.S767673
A0.A1.S767744
A0.A1.S767771
A0.A1.S767849
A0.A1.S767854
A0.A1.S767860
A0.A1.S767861
A0.A1.S767917
A0.A1.S767919
A0.A1.S767958
A0.A1.S767977
A0.A1.S767992
A0.A1.S767993
A0.A1.S768002
A0.A1.S768070
A0.A1.S768218
A0.A1.S768220
A0.A1.S768244
A0.A1.S768257
A0.A1.S768277
A0.A1.S768356
A0.A1.S768391
A0.A1.S768396
A0.A1.S768546
A0.A1.S768581
A0.A1.S768601
A0.A1.S768612
A0.A1.S768638
A0.A1.S768735
A0.A1.S768743
A0.A1.S768751
A0.A1.S768772
A0.A1.S768789
A0.A1.S768957
A0.A1.S769111
A0.A1.S769149
A0.A1.S769156
A0.A1.S769213
A0.A1.S769219
A0.A1.S769240
A0.A1.S769241
A0.A1.S769243
A0.A1.S769284
A0.A1.S769293
A0.A1.S769303
A0.A1.S769308
A0.A1.S769418
A0.A1.S769441
A0.A1.S769450
A0.A1.S769463
A0.A1.S769477
A0.A1.S769489
A0.A1.S769565
A0.A1.S769594
A0.A1.S769602
A0.A1.S769617
A0.A1.S769651
A0.A1.S769663
A0.A1.S769693
A0.A1.S769748
A0.A1.S769755
A0.A1.S769787
A0.A1.S769805
A0.A1.S769812
A0.A1.S769825
A0.A1.S769839
A0.A1.S769860
A0.A1.S769890
A0.A1.S769934
A0.A1.S769985
A0.A1.S769996
A0.A1.S770036
A0.A1.S770157
A0.A1.S770165
A0.A1.S770211
A0.A1.S770234
A0.A1.S770239
A0.A1.S770263
A0.A1.S770264
A0.A1.S770277
A0.A1.S770351
A0.A1.S770360
A0.A1.S770426
A0.A1.S770473
A0.A1.S770477
A0.A1.S770537
A0.A1.S770648
A0.A1.S770733
A0.A1.S770778
A0.A1.S770793
A0.A1.S770836
A0.A1.S770917
A0.A1.S771007
A0.A1.S771055
A0.A1.S771069
A0.A1.S771123
A0.A1.S771309
A0.A1.S771373
A0.A1.S771469
A0.A1.S771475
A0.A1.S771502
A0.A1.S771517
A0.A1.S771561
A0.A1.S771621
A0.A1.S771667
A0.A1.S771688
A0.A1.S771778
A0.A1.S771846
A0.A1.S771854
A0.A1.S771933
A0.A1.S772125
A0.A1.S772167
A0.A1.S772174
A0.A1.S772236
A0.A1.S772288
A0.A1.S772302
A0.A1.S772317
A0.A1.S772391
A0.A1.S772415
A0.A1.S772441
A0.A1.S772454
A0.A1.S772470
A0.A1.S772485
A0.A1.S772528
A0.A1.S772539
A0.A1.S772555
A0.A1.S772598
A0.A1.S772616
A0.A1.S772651
A0.A1.S772658
A0.A1.S772736
A0.A1.S772737
A0.A1.S772771
A0.A1.S772806
A0.A1.S772937
A0.A1.S772957
A0.A1.S773055
A0.A1.S773151
A0.A1.S773174
A0.A1.S773190
A0.A1.S773202
A0.A1.S773281
A0.A1.S773387
A0.A1.S773412
A0.A1.S773531
A0.A1.S773533
A0.A1.S773574
A0.A1.S773584
A0.A1.S773595
A0.A1.S773596
A0.A1.S773613
A0.A1.S773677
A0.A1.S773695
A0.A1.S773733
A0.A1.S773754
A0.A1.S773777
A0.A1.S773793
A0.A1.S773801
A0.A1.S773808
A0.A1.S773871
A0.A1.S773878
A0.A1.S773995
A0.A1.S774015
A0.A1.S774075
A0.A1.S774096
A0.A1.S774132
A0.A1.S774183
A0.A1.S774206
A0.A1.S774216
A0.A1.S774222
A0.A1.S774241
A0.A1.S774263
A0.A1.S774264
A0.A1.S774268
A0.A1.S774362
A0.A1.S774398
A0.A1.S774433
A0.A1.S774456
A0.A1.S774471
A0.A1.S774545
A0.A1.S774603
A0.A1.S774642
A0.A1.S774675
A0.A1.S774737
A0.A1.S774753
A0.A1.S774869
A0.A1.S774911
A0.A1.S774951
A0.A1.S774974
A0.A1.S774979
A0.A1.S774995
A0.A1.S775020
A0.A1.S775028
A0.A1.S775053
A0.A1.S775070
A0.A1.S775076
A0.A1.S775162
A0.A1.S775172
A0.A1.S775189
A0.A1.S775199
A0.A1.S775333
A0.A1.S775375
A0.A1.S775476
A0.A1.S775530
A0.A1.S775586
A0.A1.S775591
A0.A1.S775627
A0.A1.S775635
A0.A1.S775650
A0.A1.S775657
A0.A1.S775669
A0.A1.S775679
A0.A1.S775699
A0.A1.S775704
A0.A1.S775816
A0.A1.S775844
A0.A1.S775857
A0.A1.S775864
A0.A1.S775867
A0.A1.S775894
A0.A1.S775911
A0.A1.S775917
A0.A1.S775921
A0.A1.S775922
A0.A1.S775928
A0.A1.S776056
A0.A1.S776161
A0.A1.S776189
A0.A1.S776213
A0.A1.S776278
A0.A1.S776293
A0.A1.S776317
A0.A1.S776321
A0.A1.S776423
A0.A1.S776425
A0.A1.S776446
A0.A1.S776449
A0.A1.S776454
A0.A1.S776487
A0.A1.S776514
A0.A1.S776535
A0.A1.S776543
A0.A1.S776626
A0.A1.S776629
A0.A1.S776776
A0.A1.S776814
A0.A1.S776820
A0.A1.S776857
A0.A1.S776905
A0.A1.S776929
A0.A1.S776945
A0.A1.S776962
A0.A1.S777054
A0.A1.S777073
A0.A1.S777075
A0.A1.S777101
A0.A1.S777116
A0.A1.S777127
A0.A1.S777143
A0.A1.S777174
A0.A1.S777235
A0.A1.S777326
A0.A1.S777364
A0.A1.S777387
A0.A1.S777389
A0.A1.S777423
A0.A1.S777430
A0.A1.S777520
A0.A1.S777521
A0.A1.S777561
A0.A1.S777580
A0.A1.S777658
A0.A1.S777679
A0.A1.S777681
A0.A1.S777732
A0.A1.S777739
A0.A1.S777740
A0.A1.S777750
A0.A1.S777793
A0.A1.S777834
A0.A1.S777893
A0.A1.S777917
A0.A1.S777927
A0.A1.S777930
A0.A1.S777969
A0.A1.S777974
A0.A1.S777992
A0.A1.S778040
A0.A1.S778054
A0.A1.S778055
A0.A1.S778056
A0.A1.S778098
A0.A1.S778129
A0.A1.S778135
A0.A1.S778139
A0.A1.S778154
A0.A1.S778155
A0.A1.S778165
A0.A1.S778199
A0.A1.S778224
A0.A1.S778230
A0.A1.S778259
A0.A1.S778268
A0.A1.S778271
A0.A1.S778274
A0.A1.S778281
A0.A1.S778311
A0.A1.S778345
A0.A1.S778452
A0.A1.S778468
A0.A1.S778471
A0.A1.S778504
A0.A1.S778569
A0.A1.S778575
A0.A1.S778589
A0.A1.S778680
A0.A1.S778710
A0.A1.S778811
A0.A1.S778847
A0.A1.S778945
A0.A1.S779041
A0.A1.S779044
A0.A1.S779063
A0.A1.S779135
A0.A1.S779203
A0.A1.S779232
A0.A1.S779254
A0.A1.S779258
A0.A1.S779286
A0.A1.S779336
A0.A1.S779424
A0.A1.S779486
A0.A1.S779556
A0.A1.S779605
A0.A1.S779638
A0.A1.S779657
A0.A1.S779674
A0.A1.S779705
A0.A1.S779775
A0.A1.S779787
A0.A1.S779874
A0.A1.S779899
A0.A1.S779908
A0.A1.S780129
A0.A1.S780182
A0.A1.S780187
A0.A1.S780210
A0.A1.S780213
A0.A1.S780218
A0.A1.S780255
A0.A1.S780317
A0.A1.S780391
A0.A1.S780398
A0.A1.S780418
A0.A1.S780461
A0.A1.S780499
A0.A1.S780508
A0.A1.S780515
A0.A1.S780526
A0.A1.S780537
A0.A1.S780623
A0.A1.S780697
A0.A1.S780713
A0.A1.S780779
A0.A1.S780820
A0.A1.S780842
A0.A1.S780875
A0.A1.S780889
A0.A1.S780975
A0.A1.S780985
A0.A1.S781038
A0.A1.S781128
A0.A1.S781130
A0.A1.S781188
A0.A1.S781189
A0.A1.S781200
A0.A1.S781213
A0.A1.S781248
A0.A1.S781262
A0.A1.S781280
A0.A1.S781486
A0.A1.S781546
A0.A1.S781580
A0.A1.S781676
A0.A1.S781687
A0.A1.S781835
A0.A1.S781859
A0.A1.S781864
A0.A1.S781913
A0.A1.S781921
A0.A1.S781985
A0.A1.S781986
A0.A1.S781988
A0.A1.S781994
A0.A1.S782047
A0.A1.S782050
A0.A1.S782114
A0.A1.S782131
A0.A1.S782162
A0.A1.S782165
A0.A1.S782203
A0.A1.S782224
A0.A1.S782226
A0.A1.S782229
A0.A1.S782311
A0.A1.S782321
A0.A1.S782351
A0.A1.S782390
A0.A1.S782532
A0.A1.S782663
A0.A1.S782666
A0.A1.S782669
A0.A1.S782819
A0.A1.S782836
A0.A1.S782847
A0.A1.S782882
A0.A1.S782911
A0.A1.S783099
A0.A1.S783130
A0.A1.S783151
A0.A1.S783156
A0.A1.S783239
A0.A1.S783256
A0.A1.S783264
A0.A1.S783304
A0.A1.S783349
A0.A1.S783424
A0.A1.S783442
A0.A1.S783471
A0.A1.S783606
A0.A1.S783619
A0.A1.S783635
A0.A1.S783690
A0.A1.S783764
A0.A1.S783801
A0.A1.S783803
A0.A1.S783892
A0.A1.S783942
A0.A1.S783945
A0.A1.S783964
A0.A1.S783971
A0.A1.S783996
A0.A1.S784027
A0.A1.S784085
A0.A1.S784097
A0.A1.S784106
A0.A1.S784109
A0.A1.S784206
A0.A1.S784266
A0.A1.S784272
A0.A1.S784339
A0.A1.S784363
A0.A1.S784383
A0.A1.S784541
A0.A1.S784544
A0.A1.S784562
A0.A1.S784580
A0.A1.S784612
A0.A1.S784625
A0.A1.S784752
A0.A1.S784839
A0.A1.S784855
A0.A1.S784856
A0.A1.S784858
A0.A1.S784883
A0.A1.S784909
A0.A1.S784962
A0.A1.S784965
A0.A1.S785149
A0.A1.S785285
A0.A1.S785304
A0.A1.S785330
A0.A1.S785375
A0.A1.S785409
A0.A1.S785470
A0.A1.S785598
A0.A1.S785616
A0.A1.S785704
A0.A1.S785732
A0.A1.S785749
A0.A1.S785852
A0.A1.S785896
A0.A1.S786016
A0.A1.S786078
A0.A1.S786079
A0.A1.S786096
A0.A1.S786125
A0.A1.S786129
A0.A1.S786152
A0.A1.S786182
A0.A1.S786195
A0.A1.S786243
A0.A1.S786302
A0.A1.S786307
A0.A1.S786337
A0.A1.S786386
A0.A1.S786400
A0.A1.S786406
A0.A1.S786431
A0.A1.S786520
A0.A1.S786593
A0.A1.S786671
A0.A1.S78668
A0.A1.S786771
A0.A1.S786809
A0.A1.S786814
A0.A1.S786999
A0.A1.S787005
A0.A1.S787037
A0.A1.S787147
A0.A1.S787170
A0.A1.S787197
A0.A1.S787200
A0.A1.S787202
A0.A1.S787208
A0.A1.S787289
A0.A1.S787336
A0.A1.S787357
A0.A1.S787380
A0.A1.S787382
A0.A1.S787420
A0.A1.S787444
A0.A1.S787495
A0.A1.S787556
A0.A1.S787568
A0.A1.S787727
A0.A1.S787738
A0.A1.S787760
A0.A1.S787792
A0.A1.S787836
A0.A1.S787837
A0.A1.S787872
A0.A1.S787875
A0.A1.S787998
A0.A1.S788021
A0.A1.S788103
A0.A1.S788114
A0.A1.S788122
A0.A1.S788153
A0.A1.S788186
A0.A1.S788195
A0.A1.S788230
A0.A1.S788249
A0.A1.S788271
A0.A1.S788308
A0.A1.S788390
A0.A1.S788425
A0.A1.S788446
A0.A1.S788479
A0.A1.S788572
A0.A1.S788586
A0.A1.S788626
A0.A1.S788635
A0.A1.S788648
A0.A1.S788739
A0.A1.S788741
A0.A1.S788780
A0.A1.S788802
A0.A1.S788862
A0.A1.S788891
A0.A1.S788919
A0.A1.S788944
A0.A1.S788955
A0.A1.S788976
A0.A1.S788991
A0.A1.S789037
A0.A1.S789078
A0.A1.S789084
A0.A1.S789103
A0.A1.S789117
A0.A1.S789119
A0.A1.S789180
A0.A1.S789209
A0.A1.S789228
A0.A1.S789252
A0.A1.S789355
A0.A1.S789493
A0.A1.S789556
A0.A1.S789603
A0.A1.S789604
A0.A1.S789620
A0.A1.S789776
A0.A1.S789928
A0.A1.S789986
A0.A1.S789988
A0.A1.S790129
A0.A1.S790139
A0.A1.S790145
A0.A1.S790204
A0.A1.S790217
A0.A1.S790248
A0.A1.S790374
A0.A1.S790397
A0.A1.S790408
A0.A1.S790458
A0.A1.S790474
A0.A1.S790503
A0.A1.S790507
A0.A1.S790522
A0.A1.S790600
A0.A1.S790617
A0.A1.S790721
A0.A1.S790797
A0.A1.S790935
A0.A1.S790943
A0.A1.S791018
A0.A1.S791064
A0.A1.S791173
A0.A1.S791229
A0.A1.S791315
A0.A1.S791505
A0.A1.S791575
A0.A1.S791583
A0.A1.S791637
A0.A1.S791638
A0.A1.S791643
A0.A1.S791669
A0.A1.S791671
A0.A1.S791700
A0.A1.S791740
A0.A1.S791749
A0.A1.S791769
A0.A1.S791774
A0.A1.S791803
A0.A1.S791870
A0.A1.S791879
A0.A1.S792094
A0.A1.S792102
A0.A1.S792168
A0.A1.S792173
A0.A1.S792219
A0.A1.S792250
A0.A1.S792253
A0.A1.S792284
A0.A1.S792360
A0.A1.S792396
A0.A1.S792420
A0.A1.S792537
A0.A1.S792559
A0.A1.S792650
A0.A1.S792674
A0.A1.S792686
A0.A1.S792708
A0.A1.S79273
A0.A1.S792797
A0.A1.S792855
A0.A1.S792894
A0.A1.S792958
A0.A1.S793067
A0.A1.S793101
A0.A1.S793109
A0.A1.S793132
A0.A1.S793167
A0.A1.S793205
A0.A1.S793268
A0.A1.S793295
A0.A1.S793481
A0.A1.S793496
A0.A1.S793564
A0.A1.S793576
A0.A1.S793578
A0.A1.S793603
A0.A1.S793630
A0.A1.S793636
A0.A1.S793671
A0.A1.S793749
A0.A1.S793767
A0.A1.S793789
A0.A1.S793804
A0.A1.S793841
A0.A1.S794027
A0.A1.S794097
A0.A1.S794304
A0.A1.S794348
A0.A1.S794365
A0.A1.S794420
A0.A1.S794455
A0.A1.S794485
A0.A1.S794567
A0.A1.S794576
A0.A1.S794636
A0.A1.S794658
A0.A1.S794673
A0.A1.S794772
A0.A1.S794774
A0.A1.S794835
A0.A1.S794877
A0.A1.S794923
A0.A1.S794974
A0.A1.S795026
A0.A1.S795087
A0.A1.S795101
A0.A1.S795347
A0.A1.S795399
A0.A1.S795429
A0.A1.S795431
A0.A1.S795454
A0.A1.S795482
A0.A1.S795493
A0.A1.S795500
A0.A1.S795540
A0.A1.S795541
A0.A1.S795672
A0.A1.S795789
A0.A1.S795889
A0.A1.S795925
A0.A1.S795926
A0.A1.S795978
A0.A1.S796028
A0.A1.S796030
A0.A1.S796152
A0.A1.S796212
A0.A1.S796248
A0.A1.S796308
A0.A1.S796351
A0.A1.S796360
A0.A1.S796416
A0.A1.S796577
A0.A1.S796593
A0.A1.S796598
A0.A1.S796605
A0.A1.S796698
A0.A1.S796798
A0.A1.S796920
A0.A1.S796923
A0.A1.S796970
A0.A1.S796979
A0.A1.S797022
A0.A1.S797096
A0.A1.S797107
A0.A1.S797109
A0.A1.S797123
A0.A1.S797128
A0.A1.S797144
A0.A1.S797176
A0.A1.S797233
A0.A1.S797255
A0.A1.S797326
A0.A1.S797365
A0.A1.S797379
A0.A1.S797393
A0.A1.S797412
A0.A1.S797495
A0.A1.S797523
A0.A1.S797551
A0.A1.S797600
A0.A1.S797649
A0.A1.S797651
A0.A1.S797656
A0.A1.S797694
A0.A1.S797710
A0.A1.S797794
A0.A1.S797837
A0.A1.S797840
A0.A1.S797858
A0.A1.S797878
A0.A1.S797941
A0.A1.S798002
A0.A1.S798008
A0.A1.S798035
A0.A1.S798094
A0.A1.S798098
A0.A1.S798099
A0.A1.S798103
A0.A1.S798115
A0.A1.S798124
A0.A1.S798133
A0.A1.S798139
A0.A1.S798148
A0.A1.S798157
A0.A1.S798175
A0.A1.S798254
A0.A1.S798255
A0.A1.S798264
A0.A1.S798272
A0.A1.S798291
A0.A1.S798320
A0.A1.S798426
A0.A1.S798476
A0.A1.S798486
A0.A1.S798511
A0.A1.S798525
A0.A1.S798538
A0.A1.S798548
A0.A1.S798574
A0.A1.S798589
A0.A1.S798593
A0.A1.S798695
A0.A1.S798712
A0.A1.S798768
A0.A1.S798806
A0.A1.S798920
A0.A1.S798934
A0.A1.S798951
A0.A1.S798963
A0.A1.S798986
A0.A1.S799155
A0.A1.S799219
A0.A1.S799237
A0.A1.S799293
A0.A1.S799324
A0.A1.S799422
A0.A1.S799439
A0.A1.S799445
A0.A1.S799456
A0.A1.S799476
A0.A1.S799490
A0.A1.S799647
A0.A1.S799682
A0.A1.S799701
A0.A1.S799742
A0.A1.S799746
A0.A1.S799780
A0.A1.S799842
A0.A1.S799901
A0.A1.S799902
A0.A1.S800098
A0.A1.S800164
A0.A1.S800167
A0.A1.S800175
A0.A1.S800177
A0.A1.S800232
A0.A1.S800330
A0.A1.S800348
A0.A1.S800396
A0.A1.S800430
A0.A1.S800515
A0.A1.S800625
A0.A1.S800702
A0.A1.S800710
A0.A1.S800744
A0.A1.S800803
A0.A1.S800885
A0.A1.S800969
A0.A1.S801024
A0.A1.S801057
A0.A1.S801102
A0.A1.S801105
A0.A1.S801157
A0.A1.S801165
A0.A1.S801192
A0.A1.S801217
A0.A1.S801272
A0.A1.S801295
A0.A1.S801384
A0.A1.S801393
A0.A1.S801422
A0.A1.S801428
A0.A1.S801440
A0.A1.S801442
A0.A1.S801447
A0.A1.S801476
A0.A1.S801490
A0.A1.S801541
A0.A1.S801567
A0.A1.S801588
A0.A1.S801731
A0.A1.S801756
A0.A1.S801771
A0.A1.S801786
A0.A1.S801820
A0.A1.S801840
A0.A1.S801879
A0.A1.S801882
A0.A1.S801922
A0.A1.S801934
A0.A1.S801935
A0.A1.S801957
A0.A1.S801997
A0.A1.S802001
A0.A1.S802094
A0.A1.S802115
A0.A1.S802197
A0.A1.S802223
A0.A1.S802272
A0.A1.S802273
A0.A1.S802303
A0.A1.S802316
A0.A1.S802323
A0.A1.S802340
A0.A1.S802346
A0.A1.S802368
A0.A1.S802380
A0.A1.S802387
A0.A1.S802538
A0.A1.S802567
A0.A1.S802713
A0.A1.S802729
A0.A1.S802817
A0.A1.S802853
A0.A1.S802934
A0.A1.S802960
A0.A1.S803001
A0.A1.S803018
A0.A1.S803059
A0.A1.S803070
A0.A1.S803082
A0.A1.S803093
A0.A1.S803198
A0.A1.S803202
A0.A1.S803240
A0.A1.S803241
A0.A1.S803291
A0.A1.S803395
A0.A1.S803396
A0.A1.S803458
A0.A1.S803489
A0.A1.S803564
A0.A1.S803605
A0.A1.S803613
A0.A1.S803629
A0.A1.S803645
A0.A1.S803670
A0.A1.S803678
A0.A1.S803685
A0.A1.S803700
A0.A1.S803701
A0.A1.S803708
A0.A1.S803715
A0.A1.S803726
A0.A1.S803742
A0.A1.S803743
A0.A1.S803759
A0.A1.S803794
A0.A1.S803814
A0.A1.S803818
A0.A1.S803831
A0.A1.S803917
A0.A1.S804004
A0.A1.S804012
A0.A1.S804047
A0.A1.S804067
A0.A1.S804178
A0.A1.S804319
A0.A1.S804357
A0.A1.S804403
A0.A1.S804420
A0.A1.S804447
A0.A1.S804637
A0.A1.S804709
A0.A1.S804715
A0.A1.S804817
A0.A1.S804878
A0.A1.S804904
A0.A1.S804960
A0.A1.S805052
A0.A1.S805061
A0.A1.S805067
A0.A1.S805178
A0.A1.S805230
A0.A1.S805269
A0.A1.S805317
A0.A1.S805329
A0.A1.S805344
A0.A1.S805377
A0.A1.S805429
A0.A1.S805452
A0.A1.S805456
A0.A1.S805515
A0.A1.S805525
A0.A1.S805531
A0.A1.S805541
A0.A1.S805551
A0.A1.S805558
A0.A1.S805602
A0.A1.S805624
A0.A1.S805696
A0.A1.S805709
A0.A1.S805716
A0.A1.S805786
A0.A1.S805841
A0.A1.S805850
A0.A1.S805852
A0.A1.S805898
A0.A1.S805929
A0.A1.S805930
A0.A1.S805964
A0.A1.S805986
A0.A1.S806059
A0.A1.S806082
A0.A1.S806091
A0.A1.S806113
A0.A1.S806124
A0.A1.S806133
A0.A1.S806172
A0.A1.S806201
A0.A1.S806203
A0.A1.S806226
A0.A1.S806249
A0.A1.S806253
A0.A1.S806306
A0.A1.S806334
A0.A1.S806470
A0.A1.S806484
A0.A1.S806491
A0.A1.S806572
A0.A1.S806584
A0.A1.S806592
A0.A1.S806629
A0.A1.S806656
A0.A1.S806663
A0.A1.S806681
A0.A1.S806695
A0.A1.S806700
A0.A1.S806718
A0.A1.S806743
A0.A1.S806846
A0.A1.S806863
A0.A1.S806878
A0.A1.S806897
A0.A1.S806909
A0.A1.S806911
A0.A1.S806914
A0.A1.S806922
A0.A1.S807030
A0.A1.S807062
A0.A1.S807073
A0.A1.S807127
A0.A1.S807134
A0.A1.S807177
A0.A1.S807207
A0.A1.S807228
A0.A1.S807304
A0.A1.S807311
A0.A1.S807312
A0.A1.S807418
A0.A1.S807483
A0.A1.S807504
A0.A1.S807639
A0.A1.S807677
A0.A1.S807717
A0.A1.S807758
A0.A1.S807780
A0.A1.S807961
A0.A1.S807979
A0.A1.S808018
A0.A1.S808026
A0.A1.S808067
A0.A1.S808116
A0.A1.S808157
A0.A1.S808247
A0.A1.S808260
A0.A1.S808353
A0.A1.S808371
A0.A1.S808381
A0.A1.S808448
A0.A1.S808574
A0.A1.S808613
A0.A1.S808702
A0.A1.S808706
A0.A1.S808886
A0.A1.S808969
A0.A1.S808973
A0.A1.S809037
A0.A1.S809191
A0.A1.S809337
A0.A1.S809355
A0.A1.S809401
A0.A1.S809403
A0.A1.S809409
A0.A1.S809436
A0.A1.S809445
A0.A1.S809518
A0.A1.S809629
A0.A1.S809656
A0.A1.S809718
A0.A1.S809749
A0.A1.S809766
A0.A1.S809783
A0.A1.S809862
A0.A1.S809875
A0.A1.S809879
A0.A1.S809947
A0.A1.S810011
A0.A1.S810047
A0.A1.S810091
A0.A1.S810111
A0.A1.S810158
A0.A1.S810253
A0.A1.S810278
A0.A1.S810482
A0.A1.S810502
A0.A1.S810536
A0.A1.S810556
A0.A1.S810560
A0.A1.S810572
A0.A1.S810595
A0.A1.S810618
A0.A1.S810634
A0.A1.S810750
A0.A1.S810753
A0.A1.S810803
A0.A1.S810855
A0.A1.S810901
A0.A1.S810973
A0.A1.S811006
A0.A1.S811099
A0.A1.S811115
A0.A1.S811116
A0.A1.S811239
A0.A1.S811318
A0.A1.S811332
A0.A1.S811350
A0.A1.S811373
A0.A1.S811414
A0.A1.S811451
A0.A1.S811457
A0.A1.S811531
A0.A1.S811584
A0.A1.S811640
A0.A1.S811673
A0.A1.S811687
A0.A1.S811737
A0.A1.S811742
A0.A1.S811760
A0.A1.S811822
A0.A1.S811841
A0.A1.S811869
A0.A1.S811907
A0.A1.S811928
A0.A1.S812015
A0.A1.S812032
A0.A1.S812063
A0.A1.S812072
A0.A1.S812109
A0.A1.S812172
A0.A1.S812180
A0.A1.S812202
A0.A1.S812215
A0.A1.S812300
A0.A1.S812329
A0.A1.S812351
A0.A1.S812361
A0.A1.S812370
A0.A1.S812618
A0.A1.S812626
A0.A1.S812710
A0.A1.S812806
A0.A1.S812870
A0.A1.S812888
A0.A1.S812923
A0.A1.S812969
A0.A1.S812993
A0.A1.S813025
A0.A1.S813039
A0.A1.S813115
A0.A1.S813137
A0.A1.S813190
A0.A1.S813233
A0.A1.S813294
A0.A1.S813326
A0.A1.S813341
A0.A1.S813375
A0.A1.S813395
A0.A1.S813430
A0.A1.S813447
A0.A1.S813459
A0.A1.S813467
A0.A1.S813490
A0.A1.S813592
A0.A1.S813615
A0.A1.S813644
A0.A1.S813658
A0.A1.S813683
A0.A1.S813684
A0.A1.S813696
A0.A1.S813719
A0.A1.S813745
A0.A1.S813855
A0.A1.S813882
A0.A1.S813925
A0.A1.S813999
A0.A1.S814025
A0.A1.S814029
A0.A1.S814184
A0.A1.S814196
A0.A1.S814217
A0.A1.S814229
A0.A1.S814257
A0.A1.S814482
A0.A1.S814495
A0.A1.S814505
A0.A1.S814515
A0.A1.S814591
A0.A1.S814645
A0.A1.S814657
A0.A1.S814694
A0.A1.S814700
A0.A1.S814708
A0.A1.S814709
A0.A1.S814731
A0.A1.S814758
A0.A1.S814769
A0.A1.S814855
A0.A1.S814868
A0.A1.S814875
A0.A1.S814959
A0.A1.S814999
A0.A1.S815011
A0.A1.S815028
A0.A1.S815049
A0.A1.S815074
A0.A1.S815112
A0.A1.S815116
A0.A1.S815133
A0.A1.S815169
A0.A1.S815198
A0.A1.S815218
A0.A1.S815246
A0.A1.S815247
A0.A1.S815277
A0.A1.S815289
A0.A1.S815353
A0.A1.S815432
A0.A1.S815486
A0.A1.S815496
A0.A1.S815529
A0.A1.S815550
A0.A1.S815583
A0.A1.S815604
A0.A1.S815643
A0.A1.S815665
A0.A1.S815692
A0.A1.S815707
A0.A1.S815711
A0.A1.S815738
A0.A1.S815766
A0.A1.S815820
A0.A1.S815871
A0.A1.S815879
A0.A1.S815886
A0.A1.S815890
A0.A1.S815938
A0.A1.S815949
A0.A1.S815966
A0.A1.S815973
A0.A1.S816035
A0.A1.S816036
A0.A1.S816047
A0.A1.S816065
A0.A1.S816127
A0.A1.S816237
A0.A1.S816305
A0.A1.S816337
A0.A1.S816380
A0.A1.S816388
A0.A1.S816415
A0.A1.S816426
A0.A1.S816432
A0.A1.S816435
A0.A1.S816466
A0.A1.S816483
A0.A1.S816533
A0.A1.S816542
A0.A1.S816626
A0.A1.S816648
A0.A1.S816650
A0.A1.S816673
A0.A1.S816717
A0.A1.S816765
A0.A1.S816784
A0.A1.S816788
A0.A1.S816816
A0.A1.S816817
A0.A1.S816850
A0.A1.S816882
A0.A1.S816884
A0.A1.S816903
A0.A1.S816962
A0.A1.S816985
A0.A1.S817020
A0.A1.S817044
A0.A1.S817073
A0.A1.S817100
A0.A1.S817101
A0.A1.S817158
A0.A1.S817210
A0.A1.S817215
A0.A1.S817299
A0.A1.S817358
A0.A1.S817362
A0.A1.S817391
A0.A1.S817393
A0.A1.S817434
A0.A1.S817518
A0.A1.S817611
A0.A1.S817644
A0.A1.S817725
A0.A1.S817728
A0.A1.S817735
A0.A1.S817743
A0.A1.S817763
A0.A1.S817769
A0.A1.S817883
A0.A1.S817945
A0.A1.S817964
A0.A1.S817968
A0.A1.S818065
A0.A1.S818083
A0.A1.S818085
A0.A1.S818157
A0.A1.S818196
A0.A1.S818211
A0.A1.S818291
A0.A1.S818363
A0.A1.S818366
A0.A1.S818381
A0.A1.S818410
A0.A1.S818430
A0.A1.S818477
A0.A1.S818552
A0.A1.S818569
A0.A1.S818630
A0.A1.S818636
A0.A1.S818644
A0.A1.S818662
A0.A1.S818671
A0.A1.S818754
A0.A1.S818771
A0.A1.S818789
A0.A1.S818796
A0.A1.S818821
A0.A1.S818841
A0.A1.S818887
A0.A1.S818949
A0.A1.S818978
A0.A1.S818995
A0.A1.S819034
A0.A1.S819132
A0.A1.S819173
A0.A1.S819270
A0.A1.S819290
A0.A1.S819387
A0.A1.S819398
A0.A1.S819410
A0.A1.S819443
A0.A1.S819451
A0.A1.S819512
A0.A1.S819543
A0.A1.S819559
A0.A1.S819617
A0.A1.S819659
A0.A1.S819674
A0.A1.S819722
A0.A1.S819726
A0.A1.S819839
A0.A1.S819891
A0.A1.S819894
A0.A1.S819938
A0.A1.S819952
A0.A1.S819974
A0.A1.S819980
A0.A1.S820039
A0.A1.S820091
A0.A1.S820275
A0.A1.S820295
A0.A1.S820341
A0.A1.S820377
A0.A1.S820412
A0.A1.S820430
A0.A1.S820434
A0.A1.S820459
A0.A1.S820501
A0.A1.S820506
A0.A1.S820589
A0.A1.S820656
A0.A1.S820681
A0.A1.S820760
A0.A1.S820792
A0.A1.S820817
A0.A1.S820862
A0.A1.S820906
A0.A1.S820930
A0.A1.S820935
A0.A1.S820953
A0.A1.S821012
A0.A1.S821045
A0.A1.S821062
A0.A1.S821089
A0.A1.S821121
A0.A1.S821124
A0.A1.S821125
A0.A1.S821166
A0.A1.S821171
A0.A1.S821238
A0.A1.S821256
A0.A1.S821273
A0.A1.S821288
A0.A1.S821291
A0.A1.S821499
A0.A1.S821591
A0.A1.S821610
A0.A1.S821679
A0.A1.S821681
A0.A1.S821694
A0.A1.S821697
A0.A1.S821703
A0.A1.S821757
A0.A1.S821808
A0.A1.S821845
A0.A1.S821858
A0.A1.S821881
A0.A1.S821928
A0.A1.S821961
A0.A1.S822033
A0.A1.S822058
A0.A1.S822059
A0.A1.S822061
A0.A1.S822139
A0.A1.S822144
A0.A1.S822152
A0.A1.S822160
A0.A1.S822188
A0.A1.S822192
A0.A1.S822280
A0.A1.S822290
A0.A1.S822314
A0.A1.S822412
A0.A1.S822455
A0.A1.S822469
A0.A1.S822474
A0.A1.S822479
A0.A1.S822519
A0.A1.S822638
A0.A1.S822736
A0.A1.S822807
A0.A1.S822834
A0.A1.S822857
A0.A1.S822862
A0.A1.S822868
A0.A1.S822877
A0.A1.S822881
A0.A1.S822912
A0.A1.S822961
A0.A1.S823117
A0.A1.S823295
A0.A1.S823341
A0.A1.S823397
A0.A1.S823433
A0.A1.S823438
A0.A1.S823512
A0.A1.S823579
A0.A1.S823793
A0.A1.S823811
A0.A1.S823838
A0.A1.S823868
A0.A1.S823888
A0.A1.S824110
A0.A1.S824112
A0.A1.S824115
A0.A1.S824190
A0.A1.S824209
A0.A1.S824216
A0.A1.S824237
A0.A1.S824247
A0.A1.S824280
A0.A1.S824369
A0.A1.S824380
A0.A1.S824486
A0.A1.S824537
A0.A1.S824547
A0.A1.S824597
A0.A1.S824695
A0.A1.S824714
A0.A1.S824722
A0.A1.S824735
A0.A1.S824759
A0.A1.S824770
A0.A1.S824776
A0.A1.S824808
A0.A1.S824825
A0.A1.S824874
A0.A1.S824876
A0.A1.S824878
A0.A1.S824895
A0.A1.S824958
A0.A1.S824967
A0.A1.S824972
A0.A1.S824997
A0.A1.S825025
A0.A1.S825030
A0.A1.S825057
A0.A1.S825115
A0.A1.S825203
A0.A1.S825222
A0.A1.S825225
A0.A1.S825299
A0.A1.S825308
A0.A1.S825338
A0.A1.S825371
A0.A1.S825405
A0.A1.S825481
A0.A1.S825490
A0.A1.S825504
A0.A1.S825510
A0.A1.S825517
A0.A1.S825578
A0.A1.S825635
A0.A1.S825679
A0.A1.S825690
A0.A1.S825705
A0.A1.S825739
A0.A1.S825775
A0.A1.S825844
A0.A1.S825865
A0.A1.S825947
A0.A1.S826016
A0.A1.S826061
A0.A1.S826195
A0.A1.S826259
A0.A1.S826326
A0.A1.S826384
A0.A1.S826418
A0.A1.S826456
A0.A1.S826516
A0.A1.S826593
A0.A1.S826611
A0.A1.S826624
A0.A1.S826683
A0.A1.S826704
A0.A1.S826740
A0.A1.S826795
A0.A1.S826804
A0.A1.S826838
A0.A1.S826887
A0.A1.S826916
A0.A1.S826940
A0.A1.S827115
A0.A1.S827123
A0.A1.S827129
A0.A1.S827164
A0.A1.S827196
A0.A1.S827211
A0.A1.S827318
A0.A1.S827345
A0.A1.S827359
A0.A1.S827377
A0.A1.S827404
A0.A1.S827442
A0.A1.S827467
A0.A1.S827486
A0.A1.S827502
A0.A1.S827511
A0.A1.S827560
A0.A1.S827568
A0.A1.S827621
A0.A1.S827634
A0.A1.S827779
A0.A1.S827786
A0.A1.S827943
A0.A1.S828016
A0.A1.S828059
A0.A1.S828086
A0.A1.S828139
A0.A1.S828154
A0.A1.S828200
A0.A1.S828223
A0.A1.S828285
A0.A1.S828297
A0.A1.S828315
A0.A1.S828334
A0.A1.S828381
A0.A1.S828387
A0.A1.S828394
A0.A1.S828509
A0.A1.S828548
A0.A1.S828585
A0.A1.S828614
A0.A1.S828666
A0.A1.S828679
A0.A1.S828680
A0.A1.S828771
A0.A1.S828800
A0.A1.S828829
A0.A1.S828904
A0.A1.S828909
A0.A1.S828956
A0.A1.S828958
A0.A1.S828980
A0.A1.S829002
A0.A1.S829082
A0.A1.S829131
A0.A1.S829155
A0.A1.S829278
A0.A1.S829282
A0.A1.S829307
A0.A1.S829357
A0.A1.S829365
A0.A1.S829413
A0.A1.S829455
A0.A1.S829505
A0.A1.S829556
A0.A1.S829565
A0.A1.S829632
A0.A1.S829649
A0.A1.S829695
A0.A1.S829817
A0.A1.S829832
A0.A1.S829939
A0.A1.S829967
A0.A1.S830062
A0.A1.S830080
A0.A1.S830111
A0.A1.S830146
A0.A1.S830225
A0.A1.S830230
A0.A1.S830258
A0.A1.S830262
A0.A1.S830265
A0.A1.S830267
A0.A1.S830270
A0.A1.S830280
A0.A1.S830281
A0.A1.S830285
A0.A1.S830361
A0.A1.S830391
A0.A1.S830393
A0.A1.S830469
A0.A1.S830549
A0.A1.S830670
A0.A1.S830795
A0.A1.S830831
A0.A1.S830873
A0.A1.S830879
A0.A1.S830898
A0.A1.S830904
A0.A1.S830979
A0.A1.S830997
A0.A1.S831056
A0.A1.S831091
A0.A1.S831095
A0.A1.S831195
A0.A1.S831201
A0.A1.S831226
A0.A1.S831235
A0.A1.S831287
A0.A1.S831330
A0.A1.S831340
A0.A1.S831344
A0.A1.S831351
A0.A1.S831372
A0.A1.S831379
A0.A1.S831505
A0.A1.S831732
A0.A1.S831790
A0.A1.S831798
A0.A1.S831831
A0.A1.S831835
A0.A1.S831836
A0.A1.S831862
A0.A1.S831870
A0.A1.S831891
A0.A1.S831937
A0.A1.S831997
A0.A1.S831998
A0.A1.S832020
A0.A1.S832120
A0.A1.S832137
A0.A1.S832174
A0.A1.S832343
A0.A1.S832355
A0.A1.S832376
A0.A1.S832378
A0.A1.S832456
A0.A1.S832458
A0.A1.S832469
A0.A1.S832543
A0.A1.S832595
A0.A1.S832648
A0.A1.S832650
A0.A1.S832660
A0.A1.S832664
A0.A1.S832699
A0.A1.S832850
A0.A1.S832855
A0.A1.S832929
A0.A1.S832944
A0.A1.S832950
A0.A1.S832973
A0.A1.S833025
A0.A1.S833051
A0.A1.S833073
A0.A1.S833094
A0.A1.S833120
A0.A1.S833133
A0.A1.S833280
A0.A1.S833447
A0.A1.S833515
A0.A1.S833524
A0.A1.S833526
A0.A1.S833553
A0.A1.S833554
A0.A1.S833621
A0.A1.S833673
A0.A1.S833792
A0.A1.S833802
A0.A1.S833804
A0.A1.S833836
A0.A1.S833955
A0.A1.S834010
A0.A1.S834038
A0.A1.S834078
A0.A1.S834139
A0.A1.S834142
A0.A1.S834234
A0.A1.S834235
A0.A1.S834253
A0.A1.S834255
A0.A1.S834316
A0.A1.S834360
A0.A1.S834400
A0.A1.S834414
A0.A1.S834425
A0.A1.S834429
A0.A1.S834439
A0.A1.S834457
A0.A1.S834482
A0.A1.S834511
A0.A1.S834529
A0.A1.S834597
A0.A1.S834645
A0.A1.S834650
A0.A1.S834666
A0.A1.S834694
A0.A1.S834729
A0.A1.S834841
A0.A1.S834918
A0.A1.S835020
A0.A1.S835143
A0.A1.S835157
A0.A1.S835184
A0.A1.S835188
A0.A1.S835205
A0.A1.S835240
A0.A1.S835271
A0.A1.S835317
A0.A1.S835320
A0.A1.S835344
A0.A1.S835363
A0.A1.S835364
A0.A1.S835392
A0.A1.S835400
A0.A1.S835427
A0.A1.S835566
A0.A1.S835576
A0.A1.S835614
A0.A1.S835641
A0.A1.S835746
A0.A1.S835814
A0.A1.S835840
A0.A1.S835900
A0.A1.S835948
A0.A1.S836052
A0.A1.S836178
A0.A1.S836231
A0.A1.S836253
A0.A1.S836265
A0.A1.S836266
A0.A1.S836269
A0.A1.S836290
A0.A1.S836296
A0.A1.S836350
A0.A1.S836391
A0.A1.S836440
A0.A1.S836448
A0.A1.S836502
A0.A1.S836506
A0.A1.S836541
A0.A1.S836550
A0.A1.S836574
A0.A1.S836674
A0.A1.S836701
A0.A1.S836738
A0.A1.S836744
A0.A1.S836881
A0.A1.S836975
A0.A1.S836991
A0.A1.S837014
A0.A1.S837020
A0.A1.S837086
A0.A1.S837163
A0.A1.S837179
A0.A1.S837213
A0.A1.S837237
A0.A1.S837363
A0.A1.S837460
A0.A1.S837504
A0.A1.S837564
A0.A1.S837632
A0.A1.S837669
A0.A1.S837702
A0.A1.S837851
A0.A1.S837904
A0.A1.S837915
A0.A1.S837922
A0.A1.S837947
A0.A1.S838033
A0.A1.S838040
A0.A1.S838075
A0.A1.S838106
A0.A1.S838167
A0.A1.S838234
A0.A1.S838235
A0.A1.S838237
A0.A1.S838289
A0.A1.S838317
A0.A1.S838343
A0.A1.S838364
A0.A1.S838377
A0.A1.S838396
A0.A1.S838432
A0.A1.S838509
A0.A1.S838554
A0.A1.S838596
A0.A1.S838599
A0.A1.S838604
A0.A1.S838635
A0.A1.S838636
A0.A1.S838700
A0.A1.S838717
A0.A1.S838760
A0.A1.S838762
A0.A1.S838842
A0.A1.S838869
A0.A1.S838878
A0.A1.S838936
A0.A1.S839024
A0.A1.S839051
A0.A1.S839073
A0.A1.S839194
A0.A1.S839226
A0.A1.S839237
A0.A1.S839269
A0.A1.S839274
A0.A1.S839276
A0.A1.S839278
A0.A1.S839292
A0.A1.S839320
A0.A1.S839351
A0.A1.S839386
A0.A1.S839509
A0.A1.S839567
A0.A1.S839627
A0.A1.S839651
A0.A1.S839697
A0.A1.S839715
A0.A1.S839731
A0.A1.S839895
A0.A1.S839913
A0.A1.S839931
A0.A1.S840001
A0.A1.S840008
A0.A1.S840019
A0.A1.S840063
A0.A1.S840095
A0.A1.S840168
A0.A1.S840229
A0.A1.S840250
A0.A1.S840261
A0.A1.S840324
A0.A1.S840330
A0.A1.S840364
A0.A1.S840411
A0.A1.S840412
A0.A1.S840434
A0.A1.S840478
A0.A1.S840536
A0.A1.S840583
A0.A1.S840676
A0.A1.S840705
A0.A1.S840712
A0.A1.S840763
A0.A1.S840805
A0.A1.S840873
A0.A1.S840895
A0.A1.S840907
A0.A1.S840910
A0.A1.S840934
A0.A1.S840935
A0.A1.S840950
A0.A1.S840951
A0.A1.S840964
A0.A1.S840973
A0.A1.S841022
A0.A1.S841097
A0.A1.S841112
A0.A1.S841114
A0.A1.S841128
A0.A1.S841132
A0.A1.S841200
A0.A1.S841219
A0.A1.S841445
A0.A1.S841453
A0.A1.S841463
A0.A1.S841483
A0.A1.S841500
A0.A1.S841573
A0.A1.S841634
A0.A1.S841664
A0.A1.S841696
A0.A1.S841700
A0.A1.S841718
A0.A1.S841729
A0.A1.S841747
A0.A1.S841759
A0.A1.S841764
A0.A1.S841772
A0.A1.S841784
A0.A1.S841819
A0.A1.S841822
A0.A1.S841937
A0.A1.S841991
A0.A1.S842024
A0.A1.S842025
A0.A1.S842031
A0.A1.S842050
A0.A1.S842055
A0.A1.S842074
A0.A1.S842092
A0.A1.S842151
A0.A1.S842169
A0.A1.S842297
A0.A1.S842337
A0.A1.S842344
A0.A1.S842392
A0.A1.S842450
A0.A1.S842472
A0.A1.S842478
A0.A1.S842481
A0.A1.S842482
A0.A1.S842496
A0.A1.S842663
A0.A1.S842723
A0.A1.S842724
A0.A1.S842773
A0.A1.S842831
A0.A1.S842915
A0.A1.S842952
A0.A1.S842953
A0.A1.S842958
A0.A1.S842998
A0.A1.S843005
A0.A1.S843045
A0.A1.S843051
A0.A1.S843104
A0.A1.S843118
A0.A1.S843174
A0.A1.S843202
A0.A1.S843206
A0.A1.S843226
A0.A1.S843239
A0.A1.S843247
A0.A1.S843267
A0.A1.S843283
A0.A1.S843327
A0.A1.S843341
A0.A1.S843361
A0.A1.S843408
A0.A1.S843449
A0.A1.S843464
A0.A1.S843497
A0.A1.S843527
A0.A1.S843548
A0.A1.S843560
A0.A1.S843567
A0.A1.S843586
A0.A1.S843649
A0.A1.S843667
A0.A1.S843672
A0.A1.S843753
A0.A1.S843826
A0.A1.S843836
A0.A1.S843857
A0.A1.S843862
A0.A1.S843867
A0.A1.S843885
A0.A1.S843921
A0.A1.S843952
A0.A1.S843975
A0.A1.S844013
A0.A1.S844022
A0.A1.S844049
A0.A1.S844088
A0.A1.S844104
A0.A1.S844261
A0.A1.S844325
A0.A1.S844345
A0.A1.S844361
A0.A1.S844363
A0.A1.S844374
A0.A1.S844376
A0.A1.S844377
A0.A1.S844386
A0.A1.S844389
A0.A1.S844395
A0.A1.S844399
A0.A1.S844401
A0.A1.S844413
A0.A1.S844423
A0.A1.S844424
A0.A1.S844425
A0.A1.S844428
A0.A1.S844459
A0.A1.S844466
A0.A1.S844470
A0.A1.S844483
A0.A1.S844486
A0.A1.S844493
A0.A1.S844507
A0.A1.S844508
A0.A1.S844513
A0.A1.S844514
A0.A1.S844516
A0.A1.S844523
A0.A1.S844524
A0.A1.S844549
A0.A1.S844552
A0.A1.S844553
A0.A1.S844558
A0.A1.S844570
A0.A1.S844573
A0.A1.S844589
A0.A1.S844598
A0.A1.S844609
A0.A1.S844628
A0.A1.S844649
A0.A1.S844654
A0.A1.S844699
A0.A1.S844707
A0.A1.S844710
A0.A1.S844721
A0.A1.S844727
A0.A1.S85622
A0.A1.S8827
A0.A1.S9168
A0.A1.S95828
A0.A1.S98329
A0.A2.J261692
A0.A2.J261752
A0.A2.J261875
A0.A2.J262568
A0.A2.J262585
A0.A2.J262713
A0.A2.J262733
A0.A2.J262771
A0.A2.J262807
A0.A2.J263007
A0.A2.J263088
A0.A2.J263336
A0.A2.J263374
A0.A2.J263444
A0.A2.J263570
A0.A2.J263634
A0.A2.J263666
A0.A2.J263936
A0.A2.J263970
A0.A2.J264056
A0.A2.J264140
A0.A2.J264271
A0.A2.J264279
A0.A2.J264280
A0.A2.J264517
A0.A2.J264605
A0.A2.J264616
A0.A2.J264634
A0.A2.J264759
A0.A2.J264760
A0.A2.J264796
A0.A2.J264848
A0.A2.J265128
A0.A2.J265216
A0.A2.J265290
A0.A2.J265306
A0.A2.J265351
A0.A2.J265574
A0.A2.J265657
A0.A2.J265967
A0.A2.J266144
A0.A2.J266309
A0.A2.J266558
A0.A2.J266753
A0.A2.J266792
A0.A2.J267176
A0.A2.J267249
A0.A2.J267285
A0.A2.J267548
A0.A2.J267606
A0.A2.J267618
A0.A2.J267836
A0.A2.J267862
A0.A2.J267876
A0.A2.J268026
A0.A2.J268237
A0.A2.J268396
A0.A2.J268781
A0.A2.J268889
A0.A2.J269068
A0.A2.R261664
A0.A2.R261691
A0.A2.R261692
A0.A2.R261714
A0.A2.R261731
A0.A2.R261756
A0.A2.R261766
A0.A2.R261781
A0.A2.R261821
A0.A2.R261826
A0.A2.R261870
A0.A2.R261887
A0.A2.R261911
A0.A2.R261928
A0.A2.R261930
A0.A2.R261970
A0.A2.R261972
A0.A2.R261985
A0.A2.R262005
A0.A2.R262026
A0.A2.R262050
A0.A2.R262072
A0.A2.R262073
A0.A2.R262082
A0.A2.R262109
A0.A2.R262132
A0.A2.R262134
A0.A2.R262155
A0.A2.R262229
A0.A2.R262240
A0.A2.R262251
A0.A2.R262254
A0.A2.R262257
A0.A2.R262265
A0.A2.R262295
A0.A2.R262296
A0.A2.R262301
A0.A2.R262302
A0.A2.R262310
A0.A2.R262329
A0.A2.R262330
A0.A2.R262337
A0.A2.R262360
A0.A2.R262365
A0.A2.R262366
A0.A2.R262371
A0.A2.R262376
A0.A2.R262395
A0.A2.R262397
A0.A2.R262403
A0.A2.R262448
A0.A2.R262499
A0.A2.R262501
A0.A2.R262516
A0.A2.R262525
A0.A2.R262534
A0.A2.R262565
A0.A2.R262577
A0.A2.R262600
A0.A2.R262609
A0.A2.R262610
A0.A2.R262616
A0.A2.R262619
A0.A2.R262647
A0.A2.R262656
A0.A2.R262705
A0.A2.R262759
A0.A2.R262761
A0.A2.R262767
A0.A2.R262808
A0.A2.R262828
A0.A2.R262835
A0.A2.R262836
A0.A2.R262875
A0.A2.R262888
A0.A2.R262969
A0.A2.R262999
A0.A2.R263000
A0.A2.R263011
A0.A2.R263070
A0.A2.R263176
A0.A2.R263187
A0.A2.R263195
A0.A2.R263199
A0.A2.R263251
A0.A2.R263265
A0.A2.R263267
A0.A2.R263275
A0.A2.R263310
A0.A2.R263334
A0.A2.R263353
A0.A2.R263392
A0.A2.R263396
A0.A2.R263399
A0.A2.R263408
A0.A2.R263409
A0.A2.R263420
A0.A2.R263421
A0.A2.R263433
A0.A2.R263446
A0.A2.R263520
A0.A2.R263545
A0.A2.R263591
A0.A2.R263655
A0.A2.R263664
A0.A2.R263686
A0.A2.R263797
A0.A2.R263847
A0.A2.R263850
A0.A2.R263875
A0.A2.R263915
A0.A2.R263917
A0.A2.R263935
A0.A2.R263955
A0.A2.R263997
A0.A2.R264026
A0.A2.R264052
A0.A2.R264174
A0.A2.R264215
A0.A2.R264281
A0.A2.R264369
A0.A2.R264384
A0.A2.R264414
A0.A2.R264430
A0.A2.R264566
A0.A2.R264715
A0.A2.R264730
A0.A2.R264750
A0.A2.R264761
A0.A2.R264925
A0.A2.R264930
A0.A2.R264934
A0.A2.R264996
A0.A2.R265077
A0.A2.R265146
A0.A2.R265288
A0.A2.R265311
A0.A2.R265333
A0.A2.R265373
A0.A2.R265501
A0.A2.R265540
A0.A2.R265718
A0.A2.R265869
A0.A2.R265909
A0.A2.R265912
A0.A2.R265950
A0.A2.R266022
A0.A2.R266138
A0.A2.R266299
A0.A2.R266314
A0.A2.R266334
A0.A2.R266353
A0.A2.R266396
A0.A2.R266401
A0.A2.R266513
A0.A2.R266562
A0.A2.R266575
A0.A2.R266583
A0.A2.R266697
A0.A2.R266805
A0.A2.R266850
A0.A2.R266929
A0.A2.R266965
A0.A2.R266970
A0.A2.R267329
A0.A2.R267347
A0.A2.R267401
A0.A2.R267522
A0.A2.R267595
A0.A2.R267622
A0.A2.R267682
A0.A2.R267779
A0.A2.R267780
A0.A2.R267823
A0.A2.R267827
A0.A2.R267889
A0.A2.R267943
A0.A2.R267955
A0.A2.R267994
A0.A2.R268026
A0.A2.R268096
A0.A2.R268239
A0.A2.R268287
A0.A2.R268373
A0.A2.R268416
A0.A2.R268694
A0.A2.R268707
A0.A2.R268764
A0.A2.R268854
A0.A2.R268857
A0.A2.R268945
A0.A2.R268989
A0.A2.R268991
A0.A2.R269409
A0.A2.R269442
A0.A2.R269445
A0.A2.R269490
A0.A2.R269510
A0.A2.R269518
A0.A2.R269552
A0.A2.R269588
A0.A2.R269808
A0.A2.R269835
A0.A2.R269920
A0.A2.R269956
A0.A2.R269968
A0.A2.R270010
A0.A2.R270049
A0.A2.R270051
A0.A2.R270097
A0.A2.R270274
A0.A2.R270794
A0.A2.R271008
A0.A2.R271294
A0.A2.R271391
A0.A2.R271587
A0.A2.R271690
A0.A2.R272211
A0.A2.R272258
A0.A2.R272355
A0.A2.R272378
A0.A2.R272764
A0.A2.R272773
A0.A2.R272992
A0.A2.R273200
A0.A2.R273413
A0.A2.R273495
A0.A2.R273949
A0.A2.R274015
A0.A2.R274231
A0.A2.R274387
A0.A2.R274541
A0.A2.R274623
A0.A2.R274630
A0.A2.R274809
A0.A2.R274820
A0.A2.R275515
A0.A2.R275708
A0.A2.R276047
A0.A2.R276089
A0.A2.R276274
A0.A2.R276765
A0.A2.R277460
A0.A2.R277756
A0.A2.R278408
A0.A2.R278681
A0.A2.R278902
A0.A2.R279950
A0.A2.R280218
A0.A2.R280696
A0.A2.R280842
A0.A2.R282326
A0.A2.R284167
A0.A2.S121563
A0.A2.S122092
A0.A2.S17708
A0.A2.S210824
A0.A2.S234555
A0.A2.S234602
A0.A2.S234739
A0.A2.S234846
A0.A2.S234959
A0.A2.S235105
A0.A2.S235287
A0.A2.S236369
A0.A2.S237378
A0.A2.S238474
A0.A2.S238873
A0.A2.S238876
A0.A2.S239447
A0.A2.S241181
A0.A2.S241378
A0.A2.S242658
A0.A2.S244314
A0.A2.S244854
A0.A2.S245259
A0.A2.S245487
A0.A2.S248076
A0.A2.S248135
A0.A2.S248441
A0.A2.S249516
A0.A2.S249748
A0.A2.S250853
A0.A2.S250975
A0.A2.S252930
A0.A2.S255108
A0.A2.S255277
A0.A2.S255426
A0.A2.S256038
A0.A2.S256348
A0.A2.S256466
A0.A2.S257409
A0.A2.S257941
A0.A2.S259310
A0.A2.S259350
A0.A2.S259512
A0.A2.S261627
A0.A2.S261658
A0.A2.S261759
A0.A2.S261770
A0.A2.S261885
A0.A2.S261908
A0.A2.S262264
A0.A2.S262281
A0.A2.S262404
A0.A2.S262474
A0.A2.S262605
A0.A2.S262759
A0.A2.S263148
A0.A2.S263242
A0.A2.S263364
A0.A2.S263380
A0.A2.S263547
A0.A2.S263648
A0.A2.S263800
A0.A2.S263855
A0.A2.S263909
A0.A2.S263969
A0.A2.S264281
A0.A2.S264437
A0.A2.S264529
A0.A2.S264541
A0.A2.S264592
A0.A2.S264747
A0.A2.S264809
A0.A2.S264837
A0.A2.S264913
A0.A2.S265096
A0.A2.S265123
A0.A2.S265205
A0.A2.S26525
A0.A2.S265378
A0.A2.S265380
A0.A2.S265385
A0.A2.S265445
A0.A2.S265453
A0.A2.S265591
A0.A2.S265670
A0.A2.S265734
A0.A2.S265742
A0.A2.S265841
A0.A2.S265979
A0.A2.S266028
A0.A2.S266240
A0.A2.S266304
A0.A2.S266362
A0.A2.S266621
A0.A2.S266749
A0.A2.S266810
A0.A2.S266884
A0.A2.S266902
A0.A2.S267192
A0.A2.S267525
A0.A2.S267541
A0.A2.S267871
A0.A2.S268067
A0.A2.S268120
A0.A2.S268167
A0.A2.S268368
A0.A2.S268473
A0.A2.S268536
A0.A2.S268550
A0.A2.S268645
A0.A2.S269061
A0.A2.S269100
A0.A2.S269279
A0.A2.S269395
A0.A2.S269469
A0.A2.S269603
A0.A2.S269716
A0.A2.S269934
A0.A2.S270021
A0.A2.S270165
A0.A2.S270262
A0.A2.S270822
A0.A2.S271013
A0.A2.S271219
A0.A2.S271319
A0.A2.S271518
A0.A2.S271599
A0.A2.S271679
A0.A2.S271720
A0.A2.S271780
A0.A2.S272098
A0.A2.S272168
A0.A2.S272238
A0.A2.S272348
A0.A2.S272480
A0.A2.S272562
A0.A2.S272914
A0.A2.S272938
A0.A2.S273017
A0.A2.S273221
A0.A2.S273247
A0.A2.S273416
A0.A2.S273549
A0.A2.S273562
A0.A2.S273603
A0.A2.S273667
A0.A2.S273687
A0.A2.S273739
A0.A2.S273792
A0.A2.S273843
A0.A2.S273872
A0.A2.S273915
A0.A2.S274647
A0.A2.S274703
A0.A2.S274763
A0.A2.S274898
A0.A2.S275356
A0.A2.S275648
A0.A2.S275767
A0.A2.S275780
A0.A2.S275870
A0.A2.S276014
A0.A2.S276017
A0.A2.S276133
A0.A2.S276142
A0.A2.S276297
A0.A2.S276492
A0.A2.S276532
A0.A2.S276635
A0.A2.S276719
A0.A2.S276920
A0.A2.S277081
A0.A2.S277131
A0.A2.S277218
A0.A2.S277237
A0.A2.S277271
A0.A2.S277295
A0.A2.S277742
A0.A2.S277826
A0.A2.S277853
A0.A2.S277875
A0.A2.S277942
A0.A2.S278137
A0.A2.S278731
A0.A2.S278788
A0.A2.S279245
A0.A2.S279248
A0.A2.S279419
A0.A2.S279439
A0.A2.S279515
A0.A2.S279673
A0.A2.S279955
A0.A2.S279982
A0.A2.S280143
A0.A2.S280170
A0.A2.S280371
A0.A2.S280395
A0.A2.S280496
A0.A2.S280518
A0.A2.S280527
A0.A2.S280543
A0.A2.S280549
A0.A2.S280696
A0.A2.S280853
A0.A2.S280997
A0.A2.S281025
A0.A2.S281205
A0.A2.S281247
A0.A2.S281506
A0.A2.S281531
A0.A2.S282005
A0.A2.S282390
A0.A2.S282967
A0.A2.S283038
A0.A2.S283151
A0.A2.S283227
A0.A2.S283446
A0.A2.S283459
A0.A2.S283520
A0.A2.S283569
A0.A2.S283746
A0.A2.S283779
A0.A2.S283979
A0.A2.S284340
A0.A2.S284455
A0.A2.S284507
A0.A2.S284518
A0.A2.S284579
A0.A2.S284613
A0.A2.S284774
A0.A2.S284780
A0.A2.S284893
A0.A2.S284903
A0.A2.S284961
A0.A2.S284993
A0.A2.S285048
A0.A2.S285160
A0.A2.S285173
A0.A2.S285336
A0.A2.S285417
A0.A2.S285527
A0.A2.S285644
A0.A2.S285661
A0.A2.S285766
A0.A2.S286061
A0.A2.S286175
A0.A2.S286195
A0.A2.S286277
A0.A2.S286361
A0.A2.S286642
A0.A2.S286744
A0.A2.S286769
A0.A2.S286908
A0.A2.S286979
A0.A2.S287102
A0.A2.S287111
A0.A2.S287226
A0.A2.S287355
A0.A2.S287364
A0.A2.S287367
A0.A2.S287445
A0.A2.S287488
A0.A2.S287489
A0.A2.S287601
A0.A2.S287622
A0.A2.S287688
A0.A2.S287762
A0.A2.S287804
A0.A2.S287829
A0.A2.S288041
A0.A2.S288108
A0.A2.S288130
A0.A2.S288139
A0.A2.S288144
A0.A2.S288264
A0.A2.S288277
A0.A2.S288297
A0.A2.S288333
A0.A2.S288334
A0.A2.S288433
A0.A2.S288535
A0.A2.S288591
A0.A2.S288719
A0.A2.S288775
A0.A2.S288784
A0.A2.S288921
A0.A2.S288953
A0.A2.S289222
A0.A2.S289250
A0.A2.S289254
A0.A2.S289261
A0.A2.S289318
A0.A2.S289330
A0.A2.S289415
A0.A2.S289418
A0.A2.S289438
A0.A2.S289517
A0.A2.S289575
A0.A2.S289595
A0.A2.S289810
A0.A2.S289813
A0.A2.S289921
A0.A2.S289933
A0.A2.S289953
A0.A2.S290001
A0.A2.S290062
A0.A2.S290093
A0.A2.S290134
A0.A2.S290165
A0.A2.S290261
A0.A2.S290327
A0.A2.S290420
A0.A2.S290512
A0.A2.S290548
A0.A2.S290555
A0.A2.S290564
A0.A2.S290594
A0.A2.S290615
A0.A2.S290627
A0.A2.S290663
A0.A2.S290664
A0.A2.S290738
A0.A2.S290877
A0.A2.S290973
A0.A2.S291014
A0.A2.S291065
A0.A2.S291107
A0.A2.S291133
A0.A2.S291181
A0.A2.S291270
A0.A2.S291295
A0.A2.S291345
A0.A2.S291404
A0.A2.S291436
A0.A2.S291652
A0.A2.S291811
A0.A2.S291815
A0.A2.S291929
A0.A2.S291941
A0.A2.S291969
A0.A2.S291993
A0.A2.S292070
A0.A2.S292083
A0.A2.S292095
A0.A2.S292159
A0.A2.S292168
A0.A2.S292183
A0.A2.S292190
A0.A2.S292210
A0.A2.S292226
A0.A2.S59886
A0.A2.S66082
A1.A0.J1527976
A1.A0.J1528078
A1.A0.J1528082
A1.A0.J1528111
A1.A0.J1528113
A1.A0.J1528367
A1.A0.J1528433
A1.A0.J1528557
A1.A0.J1528668
A1.A0.J1528736
A1.A0.J1528887
A1.A0.J1529069
A1.A0.J1529411
A1.A0.J1529430
A1.A0.J1529544
A1.A0.J1529751
A1.A0.J1529960
A1.A0.J1529980
A1.A0.J1529981
A1.A0.J1530003
A1.A0.J1530004
A1.A0.J1530103
A1.A0.J1530146
A1.A0.J1530319
A1.A0.J1530489
A1.A0.J1530598
A1.A0.J1530724
A1.A0.J1530756
A1.A0.J1530780
A1.A0.J1531011
A1.A0.J1531199
A1.A0.J1531210
A1.A0.J1531241
A1.A0.J1531298
A1.A0.J1531325
A1.A0.J1531355
A1.A0.J1531370
A1.A0.J1531498
A1.A0.J1531520
A1.A0.J1531522
A1.A0.J1531623
A1.A0.J1531708
A1.A0.J1531727
A1.A0.J1531766
A1.A0.J1531856
A1.A0.J1531954
A1.A0.J1532073
A1.A0.J1532076
A1.A0.J1532159
A1.A0.J1532195
A1.A0.J1532254
A1.A0.J1532314
A1.A0.J1532355
A1.A0.J1532424
A1.A0.J1532518
A1.A0.J1532536
A1.A0.J1532695
A1.A0.J1532699
A1.A0.J1532756
A1.A0.J1532809
A1.A0.J1532829
A1.A0.J1532891
A1.A0.J1532986
A1.A0.J1533055
A1.A0.J1533084
A1.A0.J1533092
A1.A0.J1533100
A1.A0.J1533183
A1.A0.J1533222
A1.A0.J1533270
A1.A0.J1533324
A1.A0.J1533357
A1.A0.J1533395
A1.A0.J1533429
A1.A0.J1533459
A1.A0.J1533558
A1.A0.J1533741
A1.A0.J1533879
A1.A0.J1533933
A1.A0.J1533981
A1.A0.J1534016
A1.A0.J1534161
A1.A0.J1534615
A1.A0.J1534745
A1.A0.J1534840
A1.A0.J1535101
A1.A0.J1535237
A1.A0.J1535366
A1.A0.J1535539
A1.A0.J1535594
A1.A0.J1535598
A1.A0.J1535889
A1.A0.J1536009
A1.A0.J1536126
A1.A0.J1536306
A1.A0.J1536631
A1.A0.J1536700
A1.A0.J1536721
A1.A0.J1536919
A1.A0.J1536962
A1.A0.J1537053
A1.A0.J1537566
A1.A0.J1537700
A1.A0.J1537756
A1.A0.J1537769
A1.A0.J1537794
A1.A0.J1537843
A1.A0.J1537941
A1.A0.J1537967
A1.A0.J1538043
A1.A0.J1538079
A1.A0.J1538287
A1.A0.J1538300
A1.A0.J1538304
A1.A0.J1538491
A1.A0.J1538650
A1.A0.J1538665
A1.A0.J1538721
A1.A0.J1538742
A1.A0.J1538838
A1.A0.J1538884
A1.A0.J1538890
A1.A0.J1538905
A1.A0.J1538994
A1.A0.J1539112
A1.A0.J1539126
A1.A0.J1539152
A1.A0.J1539188
A1.A0.J1539477
A1.A0.J1539712
A1.A0.J1539868
A1.A0.J1539876
A1.A0.J1539995
A1.A0.J1540008
A1.A0.J1540020
A1.A0.J1540156
A1.A0.J1540300
A1.A0.J1540341
A1.A0.J1540412
A1.A0.J1540500
A1.A0.J1540523
A1.A0.J1540904
A1.A0.J1540948
A1.A0.J1541049
A1.A0.J1541078
A1.A0.J1541204
A1.A0.J1541305
A1.A0.J1541379
A1.A0.J1541510
A1.A0.J1541523
A1.A0.J1541698
A1.A0.J1541762
A1.A0.J1541905
A1.A0.J1542058
A1.A0.J1542204
A1.A0.J1542263
A1.A0.J1542474
A1.A0.J1542781
A1.A0.J1542818
A1.A0.J1542877
A1.A0.J1542930
A1.A0.J1543049
A1.A0.J1543100
A1.A0.J1543142
A1.A0.J1543160
A1.A0.J1543172
A1.A0.J1543250
A1.A0.J1543259
A1.A0.J1543292
A1.A0.J1543415
A1.A0.J1543416
A1.A0.J1543491
A1.A0.J1543521
A1.A0.J1543562
A1.A0.J1543687
A1.A0.J1543726
A1.A0.J1543730
A1.A0.J1543745
A1.A0.J1543765
A1.A0.J1543786
A1.A0.J1543873
A1.A0.J1544130
A1.A0.J1544273
A1.A0.J1544301
A1.A0.J1544417
A1.A0.J1544844
A1.A0.J1544914
A1.A0.J1544919
A1.A0.J1544943
A1.A0.J1544988
A1.A0.J1545003
A1.A0.J1545209
A1.A0.J1545224
A1.A0.J1545291
A1.A0.J1545412
A1.A0.J1545417
A1.A0.J1545480
A1.A0.J1545542
A1.A0.J1545548
A1.A0.J1545566
A1.A0.J1545571
A1.A0.J1545608
A1.A0.J1545643
A1.A0.J1545648
A1.A0.J1545693
A1.A0.J1545811
A1.A0.J1545818
A1.A0.J1545896
A1.A0.J1545903
A1.A0.J1545941
A1.A0.J1545981
A1.A0.J1546000
A1.A0.J1546093
A1.A0.J1546291
A1.A0.J1546399
A1.A0.J1546434
A1.A0.J1546468
A1.A0.J1546510
A1.A0.J1546511
A1.A0.J1546612
A1.A0.J1546653
A1.A0.J1546699
A1.A0.J1546774
A1.A0.J1546805
A1.A0.J1546844
A1.A0.J1546964
A1.A0.J1547060
A1.A0.J1547108
A1.A0.J1547125
A1.A0.J1547151
A1.A0.J1547251
A1.A0.J1547328
A1.A0.J1547403
A1.A0.J1547573
A1.A0.J1547592
A1.A0.J1547757
A1.A0.J1547914
A1.A0.J1548184
A1.A0.J1548297
A1.A0.J1548302
A1.A0.J1548538
A1.A0.J1548587
A1.A0.J1548667
A1.A0.J1548795
A1.A0.J1548803
A1.A0.J1548809
A1.A0.J1549065
A1.A0.J1549067
A1.A0.J1549104
A1.A0.J1549180
A1.A0.J1549510
A1.A0.J1549747
A1.A0.J1549760
A1.A0.J1549927
A1.A0.J1550112
A1.A0.J1550225
A1.A0.J1550503
A1.A0.J1550533
A1.A0.J1550542
A1.A0.J1550597
A1.A0.J1550978
A1.A0.J1550995
A1.A0.J1551102
A1.A0.J1551196
A1.A0.J1551215
A1.A0.J1551358
A1.A0.J1551431
A1.A0.J1551439
A1.A0.J1551552
A1.A0.J1551662
A1.A0.J1551920
A1.A0.J1552073
A1.A0.J1552126
A1.A0.J1552180
A1.A0.J1552254
A1.A0.J1552360
A1.A0.J1552394
A1.A0.J1552507
A1.A0.J1552559
A1.A0.J1552635
A1.A0.J1552663
A1.A0.J1552770
A1.A0.J1552883
A1.A0.J1552888
A1.A0.J1553001
A1.A0.J1553110
A1.A0.J1553127
A1.A0.J1553189
A1.A0.J1553250
A1.A0.J1553273
A1.A0.J1553315
A1.A0.J1553446
A1.A0.J1553567
A1.A0.J1553591
A1.A0.J1553597
A1.A0.J1553765
A1.A0.J1553791
A1.A0.J1553836
A1.A0.J1553936
A1.A0.J1553978
A1.A0.J1554012
A1.A0.J1554077
A1.A0.J1554158
A1.A0.J1554160
A1.A0.J1554175
A1.A0.J1554295
A1.A0.J1554309
A1.A0.J1554379
A1.A0.J1554389
A1.A0.J1554495
A1.A0.J1554509
A1.A0.J1554882
A1.A0.J1554927
A1.A0.J1554944
A1.A0.J1554977
A1.A0.J1555073
A1.A0.J1555208
A1.A0.J1555394
A1.A0.J1555512
A1.A0.J1555575
A1.A0.J1555625
A1.A0.J1555722
A1.A0.J1555740
A1.A0.J1555902
A1.A0.J1556079
A1.A0.J1556098
A1.A0.J1556106
A1.A0.J1556330
A1.A0.J1556547
A1.A0.J1556548
A1.A0.J1556602
A1.A0.J1556645
A1.A0.J1556789
A1.A0.J1556813
A1.A0.J1556881
A1.A0.J1557123
A1.A0.J1557243
A1.A0.J1557379
A1.A0.J1557383
A1.A0.J1557469
A1.A0.J1557471
A1.A0.J1557491
A1.A0.J1557542
A1.A0.J1557593
A1.A0.J1557604
A1.A0.J1557722
A1.A0.J1557857
A1.A0.J1557922
A1.A0.J1558128
A1.A0.J1558185
A1.A0.J1558195
A1.A0.J1558255
A1.A0.J1558303
A1.A0.J1558330
A1.A0.J1558550
A1.A0.J1558599
A1.A0.J1558646
A1.A0.J1558665
A1.A0.J1558853
A1.A0.J1559216
A1.A0.J1559236
A1.A0.J1559413
A1.A0.J1559791
A1.A0.J1559850
A1.A0.J1559872
A1.A0.J1559918
A1.A0.J1559961
A1.A0.J1559967
A1.A0.J1560036
A1.A0.J1560162
A1.A0.J1560195
A1.A0.J1560228
A1.A0.J1560352
A1.A0.J1560432
A1.A0.J1560468
A1.A0.J1560525
A1.A0.J1560547
A1.A0.J1560586
A1.A0.J1560618
A1.A0.J1560645
A1.A0.J1560670
A1.A0.J1560673
A1.A0.J1560691
A1.A0.J1560752
A1.A0.J1560772
A1.A0.J1560890
A1.A0.J1561161
A1.A0.J1561289
A1.A0.J1561422
A1.A0.J1561769
A1.A0.J1562051
A1.A0.J1562156
A1.A0.J1562366
A1.A0.J1562373
A1.A0.J1562396
A1.A0.J1562445
A1.A0.J1562468
A1.A0.J1562504
A1.A0.J1562932
A1.A0.J1563053
A1.A0.J1563127
A1.A0.J1563157
A1.A0.J1563161
A1.A0.J1563195
A1.A0.J1563424
A1.A0.J1563495
A1.A0.J1563524
A1.A0.J1563564
A1.A0.J1563757
A1.A0.J1564168
A1.A0.J1565742
A1.A0.J1565841
A1.A0.J1566213
A1.A0.J1566504
A1.A0.J1566619
A1.A0.J1566780
A1.A0.J1566939
A1.A0.J1567035
A1.A0.J1567326
A1.A0.J1567389
A1.A0.J1567838
A1.A0.R1527918
A1.A0.R1527922
A1.A0.R1527928
A1.A0.R1527933
A1.A0.R1527937
A1.A0.R1527968
A1.A0.R1527973
A1.A0.R1527976
A1.A0.R1527977
A1.A0.R1527982
A1.A0.R1527985
A1.A0.R1528006
A1.A0.R1528009
A1.A0.R1528022
A1.A0.R1528028
A1.A0.R1528084
A1.A0.R1528098
A1.A0.R1528105
A1.A0.R1528112
A1.A0.R1528116
A1.A0.R1528121
A1.A0.R1528131
A1.A0.R1528137
A1.A0.R1528156
A1.A0.R1528157
A1.A0.R1528158
A1.A0.R1528179
A1.A0.R1528180
A1.A0.R1528188
A1.A0.R1528214
A1.A0.R1528238
A1.A0.R1528245
A1.A0.R1528247
A1.A0.R1528270
A1.A0.R1528273
A1.A0.R1528281
A1.A0.R1528294
A1.A0.R1528297
A1.A0.R1528304
A1.A0.R1528305
A1.A0.R1528324
A1.A0.R1528344
A1.A0.R1528357
A1.A0.R1528365
A1.A0.R1528377
A1.A0.R1528399
A1.A0.R1528400
A1.A0.R1528435
A1.A0.R1528454
A1.A0.R1528462
A1.A0.R1528470
A1.A0.R1528480
A1.A0.R1528506
A1.A0.R1528511
A1.A0.R1528531
A1.A0.R1528535
A1.A0.R1528556
A1.A0.R1528573
A1.A0.R1528575
A1.A0.R1528581
A1.A0.R1528613
A1.A0.R1528626
A1.A0.R1528640
A1.A0.R1528643
A1.A0.R1528647
A1.A0.R1528660
A1.A0.R1528687
A1.A0.R1528704
A1.A0.R1528715
A1.A0.R1528729
A1.A0.R1528731
A1.A0.R1528735
A1.A0.R1528769
A1.A0.R1528782
A1.A0.R1528791
A1.A0.R1528828
A1.A0.R1528844
A1.A0.R1528847
A1.A0.R1528856
A1.A0.R1528884
A1.A0.R1528910
A1.A0.R1528961
A1.A0.R1528968
A1.A0.R1528970
A1.A0.R1528981
A1.A0.R1528988
A1.A0.R1528999
A1.A0.R1529007
A1.A0.R1529016
A1.A0.R1529037
A1.A0.R1529063
A1.A0.R1529078
A1.A0.R1529121
A1.A0.R1529130
A1.A0.R1529145
A1.A0.R1529164
A1.A0.R1529188
A1.A0.R1529214
A1.A0.R1529260
A1.A0.R1529284
A1.A0.R1529308
A1.A0.R1529320
A1.A0.R1529332
A1.A0.R1529374
A1.A0.R1529379
A1.A0.R1529395
A1.A0.R1529419
A1.A0.R1529440
A1.A0.R1529451
A1.A0.R1529461
A1.A0.R1529462
A1.A0.R1529501
A1.A0.R1529519
A1.A0.R1529538
A1.A0.R1529545
A1.A0.R1529568
A1.A0.R1529576
A1.A0.R1529578
A1.A0.R1529595
A1.A0.R1529598
A1.A0.R1529609
A1.A0.R1529616
A1.A0.R1529621
A1.A0.R1529623
A1.A0.R1529634
A1.A0.R1529644
A1.A0.R1529652
A1.A0.R1529671
A1.A0.R1529681
A1.A0.R1529682
A1.A0.R1529690
A1.A0.R1529710
A1.A0.R1529716
A1.A0.R1529722
A1.A0.R1529749
A1.A0.R1529755
A1.A0.R1529767
A1.A0.R1529808
A1.A0.R1529811
A1.A0.R1529824
A1.A0.R1529861
A1.A0.R1529868
A1.A0.R1529869
A1.A0.R1529897
A1.A0.R1529902
A1.A0.R1529907
A1.A0.R1529939
A1.A0.R1529984
A1.A0.R1529993
A1.A0.R1529994
A1.A0.R1530001
A1.A0.R1530018
A1.A0.R1530029
A1.A0.R1530033
A1.A0.R1530041
A1.A0.R1530064
A1.A0.R1530090
A1.A0.R1530101
A1.A0.R1530103
A1.A0.R1530135
A1.A0.R1530153
A1.A0.R1530154
A1.A0.R1530156
A1.A0.R1530157
A1.A0.R1530161
A1.A0.R1530200
A1.A0.R1530215
A1.A0.R1530220
A1.A0.R1530233
A1.A0.R1530240
A1.A0.R1530243
A1.A0.R1530273
A1.A0.R1530277
A1.A0.R1530289
A1.A0.R1530294
A1.A0.R1530297
A1.A0.R1530299
A1.A0.R1530305
A1.A0.R1530315
A1.A0.R1530316
A1.A0.R1530320
A1.A0.R1530345
A1.A0.R1530361
A1.A0.R1530380
A1.A0.R1530410
A1.A0.R1530413
A1.A0.R1530431
A1.A0.R1530436
A1.A0.R1530458
A1.A0.R1530467
A1.A0.R1530470
A1.A0.R1530481
A1.A0.R1530483
A1.A0.R1530522
A1.A0.R1530553
A1.A0.R1530559
A1.A0.R1530585
A1.A0.R1530605
A1.A0.R1530662
A1.A0.R1530680
A1.A0.R1530722
A1.A0.R1530726
A1.A0.R1530740
A1.A0.R1530753
A1.A0.R1530771
A1.A0.R1530791
A1.A0.R1530798
A1.A0.R1530799
A1.A0.R1530812
A1.A0.R1530830
A1.A0.R1530847
A1.A0.R1530872
A1.A0.R1530914
A1.A0.R1530919
A1.A0.R1530942
A1.A0.R1530962
A1.A0.R1530973
A1.A0.R1531004
A1.A0.R1531087
A1.A0.R1531097
A1.A0.R1531128
A1.A0.R1531142
A1.A0.R1531143
A1.A0.R1531156
A1.A0.R1531163
A1.A0.R1531204
A1.A0.R1531213
A1.A0.R1531241
A1.A0.R1531269
A1.A0.R1531271
A1.A0.R1531348
A1.A0.R1531376
A1.A0.R1531392
A1.A0.R1531410
A1.A0.R1531420
A1.A0.R1531431
A1.A0.R1531441
A1.A0.R1531458
A1.A0.R1531478
A1.A0.R1531493
A1.A0.R1531499
A1.A0.R1531505
A1.A0.R1531522
A1.A0.R1531527
A1.A0.R1531541
A1.A0.R1531545
A1.A0.R1531615
A1.A0.R1531619
A1.A0.R1531627
A1.A0.R1531655
A1.A0.R1531658
A1.A0.R1531661
A1.A0.R1531676
A1.A0.R1531690
A1.A0.R1531728
A1.A0.R1531749
A1.A0.R1531753
A1.A0.R1531754
A1.A0.R1531766
A1.A0.R1531767
A1.A0.R1531770
A1.A0.R1531771
A1.A0.R1531795
A1.A0.R1531800
A1.A0.R1531823
A1.A0.R1531831
A1.A0.R1531843
A1.A0.R1531878
A1.A0.R1531909
A1.A0.R1531967
A1.A0.R1532008
A1.A0.R1532023
A1.A0.R1532025
A1.A0.R1532028
A1.A0.R1532031
A1.A0.R1532045
A1.A0.R1532122
A1.A0.R1532129
A1.A0.R1532130
A1.A0.R1532133
A1.A0.R1532141
A1.A0.R1532169
A1.A0.R1532175
A1.A0.R1532183
A1.A0.R1532186
A1.A0.R1532188
A1.A0.R1532201
A1.A0.R1532241
A1.A0.R1532259
A1.A0.R1532288
A1.A0.R1532307
A1.A0.R1532341
A1.A0.R1532359
A1.A0.R1532374
A1.A0.R1532381
A1.A0.R1532416
A1.A0.R1532417
A1.A0.R1532435
A1.A0.R1532444
A1.A0.R1532459
A1.A0.R1532477
A1.A0.R1532478
A1.A0.R1532504
A1.A0.R1532517
A1.A0.R1532519
A1.A0.R1532525
A1.A0.R1532537
A1.A0.R1532549
A1.A0.R1532550
A1.A0.R1532566
A1.A0.R1532572
A1.A0.R1532590
A1.A0.R1532593
A1.A0.R1532594
A1.A0.R1532600
A1.A0.R1532609
A1.A0.R1532624
A1.A0.R1532631
A1.A0.R1532645
A1.A0.R1532662
A1.A0.R1532664
A1.A0.R1532681
A1.A0.R1532691
A1.A0.R1532705
A1.A0.R1532728
A1.A0.R1532751
A1.A0.R1532771
A1.A0.R1532782
A1.A0.R1532797
A1.A0.R1532801
A1.A0.R1532812
A1.A0.R1532828
A1.A0.R1532862
A1.A0.R1532863
A1.A0.R1532893
A1.A0.R1532894
A1.A0.R1532897
A1.A0.R1532909
A1.A0.R1532910
A1.A0.R1532924
A1.A0.R1532930
A1.A0.R1532936
A1.A0.R1532952
A1.A0.R1532968
A1.A0.R1532975
A1.A0.R1532985
A1.A0.R1532987
A1.A0.R1533087
A1.A0.R1533100
A1.A0.R1533116
A1.A0.R1533118
A1.A0.R1533120
A1.A0.R1533166
A1.A0.R1533175
A1.A0.R1533189
A1.A0.R1533203
A1.A0.R1533204
A1.A0.R1533242
A1.A0.R1533252
A1.A0.R1533267
A1.A0.R1533293
A1.A0.R1533299
A1.A0.R1533365
A1.A0.R1533388
A1.A0.R1533392
A1.A0.R1533404
A1.A0.R1533413
A1.A0.R1533415
A1.A0.R1533470
A1.A0.R1533478
A1.A0.R1533480
A1.A0.R1533500
A1.A0.R1533515
A1.A0.R1533529
A1.A0.R1533542
A1.A0.R1533551
A1.A0.R1533609
A1.A0.R1533623
A1.A0.R1533634
A1.A0.R1533644
A1.A0.R1533689
A1.A0.R1533700
A1.A0.R1533711
A1.A0.R1533782
A1.A0.R1533814
A1.A0.R1533864
A1.A0.R1533880
A1.A0.R1533883
A1.A0.R1533913
A1.A0.R1533953
A1.A0.R1533974
A1.A0.R1533980
A1.A0.R1533983
A1.A0.R1533991
A1.A0.R1534059
A1.A0.R1534074
A1.A0.R1534120
A1.A0.R1534127
A1.A0.R1534163
A1.A0.R1534177
A1.A0.R1534187
A1.A0.R1534192
A1.A0.R1534198
A1.A0.R1534224
A1.A0.R1534235
A1.A0.R1534238
A1.A0.R1534253
A1.A0.R1534305
A1.A0.R1534312
A1.A0.R1534316
A1.A0.R1534321
A1.A0.R1534331
A1.A0.R1534347
A1.A0.R1534374
A1.A0.R1534386
A1.A0.R1534409
A1.A0.R1534430
A1.A0.R1534457
A1.A0.R1534466
A1.A0.R1534545
A1.A0.R1534618
A1.A0.R1534628
A1.A0.R1534642
A1.A0.R1534705
A1.A0.R1534796
A1.A0.R1534808
A1.A0.R1534832
A1.A0.R1534874
A1.A0.R1534884
A1.A0.R1534899
A1.A0.R1534917
A1.A0.R1534938
A1.A0.R1534945
A1.A0.R1534947
A1.A0.R1534952
A1.A0.R1534953
A1.A0.R1535003
A1.A0.R1535008
A1.A0.R1535022
A1.A0.R1535030
A1.A0.R1535045
A1.A0.R1535048
A1.A0.R1535092
A1.A0.R1535100
A1.A0.R1535115
A1.A0.R1535150
A1.A0.R1535152
A1.A0.R1535170
A1.A0.R1535213
A1.A0.R1535249
A1.A0.R1535257
A1.A0.R1535300
A1.A0.R1535317
A1.A0.R1535348
A1.A0.R1535356
A1.A0.R1535411
A1.A0.R1535426
A1.A0.R1535451
A1.A0.R1535456
A1.A0.R1535460
A1.A0.R1535510
A1.A0.R1535528
A1.A0.R1535548
A1.A0.R1535575
A1.A0.R1535593
A1.A0.R1535613
A1.A0.R1535686
A1.A0.R1535703
A1.A0.R1535748
A1.A0.R1535772
A1.A0.R1535789
A1.A0.R1535818
A1.A0.R1535823
A1.A0.R1535829
A1.A0.R1535830
A1.A0.R1535854
A1.A0.R1535881
A1.A0.R1535928
A1.A0.R1535942
A1.A0.R1535944
A1.A0.R1535949
A1.A0.R1535975
A1.A0.R1535986
A1.A0.R1535987
A1.A0.R1535992
A1.A0.R1535993
A1.A0.R1536016
A1.A0.R1536036
A1.A0.R1536048
A1.A0.R1536062
A1.A0.R1536095
A1.A0.R1536148
A1.A0.R1536155
A1.A0.R1536160
A1.A0.R1536169
A1.A0.R1536173
A1.A0.R1536195
A1.A0.R1536210
A1.A0.R1536310
A1.A0.R1536317
A1.A0.R1536344
A1.A0.R1536357
A1.A0.R1536383
A1.A0.R1536388
A1.A0.R1536411
A1.A0.R1536470
A1.A0.R1536501
A1.A0.R1536528
A1.A0.R1536538
A1.A0.R1536548
A1.A0.R1536555
A1.A0.R1536588
A1.A0.R1536610
A1.A0.R1536611
A1.A0.R1536619
A1.A0.R1536633
A1.A0.R1536634
A1.A0.R1536636
A1.A0.R1536641
A1.A0.R1536668
A1.A0.R1536732
A1.A0.R1536747
A1.A0.R1536799
A1.A0.R1536808
A1.A0.R1536872
A1.A0.R1536904
A1.A0.R1536925
A1.A0.R1536948
A1.A0.R1536956
A1.A0.R1536959
A1.A0.R1536975
A1.A0.R1537005
A1.A0.R1537015
A1.A0.R1537089
A1.A0.R1537091
A1.A0.R1537122
A1.A0.R1537131
A1.A0.R1537133
A1.A0.R1537181
A1.A0.R1537204
A1.A0.R1537248
A1.A0.R1537313
A1.A0.R1537336
A1.A0.R1537359
A1.A0.R1537423
A1.A0.R1537444
A1.A0.R1537456
A1.A0.R1537458
A1.A0.R1537465
A1.A0.R1537471
A1.A0.R1537564
A1.A0.R1537591
A1.A0.R1537601
A1.A0.R1537663
A1.A0.R1537672
A1.A0.R1537687
A1.A0.R1537704
A1.A0.R1537751
A1.A0.R1537763
A1.A0.R1537764
A1.A0.R1537825
A1.A0.R1537827
A1.A0.R1537876
A1.A0.R1537893
A1.A0.R1537958
A1.A0.R1537988
A1.A0.R1537994
A1.A0.R1537995
A1.A0.R1538005
A1.A0.R1538012
A1.A0.R1538022
A1.A0.R1538079
A1.A0.R1538112
A1.A0.R1538167
A1.A0.R1538182
A1.A0.R1538183
A1.A0.R1538218
A1.A0.R1538244
A1.A0.R1538253
A1.A0.R1538255
A1.A0.R1538305
A1.A0.R1538317
A1.A0.R1538342
A1.A0.R1538384
A1.A0.R1538387
A1.A0.R1538396
A1.A0.R1538427
A1.A0.R1538472
A1.A0.R1538479
A1.A0.R1538496
A1.A0.R1538520
A1.A0.R1538523
A1.A0.R1538526
A1.A0.R1538530
A1.A0.R1538647
A1.A0.R1538664
A1.A0.R1538685
A1.A0.R1538691
A1.A0.R1538705
A1.A0.R1538761
A1.A0.R1538766
A1.A0.R1538827
A1.A0.R1538852
A1.A0.R1538879
A1.A0.R1538881
A1.A0.R1538902
A1.A0.R1538968
A1.A0.R1538986
A1.A0.R1539018
A1.A0.R1539025
A1.A0.R1539069
A1.A0.R1539086
A1.A0.R1539114
A1.A0.R1539137
A1.A0.R1539245
A1.A0.R1539258
A1.A0.R1539280
A1.A0.R1539285
A1.A0.R1539516
A1.A0.R1539518
A1.A0.R1539539
A1.A0.R1539542
A1.A0.R1539560
A1.A0.R1539573
A1.A0.R1539635
A1.A0.R1539656
A1.A0.R1539690
A1.A0.R1539691
A1.A0.R1539695
A1.A0.R1539723
A1.A0.R1539765
A1.A0.R1539768
A1.A0.R1539865
A1.A0.R1539887
A1.A0.R1539897
A1.A0.R1539899
A1.A0.R1539901
A1.A0.R1539911
A1.A0.R1539917
A1.A0.R1539918
A1.A0.R1539927
A1.A0.R1539964
A1.A0.R1539967
A1.A0.R1539999
A1.A0.R1540000
A1.A0.R1540051
A1.A0.R1540075
A1.A0.R1540137
A1.A0.R1540150
A1.A0.R1540161
A1.A0.R1540197
A1.A0.R1540206
A1.A0.R1540221
A1.A0.R1540253
A1.A0.R1540263
A1.A0.R1540279
A1.A0.R1540280
A1.A0.R1540289
A1.A0.R1540297
A1.A0.R1540332
A1.A0.R1540354
A1.A0.R1540385
A1.A0.R1540387
A1.A0.R1540419
A1.A0.R1540439
A1.A0.R1540442
A1.A0.R1540449
A1.A0.R1540490
A1.A0.R1540497
A1.A0.R1540504
A1.A0.R1540562
A1.A0.R1540571
A1.A0.R1540597
A1.A0.R1540629
A1.A0.R1540652
A1.A0.R1540698
A1.A0.R1540711
A1.A0.R1540714
A1.A0.R1540752
A1.A0.R1540764
A1.A0.R1540865
A1.A0.R1540882
A1.A0.R1540894
A1.A0.R1540981
A1.A0.R1541004
A1.A0.R1541048
A1.A0.R1541079
A1.A0.R1541142
A1.A0.R1541238
A1.A0.R1541263
A1.A0.R1541270
A1.A0.R1541295
A1.A0.R1541378
A1.A0.R1541453
A1.A0.R1541624
A1.A0.R1541667
A1.A0.R1541690
A1.A0.R1541699
A1.A0.R1541718
A1.A0.R1541776
A1.A0.R1541877
A1.A0.R1541934
A1.A0.R1541991
A1.A0.R1542019
A1.A0.R1542036
A1.A0.R1542068
A1.A0.R1542071
A1.A0.R1542075
A1.A0.R1542122
A1.A0.R1542143
A1.A0.R1542173
A1.A0.R1542186
A1.A0.R1542199
A1.A0.R1542207
A1.A0.R1542216
A1.A0.R1542308
A1.A0.R1542324
A1.A0.R1542339
A1.A0.R1542342
A1.A0.R1542403
A1.A0.R1542405
A1.A0.R1542467
A1.A0.R1542492
A1.A0.R1542499
A1.A0.R1542518
A1.A0.R1542527
A1.A0.R1542536
A1.A0.R1542556
A1.A0.R1542598
A1.A0.R1542612
A1.A0.R1542615
A1.A0.R1542702
A1.A0.R1542720
A1.A0.R1542721
A1.A0.R1542725
A1.A0.R1542733
A1.A0.R1542748
A1.A0.R1542782
A1.A0.R1542787
A1.A0.R1542810
A1.A0.R1542862
A1.A0.R1542866
A1.A0.R1542870
A1.A0.R1542934
A1.A0.R1542935
A1.A0.R1542961
A1.A0.R1542985
A1.A0.R1542988
A1.A0.R1542989
A1.A0.R1543040
A1.A0.R1543051
A1.A0.R1543063
A1.A0.R1543159
A1.A0.R1543211
A1.A0.R1543230
A1.A0.R1543236
A1.A0.R1543268
A1.A0.R1543289
A1.A0.R1543340
A1.A0.R1543487
A1.A0.R1543510
A1.A0.R1543524
A1.A0.R1543536
A1.A0.R1543553
A1.A0.R1543565
A1.A0.R1543568
A1.A0.R1543600
A1.A0.R1543601
A1.A0.R1543649
A1.A0.R1543701
A1.A0.R1543710
A1.A0.R1543731
A1.A0.R1543792
A1.A0.R1543837
A1.A0.R1543859
A1.A0.R1543891
A1.A0.R1543904
A1.A0.R1543934
A1.A0.R1543940
A1.A0.R1544056
A1.A0.R1544140
A1.A0.R1544177
A1.A0.R1544181
A1.A0.R1544210
A1.A0.R1544319
A1.A0.R1544332
A1.A0.R1544335
A1.A0.R1544413
A1.A0.R1544414
A1.A0.R1544441
A1.A0.R1544444
A1.A0.R1544447
A1.A0.R1544513
A1.A0.R1544602
A1.A0.R1544621
A1.A0.R1544667
A1.A0.R1544680
A1.A0.R1544719
A1.A0.R1544726
A1.A0.R1544747
A1.A0.R1544783
A1.A0.R1544790
A1.A0.R1544815
A1.A0.R1544838
A1.A0.R1544898
A1.A0.R1544946
A1.A0.R1544951
A1.A0.R1544983
A1.A0.R1545027
A1.A0.R1545054
A1.A0.R1545061
A1.A0.R1545108
A1.A0.R1545184
A1.A0.R1545295
A1.A0.R1545346
A1.A0.R1545387
A1.A0.R1545391
A1.A0.R1545398
A1.A0.R1545427
A1.A0.R1545520
A1.A0.R1545524
A1.A0.R1545538
A1.A0.R1545591
A1.A0.R1545608
A1.A0.R1545636
A1.A0.R1545780
A1.A0.R1545840
A1.A0.R1545860
A1.A0.R1545967
A1.A0.R1545978
A1.A0.R1545999
A1.A0.R1546003
A1.A0.R1546045
A1.A0.R1546060
A1.A0.R1546099
A1.A0.R1546100
A1.A0.R1546351
A1.A0.R1546372
A1.A0.R1546387
A1.A0.R1546422
A1.A0.R1546523
A1.A0.R1546534
A1.A0.R1546587
A1.A0.R1546662
A1.A0.R1546765
A1.A0.R1546798
A1.A0.R1546823
A1.A0.R1546833
A1.A0.R1546934
A1.A0.R1546945
A1.A0.R1546980
A1.A0.R1547009
A1.A0.R1547015
A1.A0.R1547031
A1.A0.R1547039
A1.A0.R1547063
A1.A0.R1547074
A1.A0.R1547219
A1.A0.R1547242
A1.A0.R1547244
A1.A0.R1547254
A1.A0.R1547350
A1.A0.R1547609
A1.A0.R1547645
A1.A0.R1547670
A1.A0.R1547672
A1.A0.R1547716
A1.A0.R1547733
A1.A0.R1547787
A1.A0.R1547791
A1.A0.R1547796
A1.A0.R1547915
A1.A0.R1547919
A1.A0.R1547923
A1.A0.R1547924
A1.A0.R1547925
A1.A0.R1547933
A1.A0.R1547945
A1.A0.R1547969
A1.A0.R1547971
A1.A0.R1548035
A1.A0.R1548077
A1.A0.R1548100
A1.A0.R1548168
A1.A0.R1548169
A1.A0.R1548239
A1.A0.R1548240
A1.A0.R1548384
A1.A0.R1548386
A1.A0.R1548414
A1.A0.R1548416
A1.A0.R1548424
A1.A0.R1548471
A1.A0.R1548490
A1.A0.R1548553
A1.A0.R1548555
A1.A0.R1548601
A1.A0.R1548639
A1.A0.R1548649
A1.A0.R1548709
A1.A0.R1548752
A1.A0.R1548764
A1.A0.R1548797
A1.A0.R1548816
A1.A0.R1548847
A1.A0.R1548912
A1.A0.R1548945
A1.A0.R1548953
A1.A0.R1548973
A1.A0.R1548995
A1.A0.R1549000
A1.A0.R1549021
A1.A0.R1549101
A1.A0.R1549130
A1.A0.R1549170
A1.A0.R1549182
A1.A0.R1549189
A1.A0.R1549255
A1.A0.R1549269
A1.A0.R1549342
A1.A0.R1549347
A1.A0.R1549349
A1.A0.R1549356
A1.A0.R1549403
A1.A0.R1549408
A1.A0.R1549419
A1.A0.R1549461
A1.A0.R1549463
A1.A0.R1549494
A1.A0.R1549595
A1.A0.R1549596
A1.A0.R1549633
A1.A0.R1549665
A1.A0.R1549676
A1.A0.R1549693
A1.A0.R1549736
A1.A0.R1549775
A1.A0.R1549837
A1.A0.R1549946
A1.A0.R1549988
A1.A0.R1550039
A1.A0.R1550056
A1.A0.R1550169
A1.A0.R1550183
A1.A0.R1550259
A1.A0.R1550301
A1.A0.R1550371
A1.A0.R1550396
A1.A0.R1550490
A1.A0.R1550510
A1.A0.R1550533
A1.A0.R1550616
A1.A0.R1550732
A1.A0.R1550757
A1.A0.R1550791
A1.A0.R1550907
A1.A0.R1550954
A1.A0.R1550964
A1.A0.R1550991
A1.A0.R1551016
A1.A0.R1551017
A1.A0.R1551045
A1.A0.R1551076
A1.A0.R1551140
A1.A0.R1551146
A1.A0.R1551340
A1.A0.R1551417
A1.A0.R1551468
A1.A0.R1551547
A1.A0.R1551582
A1.A0.R1551623
A1.A0.R1551627
A1.A0.R1551644
A1.A0.R1551648
A1.A0.R1551714
A1.A0.R1551728
A1.A0.R1551730
A1.A0.R1551754
A1.A0.R1551874
A1.A0.R1551878
A1.A0.R1551926
A1.A0.R1552000
A1.A0.R1552029
A1.A0.R1552085
A1.A0.R1552089
A1.A0.R1552198
A1.A0.R1552214
A1.A0.R1552284
A1.A0.R1552301
A1.A0.R1552350
A1.A0.R1552382
A1.A0.R1552416
A1.A0.R1552450
A1.A0.R1552505
A1.A0.R1552556
A1.A0.R1552776
A1.A0.R1552809
A1.A0.R1552828
A1.A0.R1552876
A1.A0.R1552908
A1.A0.R1552943
A1.A0.R1553000
A1.A0.R1553006
A1.A0.R1553021
A1.A0.R1553029
A1.A0.R1553030
A1.A0.R1553087
A1.A0.R1553106
A1.A0.R1553120
A1.A0.R1553139
A1.A0.R1553145
A1.A0.R1553192
A1.A0.R1553197
A1.A0.R1553225
A1.A0.R1553233
A1.A0.R1553314
A1.A0.R1553358
A1.A0.R1553373
A1.A0.R1553392
A1.A0.R1553412
A1.A0.R1553424
A1.A0.R1553445
A1.A0.R1553497
A1.A0.R1553562
A1.A0.R1553564
A1.A0.R1553701
A1.A0.R1553732
A1.A0.R1553794
A1.A0.R1553845
A1.A0.R1553877
A1.A0.R1553892
A1.A0.R1553959
A1.A0.R1554090
A1.A0.R1554239
A1.A0.R1554324
A1.A0.R1554360
A1.A0.R1554391
A1.A0.R1554482
A1.A0.R1554505
A1.A0.R1554516
A1.A0.R1554650
A1.A0.R1554692
A1.A0.R1554696
A1.A0.R1554703
A1.A0.R1554717
A1.A0.R1554754
A1.A0.R1554881
A1.A0.R1554887
A1.A0.R1555054
A1.A0.R1555115
A1.A0.R1555168
A1.A0.R1555179
A1.A0.R1555188
A1.A0.R1555205
A1.A0.R1555285
A1.A0.R1555322
A1.A0.R1555346
A1.A0.R1555354
A1.A0.R1555388
A1.A0.R1555412
A1.A0.R1555415
A1.A0.R1555453
A1.A0.R1555487
A1.A0.R1555567
A1.A0.R1555777
A1.A0.R1555813
A1.A0.R1555909
A1.A0.R1555955
A1.A0.R1556070
A1.A0.R1556090
A1.A0.R1556124
A1.A0.R1556143
A1.A0.R1556172
A1.A0.R1556205
A1.A0.R1556254
A1.A0.R1556332
A1.A0.R1556347
A1.A0.R1556371
A1.A0.R1556415
A1.A0.R1556572
A1.A0.R1556583
A1.A0.R1556603
A1.A0.R1556624
A1.A0.R1556672
A1.A0.R1556679
A1.A0.R1556725
A1.A0.R1556734
A1.A0.R1556811
A1.A0.R1556859
A1.A0.R1556864
A1.A0.R1557046
A1.A0.R1557047
A1.A0.R1557075
A1.A0.R1557084
A1.A0.R1557092
A1.A0.R1557120
A1.A0.R1557169
A1.A0.R1557259
A1.A0.R1557416
A1.A0.R1557525
A1.A0.R1557680
A1.A0.R1557790
A1.A0.R1557856
A1.A0.R1557889
A1.A0.R1557977
A1.A0.R1557982
A1.A0.R1558029
A1.A0.R1558101
A1.A0.R1558158
A1.A0.R1558204
A1.A0.R1558273
A1.A0.R1558373
A1.A0.R1558377
A1.A0.R1558430
A1.A0.R1558548
A1.A0.R1558769
A1.A0.R1558825
A1.A0.R1558933
A1.A0.R1558940
A1.A0.R1559104
A1.A0.R1559298
A1.A0.R1559349
A1.A0.R1559359
A1.A0.R1559424
A1.A0.R1559444
A1.A0.R1559449
A1.A0.R1559459
A1.A0.R1559534
A1.A0.R1559606
A1.A0.R1559638
A1.A0.R1559669
A1.A0.R1559995
A1.A0.R1560064
A1.A0.R1560167
A1.A0.R1560232
A1.A0.R1560288
A1.A0.R1560400
A1.A0.R1560472
A1.A0.R1560548
A1.A0.R1560625
A1.A0.R1560631
A1.A0.R1560672
A1.A0.R1560882
A1.A0.R1560916
A1.A0.R1560969
A1.A0.R1561014
A1.A0.R1561073
A1.A0.R1561319
A1.A0.R1561322
A1.A0.R1561326
A1.A0.R1561429
A1.A0.R1561458
A1.A0.R1561474
A1.A0.R1561671
A1.A0.R1561736
A1.A0.R1561768
A1.A0.R1561848
A1.A0.R1561913
A1.A0.R1562111
A1.A0.R1562116
A1.A0.R1562145
A1.A0.R1562185
A1.A0.R1562232
A1.A0.R1562241
A1.A0.R1562294
A1.A0.R1562365
A1.A0.R1562472
A1.A0.R1562535
A1.A0.R1562571
A1.A0.R1562812
A1.A0.R1562919
A1.A0.R1562931
A1.A0.R1562983
A1.A0.R1563002
A1.A0.R1563011
A1.A0.R1563028
A1.A0.R1563044
A1.A0.R1563090
A1.A0.R1563191
A1.A0.R1563213
A1.A0.R1563313
A1.A0.R1563359
A1.A0.R1563406
A1.A0.R1563415
A1.A0.R1563445
A1.A0.R1563516
A1.A0.R1563524
A1.A0.R1563528
A1.A0.R1563542
A1.A0.R1563661
A1.A0.R1563725
A1.A0.R1563822
A1.A0.R1563842
A1.A0.R1563979
A1.A0.R1563981
A1.A0.R1564027
A1.A0.R1564147
A1.A0.R1564154
A1.A0.R1564256
A1.A0.R1564259
A1.A0.R1564283
A1.A0.R1564376
A1.A0.R1564430
A1.A0.R1564448
A1.A0.R1564657
A1.A0.R1564749
A1.A0.R1564849
A1.A0.R1564965
A1.A0.R1565129
A1.A0.R1565158
A1.A0.R1565166
A1.A0.R1565232
A1.A0.R1565285
A1.A0.R1565406
A1.A0.R1565409
A1.A0.R1565655
A1.A0.R1565680
A1.A0.R1565692
A1.A0.R1565740
A1.A0.R1565814
A1.A0.R1565834
A1.A0.R1565842
A1.A0.R1565915
A1.A0.R1565996
A1.A0.R1566055
A1.A0.R1566220
A1.A0.R1566525
A1.A0.R1566606
A1.A0.R1566658
A1.A0.R1566935
A1.A0.R1567013
A1.A0.R1567038
A1.A0.R1567070
A1.A0.R1567113
A1.A0.R1567307
A1.A0.R1567353
A1.A0.R1567387
A1.A0.R1567607
A1.A0.R1567608
A1.A0.R1568180
A1.A0.R1568328
A1.A0.R1568428
A1.A0.R1568435
A1.A0.R1568462
A1.A0.R1568628
A1.A0.R1568697
A1.A0.R1568707
A1.A0.R1568857
A1.A0.R1568911
A1.A0.R1568916
A1.A0.R1568977
A1.A0.R1569043
A1.A0.R1569077
A1.A0.R1569078
A1.A0.R1569126
A1.A0.R1569144
A1.A0.R1569244
A1.A0.R1569347
A1.A0.R1569354
A1.A0.R1569529
A1.A0.R1569608
A1.A0.R1569756
A1.A0.R1569761
A1.A0.R1569878
A1.A0.R1569922
A1.A0.R1569925
A1.A0.R1570039
A1.A0.R1570207
A1.A0.R1570273
A1.A0.R1570334
A1.A0.R1570618
A1.A0.R1570772
A1.A0.R1570786
A1.A0.R1570801
A1.A0.R1570830
A1.A0.R1570880
A1.A0.R1570939
A1.A0.R1571218
A1.A0.R1571480
A1.A0.R1571513
A1.A0.R1571598
A1.A0.R1571653
A1.A0.R1571805
A1.A0.R1571855
A1.A0.R1572044
A1.A0.R1572108
A1.A0.R1572183
A1.A0.R1572186
A1.A0.R1572565
A1.A0.R1572648
A1.A0.R1572673
A1.A0.R1572718
A1.A0.R1572994
A1.A0.R1573043
A1.A0.R1573076
A1.A0.R1573386
A1.A0.R1573407
A1.A0.R1573436
A1.A0.R1573449
A1.A0.R1573613
A1.A0.R1573687
A1.A0.R1573689
A1.A0.R1573880
A1.A0.R1573905
A1.A0.R1573927
A1.A0.R1574182
A1.A0.R1574236
A1.A0.R1574280
A1.A0.R1574399
A1.A0.R1574575
A1.A0.R1574621
A1.A0.R1574894
A1.A0.R1574938
A1.A0.R1574976
A1.A0.R1574989
A1.A0.R1575006
A1.A0.R1575024
A1.A0.R1575083
A1.A0.R1575103
A1.A0.R1575130
A1.A0.R1575246
A1.A0.R1575424
A1.A0.R1575589
A1.A0.R1575618
A1.A0.R1575753
A1.A0.R1575967
A1.A0.R1576070
A1.A0.R1576204
A1.A0.R1576253
A1.A0.R1576263
A1.A0.R1576431
A1.A0.R1576487
A1.A0.R1576576
A1.A0.R1577027
A1.A0.R1577187
A1.A0.R1577327
A1.A0.R1577539
A1.A0.R1577561
A1.A0.R1577740
A1.A0.R1577789
A1.A0.R1577842
A1.A0.R1578172
A1.A0.R1578292
A1.A0.R1578378
A1.A0.R1578442
A1.A0.R1578479
A1.A0.R1578520
A1.A0.R1578699
A1.A0.R1578996
A1.A0.R1579024
A1.A0.R1579105
A1.A0.R1579145
A1.A0.R1579423
A1.A0.R1579516
A1.A0.R1579546
A1.A0.R1579572
A1.A0.R1579653
A1.A0.R1579850
A1.A0.R1579887
A1.A0.R1579934
A1.A0.R1580104
A1.A0.R1580401
A1.A0.R1580422
A1.A0.R1580534
A1.A0.R1580636
A1.A0.R1580717
A1.A0.R1580746
A1.A0.R1580930
A1.A0.R1580993
A1.A0.R1581003
A1.A0.R1581169
A1.A0.R1581394
A1.A0.R1582081
A1.A0.R1582256
A1.A0.R1582275
A1.A0.R1582333
A1.A0.R1582358
A1.A0.R1582511
A1.A0.R1582875
A1.A0.R1582884
A1.A0.R1583114
A1.A0.R1583223
A1.A0.R1583837
A1.A0.R1583886
A1.A0.R1584048
A1.A0.R1584242
A1.A0.R1584405
A1.A0.R1584474
A1.A0.R1584507
A1.A0.R1584508
A1.A0.R1585080
A1.A0.R1585233
A1.A0.R1585304
A1.A0.R1585528
A1.A0.R1585788
A1.A0.R1585828
A1.A0.R1585922
A1.A0.R1585966
A1.A0.R1586141
A1.A0.R1586266
A1.A0.R1586628
A1.A0.R1586831
A1.A0.R1587157
A1.A0.R1587167
A1.A0.R1587360
A1.A0.R1587531
A1.A0.R1587665
A1.A0.R1587761
A1.A0.R1587817
A1.A0.R1587833
A1.A0.R1587913
A1.A0.R1587970
A1.A0.R1588173
A1.A0.R1588363
A1.A0.R1588819
A1.A0.R1589230
A1.A0.R1589249
A1.A0.R1589294
A1.A0.R1589481
A1.A0.R1589634
A1.A0.R1589826
A1.A0.R1589851
A1.A0.R1590419
A1.A0.R1590511
A1.A0.R1590754
A1.A0.R1590964
A1.A0.R1591009
A1.A0.R1591167
A1.A0.R1592455
A1.A0.R1592584
A1.A0.R1592966
A1.A0.R1593033
A1.A0.R1593139
A1.A0.R1593408
A1.A0.R1593511
A1.A0.R1593692
A1.A0.R1593736
A1.A0.R1593829
A1.A0.R1593834
A1.A0.R1593960
A1.A0.R1594312
A1.A0.R1594440
A1.A0.R1594483
A1.A0.R1594681
A1.A0.R1595028
A1.A0.R1595166
A1.A0.R1595231
A1.A0.R1595766
A1.A0.R1595867
A1.A0.R1596565
A1.A0.R1596625
A1.A0.R1596694
A1.A0.R1596712
A1.A0.R1596824
A1.A0.R1596874
A1.A0.R1597121
A1.A0.R1597128
A1.A0.R1597196
A1.A0.R1597753
A1.A0.R1598006
A1.A0.R1598753
A1.A0.R1599782
A1.A0.R1599830
A1.A0.R1599953
A1.A0.R1600562
A1.A0.R1600663
A1.A0.R1601141
A1.A0.R1601180
A1.A0.R1603041
A1.A0.R1603069
A1.A0.R1603358
A1.A0.R1603706
A1.A0.R1605811
A1.A0.R1606151
A1.A0.R1606557
A1.A0.R1607313
A1.A0.R1608786
A1.A0.R1609035
A1.A0.S1005222
A1.A0.S1006566
A1.A0.S1008249
A1.A0.S1008669
A1.A0.S1009347
A1.A0.S1011687
A1.A0.S1011806
A1.A0.S1012092
A1.A0.S1013917
A1.A0.S1015608
A1.A0.S1017162
A1.A0.S1017459
A1.A0.S10216
A1.A0.S1023269
A1.A0.S1025681
A1.A0.S1025935
A1.A0.S1028515
A1.A0.S1030681
A1.A0.S1033864
A1.A0.S1036794
A1.A0.S1037583
A1.A0.S1038384
A1.A0.S1039115
A1.A0.S1046244
A1.A0.S1047100
A1.A0.S1047404
A1.A0.S1048736
A1.A0.S1050709
A1.A0.S1053960
A1.A0.S1059191
A1.A0.S1061304
A1.A0.S1063769
A1.A0.S1066114
A1.A0.S1066745
A1.A0.S1067069
A1.A0.S1070342
A1.A0.S107099
A1.A0.S1073500
A1.A0.S1073733
A1.A0.S1074485
A1.A0.S1074743
A1.A0.S1076893
A1.A0.S108206
A1.A0.S1083147
A1.A0.S1088257
A1.A0.S1091112
A1.A0.S1092736
A1.A0.S1093639
A1.A0.S109564
A1.A0.S1100169
A1.A0.S1101087
A1.A0.S1102910
A1.A0.S1111091
A1.A0.S1113152
A1.A0.S1115302
A1.A0.S1119119
A1.A0.S1121116
A1.A0.S1124492
A1.A0.S1126331
A1.A0.S1130111
A1.A0.S1131526
A1.A0.S113347
A1.A0.S1141930
A1.A0.S1144183
A1.A0.S114577
A1.A0.S1146609
A1.A0.S1146631
A1.A0.S1147300
A1.A0.S1148018
A1.A0.S1148246
A1.A0.S1148916
A1.A0.S1149292
A1.A0.S1150952
A1.A0.S1153709
A1.A0.S1157539
A1.A0.S1158650
A1.A0.S115879
A1.A0.S1159766
A1.A0.S1160580
A1.A0.S1163024
A1.A0.S1163175
A1.A0.S1165412
A1.A0.S1165480
A1.A0.S1168078
A1.A0.S1168449
A1.A0.S1169270
A1.A0.S1174805
A1.A0.S1175359
A1.A0.S1175374
A1.A0.S1175511
A1.A0.S1177298
A1.A0.S1177591
A1.A0.S1178267
A1.A0.S118179
A1.A0.S1184234
A1.A0.S1184410
A1.A0.S1187488
A1.A0.S1188758
A1.A0.S1190176
A1.A0.S1191387
A1.A0.S1192592
A1.A0.S1193175
A1.A0.S1193430
A1.A0.S1195929
A1.A0.S1197449
A1.A0.S1198611
A1.A0.S1199753
A1.A0.S1202517
A1.A0.S1202768
A1.A0.S1204544
A1.A0.S1205065
A1.A0.S1206576
A1.A0.S1208245
A1.A0.S1210276
A1.A0.S1212030
A1.A0.S1213553
A1.A0.S1214030
A1.A0.S1214450
A1.A0.S1215396
A1.A0.S1217301
A1.A0.S121828
A1.A0.S1219336
A1.A0.S1219886
A1.A0.S1220637
A1.A0.S1221182
A1.A0.S1222529
A1.A0.S1225777
A1.A0.S1226276
A1.A0.S1226693
A1.A0.S1227000
A1.A0.S1227810
A1.A0.S1229753
A1.A0.S1230336
A1.A0.S1231408
A1.A0.S1232943
A1.A0.S1234100
A1.A0.S1237340
A1.A0.S1240344
A1.A0.S1241111
A1.A0.S1245571
A1.A0.S1248830
A1.A0.S1250362
A1.A0.S1252088
A1.A0.S1254535
A1.A0.S1258425
A1.A0.S1260036
A1.A0.S1264138
A1.A0.S1264520
A1.A0.S1266097
A1.A0.S1266356
A1.A0.S1267417
A1.A0.S127075
A1.A0.S1272333
A1.A0.S128304
A1.A0.S1283450
A1.A0.S1284471
A1.A0.S1288016
A1.A0.S1290015
A1.A0.S1292879
A1.A0.S1294931
A1.A0.S1296633
A1.A0.S1300544
A1.A0.S1301002
A1.A0.S1303751
A1.A0.S1307249
A1.A0.S1308076
A1.A0.S1312535
A1.A0.S1312929
A1.A0.S1313029
A1.A0.S1314987
A1.A0.S131581
A1.A0.S1316729
A1.A0.S1317585
A1.A0.S1319554
A1.A0.S1322485
A1.A0.S1322593
A1.A0.S1322606
A1.A0.S1323812
A1.A0.S1324453
A1.A0.S1328026
A1.A0.S133240
A1.A0.S1334109
A1.A0.S1334455
A1.A0.S1335040
A1.A0.S1336475
A1.A0.S1340358
A1.A0.S1342744
A1.A0.S1343727
A1.A0.S1347579
A1.A0.S1350396
A1.A0.S1350745
A1.A0.S1351495
A1.A0.S1352190
A1.A0.S135352
A1.A0.S1355734
A1.A0.S1358902
A1.A0.S1359496
A1.A0.S1360314
A1.A0.S136376
A1.A0.S1374879
A1.A0.S1375900
A1.A0.S1380809
A1.A0.S1381094
A1.A0.S1389716
A1.A0.S1393283
A1.A0.S139731
A1.A0.S1398344
A1.A0.S1400804
A1.A0.S1402171
A1.A0.S1403829
A1.A0.S1404592
A1.A0.S1405000
A1.A0.S14092
A1.A0.S1414044
A1.A0.S1414682
A1.A0.S1420327
A1.A0.S1423293
A1.A0.S1426215
A1.A0.S1426593
A1.A0.S1428071
A1.A0.S1430451
A1.A0.S1430659
A1.A0.S1432225
A1.A0.S1433222
A1.A0.S1439114
A1.A0.S1439338
A1.A0.S1441789
A1.A0.S1442665
A1.A0.S1447214
A1.A0.S1451077
A1.A0.S145119
A1.A0.S1451618
A1.A0.S1451753
A1.A0.S145238
A1.A0.S1452981
A1.A0.S1453374
A1.A0.S1454022
A1.A0.S1454297
A1.A0.S1455412
A1.A0.S1455591
A1.A0.S1458840
A1.A0.S1459308
A1.A0.S1459967
A1.A0.S146015
A1.A0.S1460357
A1.A0.S1461179
A1.A0.S1461604
A1.A0.S1462870
A1.A0.S1463084
A1.A0.S1463583
A1.A0.S1464125
A1.A0.S1466402
A1.A0.S1468085
A1.A0.S1468108
A1.A0.S1468511
A1.A0.S1469519
A1.A0.S1469705
A1.A0.S1470436
A1.A0.S1470610
A1.A0.S1470996
A1.A0.S1471926
A1.A0.S1472950
A1.A0.S1474234
A1.A0.S1476258
A1.A0.S1477561
A1.A0.S1478206
A1.A0.S1479046
A1.A0.S1479577
A1.A0.S1483245
A1.A0.S1483335
A1.A0.S1484126
A1.A0.S1485044
A1.A0.S1485117
A1.A0.S1485870
A1.A0.S1486572
A1.A0.S1486838
A1.A0.S1486880
A1.A0.S1488755
A1.A0.S1489352
A1.A0.S1489703
A1.A0.S1490902
A1.A0.S1492242
A1.A0.S1493291
A1.A0.S1494469
A1.A0.S1494789
A1.A0.S1495541
A1.A0.S1497635
A1.A0.S1497775
A1.A0.S1498468
A1.A0.S1498654
A1.A0.S1499614
A1.A0.S1500257
A1.A0.S1502015
A1.A0.S1504065
A1.A0.S1504383
A1.A0.S1504573
A1.A0.S1504814
A1.A0.S150846
A1.A0.S1509292
A1.A0.S1509906
A1.A0.S1510554
A1.A0.S1511274
A1.A0.S1512014
A1.A0.S1512921
A1.A0.S1516153
A1.A0.S1516242
A1.A0.S1516414
A1.A0.S1517687
A1.A0.S1517690
A1.A0.S1518062
A1.A0.S1518745
A1.A0.S1521543
A1.A0.S152239
A1.A0.S1523368
A1.A0.S1524537
A1.A0.S1525107
A1.A0.S152561
A1.A0.S1527244
A1.A0.S1527923
A1.A0.S1527964
A1.A0.S1527979
A1.A0.S1527988
A1.A0.S1528020
A1.A0.S1528027
A1.A0.S1528060
A1.A0.S1528161
A1.A0.S1528246
A1.A0.S1528327
A1.A0.S1528387
A1.A0.S1528544
A1.A0.S1528566
A1.A0.S1528579
A1.A0.S1528624
A1.A0.S1528645
A1.A0.S1528698
A1.A0.S1528773
A1.A0.S1528948
A1.A0.S1529040
A1.A0.S1529065
A1.A0.S1529207
A1.A0.S1529295
A1.A0.S1529357
A1.A0.S1529359
A1.A0.S1529417
A1.A0.S1529434
A1.A0.S1529486
A1.A0.S1529559
A1.A0.S1529561
A1.A0.S1529614
A1.A0.S1529650
A1.A0.S1529675
A1.A0.S1529677
A1.A0.S1529688
A1.A0.S1529745
A1.A0.S1529752
A1.A0.S1529754
A1.A0.S1529802
A1.A0.S1529841
A1.A0.S1529847
A1.A0.S1529947
A1.A0.S1529998
A1.A0.S1530155
A1.A0.S1530175
A1.A0.S1530179
A1.A0.S1530184
A1.A0.S1530289
A1.A0.S1530311
A1.A0.S1530564
A1.A0.S1530720
A1.A0.S1530785
A1.A0.S1530793
A1.A0.S1530835
A1.A0.S1530845
A1.A0.S1530849
A1.A0.S1531085
A1.A0.S1531123
A1.A0.S1531205
A1.A0.S1531228
A1.A0.S1531248
A1.A0.S1531251
A1.A0.S1531297
A1.A0.S1531315
A1.A0.S1531349
A1.A0.S1531386
A1.A0.S1531407
A1.A0.S1531432
A1.A0.S1531474
A1.A0.S1531589
A1.A0.S1531671
A1.A0.S1531678
A1.A0.S1531681
A1.A0.S1531730
A1.A0.S1531763
A1.A0.S1531767
A1.A0.S1531848
A1.A0.S1531917
A1.A0.S1531925
A1.A0.S1531962
A1.A0.S1532085
A1.A0.S1532199
A1.A0.S1532220
A1.A0.S1532222
A1.A0.S1532274
A1.A0.S1532307
A1.A0.S1532376
A1.A0.S1532377
A1.A0.S1532422
A1.A0.S1532424
A1.A0.S1532456
A1.A0.S1532464
A1.A0.S1532480
A1.A0.S1532535
A1.A0.S1532592
A1.A0.S1532606
A1.A0.S1532619
A1.A0.S1532674
A1.A0.S1532713
A1.A0.S1532840
A1.A0.S1532848
A1.A0.S1533037
A1.A0.S1533071
A1.A0.S1533159
A1.A0.S1533169
A1.A0.S1533171
A1.A0.S1533214
A1.A0.S1533245
A1.A0.S1533353
A1.A0.S1533354
A1.A0.S1533377
A1.A0.S1533525
A1.A0.S1533541
A1.A0.S1533562
A1.A0.S1533563
A1.A0.S1533698
A1.A0.S1533739
A1.A0.S1533751
A1.A0.S1533813
A1.A0.S1533929
A1.A0.S1533932
A1.A0.S1533950
A1.A0.S1533973
A1.A0.S1533985
A1.A0.S1534041
A1.A0.S1534098
A1.A0.S1534144
A1.A0.S1534214
A1.A0.S1534224
A1.A0.S1534230
A1.A0.S1534244
A1.A0.S1534339
A1.A0.S1534351
A1.A0.S1534391
A1.A0.S1534397
A1.A0.S1534407
A1.A0.S1534452
A1.A0.S1534536
A1.A0.S1534620
A1.A0.S1534681
A1.A0.S1534682
A1.A0.S1534692
A1.A0.S1534759
A1.A0.S1534776
A1.A0.S1534824
A1.A0.S1534849
A1.A0.S1534897
A1.A0.S1534964
A1.A0.S1535015
A1.A0.S1535037
A1.A0.S1535092
A1.A0.S1535154
A1.A0.S1535171
A1.A0.S1535305
A1.A0.S1535434
A1.A0.S1535470
A1.A0.S1535497
A1.A0.S1535572
A1.A0.S1535586
A1.A0.S1535661
A1.A0.S1535704
A1.A0.S1535740
A1.A0.S1535775
A1.A0.S1535799
A1.A0.S1535815
A1.A0.S1536087
A1.A0.S1536091
A1.A0.S1536120
A1.A0.S1536230
A1.A0.S1536425
A1.A0.S1536504
A1.A0.S1536521
A1.A0.S1536554
A1.A0.S1536595
A1.A0.S1536647
A1.A0.S1536686
A1.A0.S1536759
A1.A0.S1536784
A1.A0.S1536837
A1.A0.S1536952
A1.A0.S1536997
A1.A0.S1537007
A1.A0.S1537306
A1.A0.S1537327
A1.A0.S1537340
A1.A0.S1537354
A1.A0.S1537448
A1.A0.S1537560
A1.A0.S1537621
A1.A0.S1537706
A1.A0.S1537802
A1.A0.S1537804
A1.A0.S1537825
A1.A0.S1537894
A1.A0.S1537896
A1.A0.S1537929
A1.A0.S1537933
A1.A0.S1537951
A1.A0.S1537994
A1.A0.S1537996
A1.A0.S1538031
A1.A0.S1538062
A1.A0.S1538067
A1.A0.S1538078
A1.A0.S1538102
A1.A0.S1538130
A1.A0.S1538233
A1.A0.S1538236
A1.A0.S1538308
A1.A0.S1538311
A1.A0.S1538316
A1.A0.S1538427
A1.A0.S1538489
A1.A0.S1538490
A1.A0.S1538604
A1.A0.S1538713
A1.A0.S1538774
A1.A0.S1538778
A1.A0.S1538801
A1.A0.S1538855
A1.A0.S1538859
A1.A0.S1538918
A1.A0.S1538925
A1.A0.S1538973
A1.A0.S1539001
A1.A0.S1539018
A1.A0.S1539057
A1.A0.S1539136
A1.A0.S1539279
A1.A0.S1539346
A1.A0.S1539389
A1.A0.S1539408
A1.A0.S1539429
A1.A0.S1539430
A1.A0.S1539451
A1.A0.S1539544
A1.A0.S1539559
A1.A0.S1539622
A1.A0.S1539670
A1.A0.S1539756
A1.A0.S1539771
A1.A0.S1539783
A1.A0.S1539810
A1.A0.S1539872
A1.A0.S1539965
A1.A0.S1539971
A1.A0.S1539981
A1.A0.S1540013
A1.A0.S1540099
A1.A0.S1540121
A1.A0.S1540130
A1.A0.S1540139
A1.A0.S1540191
A1.A0.S1540201
A1.A0.S1540230
A1.A0.S1540232
A1.A0.S1540437
A1.A0.S1540473
A1.A0.S1540513
A1.A0.S1540530
A1.A0.S1540561
A1.A0.S1540667
A1.A0.S1540739
A1.A0.S1540843
A1.A0.S1540867
A1.A0.S1540889
A1.A0.S1540902
A1.A0.S1540971
A1.A0.S1541056
A1.A0.S1541197
A1.A0.S1541225
A1.A0.S1541288
A1.A0.S1541310
A1.A0.S1541395
A1.A0.S1541420
A1.A0.S1541458
A1.A0.S1541561
A1.A0.S1541660
A1.A0.S1541699
A1.A0.S1541762
A1.A0.S1541777
A1.A0.S1541796
A1.A0.S1541856
A1.A0.S1541860
A1.A0.S1541883
A1.A0.S1541906
A1.A0.S1541919
A1.A0.S1541931
A1.A0.S1542058
A1.A0.S1542128
A1.A0.S1542135
A1.A0.S1542229
A1.A0.S1542312
A1.A0.S1542363
A1.A0.S1542419
A1.A0.S1542429
A1.A0.S1542434
A1.A0.S1542454
A1.A0.S1542504
A1.A0.S1542542
A1.A0.S1542598
A1.A0.S1542608
A1.A0.S1542641
A1.A0.S1542643
A1.A0.S1542708
A1.A0.S1542726
A1.A0.S1542749
A1.A0.S1542760
A1.A0.S1542777
A1.A0.S1542893
A1.A0.S1542932
A1.A0.S1542963
A1.A0.S1543033
A1.A0.S1543166
A1.A0.S1543169
A1.A0.S1543225
A1.A0.S1543333
A1.A0.S1543361
A1.A0.S1543372
A1.A0.S1543465
A1.A0.S1543605
A1.A0.S1543616
A1.A0.S1543700
A1.A0.S1543781
A1.A0.S1543789
A1.A0.S1543834
A1.A0.S1543852
A1.A0.S1543886
A1.A0.S1544002
A1.A0.S1544023
A1.A0.S1544037
A1.A0.S1544055
A1.A0.S1544205
A1.A0.S1544349
A1.A0.S1544363
A1.A0.S1544395
A1.A0.S1544489
A1.A0.S1544724
A1.A0.S1544740
A1.A0.S1544778
A1.A0.S1544788
A1.A0.S1544800
A1.A0.S1544893
A1.A0.S1544957
A1.A0.S1544958
A1.A0.S1545104
A1.A0.S1545154
A1.A0.S1545493
A1.A0.S1545543
A1.A0.S1545685
A1.A0.S1545740
A1.A0.S1545804
A1.A0.S1545806
A1.A0.S1545876
A1.A0.S1545914
A1.A0.S1545936
A1.A0.S1546028
A1.A0.S1546102
A1.A0.S1546215
A1.A0.S1546243
A1.A0.S1546257
A1.A0.S1546295
A1.A0.S1546310
A1.A0.S1546314
A1.A0.S1546372
A1.A0.S1546429
A1.A0.S1546441
A1.A0.S1546466
A1.A0.S1546684
A1.A0.S1546745
A1.A0.S1546787
A1.A0.S1546800
A1.A0.S1546887
A1.A0.S1546888
A1.A0.S1546974
A1.A0.S1547102
A1.A0.S1547239
A1.A0.S1547281
A1.A0.S1547542
A1.A0.S1547578
A1.A0.S1547647
A1.A0.S1547675
A1.A0.S1547676
A1.A0.S1547767
A1.A0.S1547771
A1.A0.S1547778
A1.A0.S1547989
A1.A0.S1547994
A1.A0.S1548020
A1.A0.S1548025
A1.A0.S1548040
A1.A0.S1548077
A1.A0.S1548199
A1.A0.S1548276
A1.A0.S1548300
A1.A0.S1548328
A1.A0.S1548367
A1.A0.S1548368
A1.A0.S1548395
A1.A0.S1548611
A1.A0.S1548686
A1.A0.S1548697
A1.A0.S1548701
A1.A0.S1548767
A1.A0.S1548770
A1.A0.S1548841
A1.A0.S1548899
A1.A0.S1548912
A1.A0.S1548922
A1.A0.S1548954
A1.A0.S1549028
A1.A0.S1549049
A1.A0.S1549091
A1.A0.S1549154
A1.A0.S1549228
A1.A0.S1549316
A1.A0.S1549352
A1.A0.S1549469
A1.A0.S1549474
A1.A0.S1549521
A1.A0.S1549557
A1.A0.S1549565
A1.A0.S1549793
A1.A0.S1549845
A1.A0.S1549862
A1.A0.S1549955
A1.A0.S1549956
A1.A0.S1549961
A1.A0.S1550021
A1.A0.S1550028
A1.A0.S1550114
A1.A0.S1550158
A1.A0.S1550286
A1.A0.S1550299
A1.A0.S1550437
A1.A0.S1550449
A1.A0.S1550470
A1.A0.S1550522
A1.A0.S1550591
A1.A0.S1550605
A1.A0.S1550657
A1.A0.S1550683
A1.A0.S1550686
A1.A0.S1550703
A1.A0.S1550705
A1.A0.S1550741
A1.A0.S1550742
A1.A0.S1550767
A1.A0.S1550864
A1.A0.S1551047
A1.A0.S1551145
A1.A0.S1551224
A1.A0.S1551265
A1.A0.S1551405
A1.A0.S1551442
A1.A0.S1551696
A1.A0.S1551702
A1.A0.S1551745
A1.A0.S1551763
A1.A0.S1551777
A1.A0.S1551798
A1.A0.S1551824
A1.A0.S1551866
A1.A0.S1551947
A1.A0.S1551951
A1.A0.S1552051
A1.A0.S1552085
A1.A0.S1552092
A1.A0.S1552149
A1.A0.S1552187
A1.A0.S1552266
A1.A0.S1552285
A1.A0.S1552353
A1.A0.S1552381
A1.A0.S1552431
A1.A0.S1552517
A1.A0.S1552518
A1.A0.S1552556
A1.A0.S1552640
A1.A0.S1552650
A1.A0.S1552725
A1.A0.S1552814
A1.A0.S1552865
A1.A0.S1552930
A1.A0.S1552979
A1.A0.S1553007
A1.A0.S1553011
A1.A0.S1553079
A1.A0.S1553103
A1.A0.S1553196
A1.A0.S1553225
A1.A0.S1553234
A1.A0.S1553246
A1.A0.S1553247
A1.A0.S1553370
A1.A0.S1553437
A1.A0.S1553527
A1.A0.S1553598
A1.A0.S1553631
A1.A0.S1553643
A1.A0.S1553662
A1.A0.S1553809
A1.A0.S1553866
A1.A0.S1553873
A1.A0.S1553916
A1.A0.S1554040
A1.A0.S1554053
A1.A0.S1554113
A1.A0.S1554150
A1.A0.S1554194
A1.A0.S1554215
A1.A0.S1554233
A1.A0.S1554243
A1.A0.S1554248
A1.A0.S1554295
A1.A0.S1554304
A1.A0.S1554360
A1.A0.S1554363
A1.A0.S1554374
A1.A0.S1554540
A1.A0.S1554559
A1.A0.S1554617
A1.A0.S1554685
A1.A0.S1554713
A1.A0.S1554817
A1.A0.S1554822
A1.A0.S1554858
A1.A0.S1554892
A1.A0.S1554908
A1.A0.S1554909
A1.A0.S1555020
A1.A0.S1555036
A1.A0.S1555046
A1.A0.S1555050
A1.A0.S1555053
A1.A0.S1555058
A1.A0.S1555160
A1.A0.S1555170
A1.A0.S1555213
A1.A0.S1555310
A1.A0.S1555328
A1.A0.S1555336
A1.A0.S1555342
A1.A0.S1555366
A1.A0.S1555389
A1.A0.S1555505
A1.A0.S1555552
A1.A0.S1555581
A1.A0.S1555647
A1.A0.S1555651
A1.A0.S1555679
A1.A0.S1555737
A1.A0.S1555742
A1.A0.S1555743
A1.A0.S1555902
A1.A0.S1556270
A1.A0.S1556322
A1.A0.S1556467
A1.A0.S1556503
A1.A0.S1556606
A1.A0.S1556666
A1.A0.S1556788
A1.A0.S1556793
A1.A0.S1556820
A1.A0.S1556867
A1.A0.S1556898
A1.A0.S1556958
A1.A0.S1557029
A1.A0.S1557097
A1.A0.S1557285
A1.A0.S1557324
A1.A0.S1557339
A1.A0.S1557361
A1.A0.S1557391
A1.A0.S1557412
A1.A0.S1557414
A1.A0.S1557421
A1.A0.S1557555
A1.A0.S1557604
A1.A0.S1557651
A1.A0.S1557678
A1.A0.S1557951
A1.A0.S1558091
A1.A0.S1558092
A1.A0.S1558108
A1.A0.S1558203
A1.A0.S1558261
A1.A0.S1558323
A1.A0.S1558380
A1.A0.S1558403
A1.A0.S1558437
A1.A0.S1558533
A1.A0.S1558574
A1.A0.S1558592
A1.A0.S1558593
A1.A0.S1558618
A1.A0.S1558619
A1.A0.S1558721
A1.A0.S1558723
A1.A0.S1558762
A1.A0.S1558870
A1.A0.S1558907
A1.A0.S1558916
A1.A0.S1558970
A1.A0.S1559069
A1.A0.S1559070
A1.A0.S1559083
A1.A0.S1559177
A1.A0.S1559178
A1.A0.S1559186
A1.A0.S1559188
A1.A0.S1559193
A1.A0.S1559213
A1.A0.S1559271
A1.A0.S1559336
A1.A0.S1559340
A1.A0.S1559392
A1.A0.S1559443
A1.A0.S1559444
A1.A0.S1559477
A1.A0.S1559501
A1.A0.S1559548
A1.A0.S1559551
A1.A0.S1559557
A1.A0.S1559662
A1.A0.S1559680
A1.A0.S1559739
A1.A0.S1559757
A1.A0.S1559869
A1.A0.S1559978
A1.A0.S1559991
A1.A0.S1560032
A1.A0.S1560036
A1.A0.S1560103
A1.A0.S1560107
A1.A0.S1560126
A1.A0.S1560163
A1.A0.S1560231
A1.A0.S1560241
A1.A0.S1560307
A1.A0.S1560389
A1.A0.S1560399
A1.A0.S1560506
A1.A0.S1560623
A1.A0.S1560760
A1.A0.S1560778
A1.A0.S1560817
A1.A0.S1560866
A1.A0.S1560892
A1.A0.S1560900
A1.A0.S1560918
A1.A0.S1560995
A1.A0.S1561061
A1.A0.S1561075
A1.A0.S1561082
A1.A0.S1561088
A1.A0.S1561170
A1.A0.S1561240
A1.A0.S1561245
A1.A0.S1561310
A1.A0.S1561412
A1.A0.S1561465
A1.A0.S1561471
A1.A0.S1561479
A1.A0.S1561490
A1.A0.S1561525
A1.A0.S1561577
A1.A0.S1561584
A1.A0.S1561627
A1.A0.S1561652
A1.A0.S1561768
A1.A0.S1561836
A1.A0.S1561977
A1.A0.S1562054
A1.A0.S1562068
A1.A0.S1562074
A1.A0.S1562081
A1.A0.S1562088
A1.A0.S1562100
A1.A0.S1562119
A1.A0.S1562123
A1.A0.S1562150
A1.A0.S1562166
A1.A0.S1562223
A1.A0.S1562340
A1.A0.S1562430
A1.A0.S1562454
A1.A0.S1562517
A1.A0.S1562611
A1.A0.S1562647
A1.A0.S1562648
A1.A0.S1562688
A1.A0.S1562743
A1.A0.S1562793
A1.A0.S1562992
A1.A0.S1563015
A1.A0.S1563026
A1.A0.S1563067
A1.A0.S1563068
A1.A0.S1563070
A1.A0.S1563193
A1.A0.S1563267
A1.A0.S1563373
A1.A0.S1563397
A1.A0.S1563423
A1.A0.S1563587
A1.A0.S1563642
A1.A0.S1563724
A1.A0.S1563778
A1.A0.S1563868
A1.A0.S1563921
A1.A0.S1563974
A1.A0.S1564026
A1.A0.S1564040
A1.A0.S1564069
A1.A0.S1564077
A1.A0.S1564094
A1.A0.S1564105
A1.A0.S1564220
A1.A0.S1564416
A1.A0.S1564456
A1.A0.S1564518
A1.A0.S1564597
A1.A0.S1564600
A1.A0.S1564604
A1.A0.S1564659
A1.A0.S1564751
A1.A0.S1564842
A1.A0.S1564888
A1.A0.S1564985
A1.A0.S1565038
A1.A0.S1565042
A1.A0.S1565227
A1.A0.S1565268
A1.A0.S1565428
A1.A0.S1565518
A1.A0.S1565556
A1.A0.S1565583
A1.A0.S1565608
A1.A0.S1565670
A1.A0.S1565745
A1.A0.S1565780
A1.A0.S1565805
A1.A0.S1565875
A1.A0.S1565924
A1.A0.S1565942
A1.A0.S1565970
A1.A0.S1566017
A1.A0.S1566107
A1.A0.S1566138
A1.A0.S1566242
A1.A0.S1566321
A1.A0.S1566346
A1.A0.S1566354
A1.A0.S1566371
A1.A0.S1566389
A1.A0.S1566625
A1.A0.S1566674
A1.A0.S1566682
A1.A0.S1566819
A1.A0.S1566873
A1.A0.S1566931
A1.A0.S1566939
A1.A0.S1567065
A1.A0.S1567100
A1.A0.S1567139
A1.A0.S1567140
A1.A0.S1567164
A1.A0.S1567183
A1.A0.S1567341
A1.A0.S1567489
A1.A0.S1567499
A1.A0.S1567539
A1.A0.S1567545
A1.A0.S1567569
A1.A0.S1567616
A1.A0.S1567695
A1.A0.S1567806
A1.A0.S1567819
A1.A0.S1567849
A1.A0.S1567875
A1.A0.S1568019
A1.A0.S1568020
A1.A0.S1568022
A1.A0.S1568078
A1.A0.S1568087
A1.A0.S1568100
A1.A0.S1568107
A1.A0.S1568198
A1.A0.S1568234
A1.A0.S1568238
A1.A0.S1568292
A1.A0.S1568355
A1.A0.S1568361
A1.A0.S1568397
A1.A0.S1568457
A1.A0.S1568483
A1.A0.S1568491
A1.A0.S1568553
A1.A0.S1568561
A1.A0.S1568598
A1.A0.S1568714
A1.A0.S1568792
A1.A0.S1568867
A1.A0.S1568922
A1.A0.S1569071
A1.A0.S1569088
A1.A0.S1569150
A1.A0.S1569252
A1.A0.S1569547
A1.A0.S1569648
A1.A0.S1569691
A1.A0.S1569711
A1.A0.S1569735
A1.A0.S1569766
A1.A0.S1569784
A1.A0.S1569828
A1.A0.S1569857
A1.A0.S1569862
A1.A0.S1569871
A1.A0.S1569944
A1.A0.S1569976
A1.A0.S1570035
A1.A0.S1570054
A1.A0.S1570112
A1.A0.S1570171
A1.A0.S1570177
A1.A0.S1570195
A1.A0.S1570201
A1.A0.S1570243
A1.A0.S1570269
A1.A0.S1570275
A1.A0.S1570281
A1.A0.S1570283
A1.A0.S1570297
A1.A0.S1570321
A1.A0.S1570339
A1.A0.S1570340
A1.A0.S1570364
A1.A0.S1570365
A1.A0.S1570466
A1.A0.S1570471
A1.A0.S1570479
A1.A0.S1570501
A1.A0.S1570512
A1.A0.S1570548
A1.A0.S1570586
A1.A0.S1570606
A1.A0.S1570729
A1.A0.S1570747
A1.A0.S1570781
A1.A0.S1570833
A1.A0.S1570848
A1.A0.S1570849
A1.A0.S1570903
A1.A0.S1571028
A1.A0.S1571111
A1.A0.S1571272
A1.A0.S1571303
A1.A0.S1571345
A1.A0.S1571495
A1.A0.S1571514
A1.A0.S1571535
A1.A0.S1571542
A1.A0.S1571600
A1.A0.S1571627
A1.A0.S1571881
A1.A0.S1571899
A1.A0.S1571976
A1.A0.S1571990
A1.A0.S1572073
A1.A0.S1572126
A1.A0.S1572167
A1.A0.S1572403
A1.A0.S1572491
A1.A0.S1572545
A1.A0.S1572613
A1.A0.S1572615
A1.A0.S1572642
A1.A0.S1572739
A1.A0.S1572751
A1.A0.S1572795
A1.A0.S1572849
A1.A0.S1572883
A1.A0.S1572952
A1.A0.S1573040
A1.A0.S1573066
A1.A0.S1573182
A1.A0.S1573190
A1.A0.S1573204
A1.A0.S1573266
A1.A0.S1573271
A1.A0.S1573293
A1.A0.S1573302
A1.A0.S1573322
A1.A0.S1573445
A1.A0.S1573459
A1.A0.S1573530
A1.A0.S1573537
A1.A0.S1573625
A1.A0.S1573687
A1.A0.S1573764
A1.A0.S1573812
A1.A0.S1573830
A1.A0.S1573845
A1.A0.S1573868
A1.A0.S1573928
A1.A0.S1573938
A1.A0.S1573949
A1.A0.S1573951
A1.A0.S1574006
A1.A0.S1574033
A1.A0.S1574077
A1.A0.S1574227
A1.A0.S1574309
A1.A0.S1574338
A1.A0.S1574355
A1.A0.S1574537
A1.A0.S1574561
A1.A0.S1574656
A1.A0.S1574713
A1.A0.S1574732
A1.A0.S1574837
A1.A0.S1574880
A1.A0.S1574979
A1.A0.S1574994
A1.A0.S1575016
A1.A0.S1575019
A1.A0.S1575035
A1.A0.S1575043
A1.A0.S1575071
A1.A0.S1575152
A1.A0.S1575211
A1.A0.S1575255
A1.A0.S1575290
A1.A0.S1575324
A1.A0.S1575400
A1.A0.S1575425
A1.A0.S1575434
A1.A0.S1575439
A1.A0.S1575469
A1.A0.S1575494
A1.A0.S1575501
A1.A0.S1575511
A1.A0.S1575516
A1.A0.S1575670
A1.A0.S1575696
A1.A0.S1575715
A1.A0.S1575834
A1.A0.S1575931
A1.A0.S1575944
A1.A0.S1576012
A1.A0.S1576103
A1.A0.S1576106
A1.A0.S1576146
A1.A0.S1576164
A1.A0.S1576177
A1.A0.S1576192
A1.A0.S1576235
A1.A0.S1576263
A1.A0.S1576334
A1.A0.S1576349
A1.A0.S1576354
A1.A0.S1576404
A1.A0.S1576427
A1.A0.S1576471
A1.A0.S1576495
A1.A0.S1576600
A1.A0.S1576610
A1.A0.S1576652
A1.A0.S1576664
A1.A0.S1576690
A1.A0.S1576758
A1.A0.S1576812
A1.A0.S1576857
A1.A0.S1576863
A1.A0.S1576867
A1.A0.S1576874
A1.A0.S1576886
A1.A0.S1576926
A1.A0.S1576928
A1.A0.S1576943
A1.A0.S1576982
A1.A0.S1577029
A1.A0.S1577226
A1.A0.S1577265
A1.A0.S1577269
A1.A0.S1577345
A1.A0.S1577419
A1.A0.S1577424
A1.A0.S1577590
A1.A0.S1577592
A1.A0.S1577680
A1.A0.S1577762
A1.A0.S1577780
A1.A0.S1577872
A1.A0.S1578067
A1.A0.S1578138
A1.A0.S1578159
A1.A0.S1578172
A1.A0.S1578186
A1.A0.S1578190
A1.A0.S1578197
A1.A0.S1578386
A1.A0.S1578418
A1.A0.S1578429
A1.A0.S1578529
A1.A0.S1578597
A1.A0.S1578605
A1.A0.S1578734
A1.A0.S1578788
A1.A0.S1578815
A1.A0.S1579050
A1.A0.S1579093
A1.A0.S1579133
A1.A0.S1579252
A1.A0.S1579479
A1.A0.S1579508
A1.A0.S1579536
A1.A0.S1579561
A1.A0.S1579572
A1.A0.S1579624
A1.A0.S1579677
A1.A0.S1579801
A1.A0.S1579857
A1.A0.S1579915
A1.A0.S1579916
A1.A0.S1579955
A1.A0.S1579980
A1.A0.S1580004
A1.A0.S1580130
A1.A0.S1580197
A1.A0.S1580441
A1.A0.S1580459
A1.A0.S1580529
A1.A0.S1580599
A1.A0.S1580608
A1.A0.S1580831
A1.A0.S1580905
A1.A0.S1581045
A1.A0.S1581108
A1.A0.S1581156
A1.A0.S1581206
A1.A0.S1581289
A1.A0.S1581291
A1.A0.S1581345
A1.A0.S1581478
A1.A0.S1581578
A1.A0.S1581723
A1.A0.S1581775
A1.A0.S1581976
A1.A0.S1582012
A1.A0.S1582100
A1.A0.S1582176
A1.A0.S1582302
A1.A0.S1582303
A1.A0.S1582508
A1.A0.S1582571
A1.A0.S1582611
A1.A0.S1582613
A1.A0.S1582669
A1.A0.S1582791
A1.A0.S1582883
A1.A0.S1583094
A1.A0.S1583119
A1.A0.S1583182
A1.A0.S1583203
A1.A0.S1583222
A1.A0.S1583359
A1.A0.S1583404
A1.A0.S1583494
A1.A0.S1583547
A1.A0.S1583548
A1.A0.S1583676
A1.A0.S1583710
A1.A0.S1583712
A1.A0.S158375
A1.A0.S1583773
A1.A0.S1583802
A1.A0.S1583866
A1.A0.S1584023
A1.A0.S1584084
A1.A0.S1584085
A1.A0.S1584212
A1.A0.S1584491
A1.A0.S1584597
A1.A0.S1584696
A1.A0.S1584740
A1.A0.S1584827
A1.A0.S1584856
A1.A0.S1585019
A1.A0.S1585144
A1.A0.S1585201
A1.A0.S1585312
A1.A0.S1585365
A1.A0.S1585533
A1.A0.S1585593
A1.A0.S1585623
A1.A0.S1585884
A1.A0.S1585897
A1.A0.S1585901
A1.A0.S1585994
A1.A0.S1586013
A1.A0.S1586035
A1.A0.S1586043
A1.A0.S1586087
A1.A0.S1586165
A1.A0.S1586283
A1.A0.S1586284
A1.A0.S1586292
A1.A0.S1586302
A1.A0.S1586403
A1.A0.S1586429
A1.A0.S1586545
A1.A0.S1586582
A1.A0.S1586614
A1.A0.S1586847
A1.A0.S1586871
A1.A0.S1587097
A1.A0.S1587139
A1.A0.S1587231
A1.A0.S1587242
A1.A0.S1587243
A1.A0.S1587246
A1.A0.S1587338
A1.A0.S1587421
A1.A0.S1587923
A1.A0.S1587949
A1.A0.S1588191
A1.A0.S1588302
A1.A0.S1588418
A1.A0.S1588540
A1.A0.S1588592
A1.A0.S1588637
A1.A0.S1588703
A1.A0.S1588755
A1.A0.S1589009
A1.A0.S1589016
A1.A0.S1589057
A1.A0.S1589098
A1.A0.S1589126
A1.A0.S1589175
A1.A0.S1589185
A1.A0.S1589327
A1.A0.S1589337
A1.A0.S1589421
A1.A0.S1589427
A1.A0.S1589445
A1.A0.S1589637
A1.A0.S1589650
A1.A0.S1589735
A1.A0.S1589768
A1.A0.S1589816
A1.A0.S1589893
A1.A0.S1589923
A1.A0.S1590032
A1.A0.S1590060
A1.A0.S1590173
A1.A0.S1590202
A1.A0.S1590234
A1.A0.S1590264
A1.A0.S1590429
A1.A0.S1590435
A1.A0.S1590472
A1.A0.S1590517
A1.A0.S1590630
A1.A0.S1590654
A1.A0.S1590771
A1.A0.S1590790
A1.A0.S1590813
A1.A0.S1591010
A1.A0.S1591104
A1.A0.S1591207
A1.A0.S1591310
A1.A0.S1591352
A1.A0.S1591382
A1.A0.S1591476
A1.A0.S1591520
A1.A0.S1591586
A1.A0.S1591589
A1.A0.S1591621
A1.A0.S1591622
A1.A0.S1591689
A1.A0.S1591774
A1.A0.S1591829
A1.A0.S1591908
A1.A0.S1591910
A1.A0.S1591942
A1.A0.S1592285
A1.A0.S1592288
A1.A0.S1592501
A1.A0.S1592698
A1.A0.S1592728
A1.A0.S1592775
A1.A0.S1592807
A1.A0.S1592818
A1.A0.S1592871
A1.A0.S1592895
A1.A0.S1592912
A1.A0.S1592958
A1.A0.S1592969
A1.A0.S1593264
A1.A0.S1593343
A1.A0.S1593355
A1.A0.S1593401
A1.A0.S1593442
A1.A0.S1593475
A1.A0.S1593670
A1.A0.S1593693
A1.A0.S1594
A1.A0.S1594068
A1.A0.S1594175
A1.A0.S1594406
A1.A0.S1594797
A1.A0.S1595039
A1.A0.S1595107
A1.A0.S1595356
A1.A0.S1595362
A1.A0.S1595367
A1.A0.S1595415
A1.A0.S1595418
A1.A0.S1595438
A1.A0.S1595466
A1.A0.S1595474
A1.A0.S1595493
A1.A0.S1595494
A1.A0.S1595541
A1.A0.S1595549
A1.A0.S1595553
A1.A0.S1595594
A1.A0.S1595637
A1.A0.S161053
A1.A0.S162390
A1.A0.S163479
A1.A0.S166853
A1.A0.S166907
A1.A0.S168171
A1.A0.S169408
A1.A0.S170455
A1.A0.S17048
A1.A0.S171141
A1.A0.S173659
A1.A0.S17460
A1.A0.S179701
A1.A0.S182549
A1.A0.S187882
A1.A0.S188067
A1.A0.S188939
A1.A0.S189502
A1.A0.S190774
A1.A0.S192374
A1.A0.S192810
A1.A0.S198076
A1.A0.S20355
A1.A0.S204515
A1.A0.S204740
A1.A0.S205563
A1.A0.S207120
A1.A0.S207192
A1.A0.S208068
A1.A0.S211115
A1.A0.S213483
A1.A0.S214212
A1.A0.S21493
A1.A0.S218277
A1.A0.S22017
A1.A0.S221797
A1.A0.S224726
A1.A0.S225456
A1.A0.S225569
A1.A0.S225762
A1.A0.S225901
A1.A0.S226450
A1.A0.S227158
A1.A0.S228209
A1.A0.S230080
A1.A0.S230417
A1.A0.S231870
A1.A0.S233098
A1.A0.S233552
A1.A0.S234495
A1.A0.S240371
A1.A0.S243151
A1.A0.S250138
A1.A0.S25294
A1.A0.S256042
A1.A0.S261415
A1.A0.S262681
A1.A0.S262767
A1.A0.S264629
A1.A0.S266952
A1.A0.S274324
A1.A0.S274533
A1.A0.S275854
A1.A0.S276099
A1.A0.S276387
A1.A0.S278540
A1.A0.S280247
A1.A0.S281457
A1.A0.S281507
A1.A0.S290370
A1.A0.S290787
A1.A0.S293598
A1.A0.S293707
A1.A0.S293986
A1.A0.S295674
A1.A0.S303208
A1.A0.S304598
A1.A0.S310717
A1.A0.S321212
A1.A0.S322273
A1.A0.S324370
A1.A0.S333122
A1.A0.S339175
A1.A0.S340040
A1.A0.S344414
A1.A0.S344956
A1.A0.S345437
A1.A0.S347457
A1.A0.S353060
A1.A0.S353101
A1.A0.S35388
A1.A0.S359795
A1.A0.S362475
A1.A0.S366171
A1.A0.S366388
A1.A0.S368289
A1.A0.S372684
A1.A0.S37273
A1.A0.S372753
A1.A0.S376442
A1.A0.S37646
A1.A0.S385834
A1.A0.S387194
A1.A0.S393099
A1.A0.S395689
A1.A0.S398639
A1.A0.S400531
A1.A0.S400652
A1.A0.S405161
A1.A0.S408901
A1.A0.S409163
A1.A0.S410607
A1.A0.S412714
A1.A0.S413072
A1.A0.S41538
A1.A0.S418499
A1.A0.S419436
A1.A0.S420249
A1.A0.S421754
A1.A0.S424030
A1.A0.S427228
A1.A0.S429565
A1.A0.S429860
A1.A0.S430806
A1.A0.S432774
A1.A0.S433021
A1.A0.S435944
A1.A0.S441752
A1.A0.S450215
A1.A0.S450440
A1.A0.S45059
A1.A0.S454016
A1.A0.S457971
A1.A0.S458538
A1.A0.S459430
A1.A0.S459944
A1.A0.S466512
A1.A0.S468521
A1.A0.S470597
A1.A0.S473443
A1.A0.S476678
A1.A0.S477030
A1.A0.S478653
A1.A0.S481159
A1.A0.S481244
A1.A0.S481284
A1.A0.S4873
A1.A0.S489702
A1.A0.S491035
A1.A0.S492365
A1.A0.S496199
A1.A0.S496740
A1.A0.S497501
A1.A0.S500240
A1.A0.S501408
A1.A0.S501560
A1.A0.S506444
A1.A0.S506909
A1.A0.S510838
A1.A0.S512579
A1.A0.S513100
A1.A0.S516341
A1.A0.S51742
A1.A0.S519494
A1.A0.S520135
A1.A0.S52496
A1.A0.S533188
A1.A0.S535775
A1.A0.S536255
A1.A0.S539856
A1.A0.S54388
A1.A0.S546244
A1.A0.S548001
A1.A0.S552724
A1.A0.S554752
A1.A0.S554845
A1.A0.S555648
A1.A0.S555677
A1.A0.S556406
A1.A0.S557740
A1.A0.S557912
A1.A0.S558173
A1.A0.S559243
A1.A0.S560839
A1.A0.S56373
A1.A0.S56934
A1.A0.S57349
A1.A0.S574339
A1.A0.S576870
A1.A0.S577906
A1.A0.S582079
A1.A0.S583488
A1.A0.S58491
A1.A0.S589266
A1.A0.S592392
A1.A0.S594483
A1.A0.S601067
A1.A0.S601653
A1.A0.S606983
A1.A0.S608141
A1.A0.S61429
A1.A0.S620991
A1.A0.S621044
A1.A0.S62246
A1.A0.S622890
A1.A0.S624942
A1.A0.S625625
A1.A0.S627491
A1.A0.S628423
A1.A0.S629957
A1.A0.S630024
A1.A0.S630357
A1.A0.S631987
A1.A0.S634721
A1.A0.S634958
A1.A0.S638145
A1.A0.S640773
A1.A0.S641638
A1.A0.S647039
A1.A0.S65017
A1.A0.S651432
A1.A0.S655092
A1.A0.S662223
A1.A0.S662353
A1.A0.S673059
A1.A0.S675953
A1.A0.S678174
A1.A0.S683250
A1.A0.S684821
A1.A0.S689595
A1.A0.S695254
A1.A0.S695260
A1.A0.S697971
A1.A0.S700685
A1.A0.S701628
A1.A0.S704431
A1.A0.S706822
A1.A0.S707598
A1.A0.S708901
A1.A0.S709662
A1.A0.S711409
A1.A0.S716230
A1.A0.S716889
A1.A0.S717277
A1.A0.S720895
A1.A0.S721140
A1.A0.S725736
A1.A0.S728531
A1.A0.S729664
A1.A0.S729731
A1.A0.S72996
A1.A0.S730483
A1.A0.S730918
A1.A0.S730965
A1.A0.S731720
A1.A0.S734850
A1.A0.S739341
A1.A0.S741224
A1.A0.S742051
A1.A0.S746723
A1.A0.S74805
A1.A0.S748123
A1.A0.S748408
A1.A0.S748419
A1.A0.S75165
A1.A0.S755351
A1.A0.S756113
A1.A0.S756174
A1.A0.S765104
A1.A0.S769864
A1.A0.S778530
A1.A0.S779147
A1.A0.S781592
A1.A0.S789437
A1.A0.S794217
A1.A0.S798278
A1.A0.S799027
A1.A0.S802164
A1.A0.S806205
A1.A0.S80648
A1.A0.S807383
A1.A0.S809461
A1.A0.S812475
A1.A0.S81321
A1.A0.S81558
A1.A0.S817092
A1.A0.S817780
A1.A0.S818548
A1.A0.S81912
A1.A0.S825151
A1.A0.S82725
A1.A0.S827893
A1.A0.S828206
A1.A0.S830
A1.A0.S830096
A1.A0.S831478
A1.A0.S831554
A1.A0.S839329
A1.A0.S84049
A1.A0.S840797
A1.A0.S851579
A1.A0.S851690
A1.A0.S854055
A1.A0.S85529
A1.A0.S859465
A1.A0.S860303
A1.A0.S861063
A1.A0.S868687
A1.A0.S870907
A1.A0.S87421
A1.A0.S87568
A1.A0.S87616
A1.A0.S879584
A1.A0.S886897
A1.A0.S8875
A1.A0.S888904
A1.A0.S889714
A1.A0.S893725
A1.A0.S894749
A1.A0.S898794
A1.A0.S899875
A1.A0.S90240
A1.A0.S902958
A1.A0.S906556
A1.A0.S909357
A1.A0.S910398
A1.A0.S914637
A1.A0.S922015
A1.A0.S923416
A1.A0.S926679
A1.A0.S927024
A1.A0.S930795
A1.A0.S930967
A1.A0.S932327
A1.A0.S935739
A1.A0.S936311
A1.A0.S937744
A1.A0.S938231
A1.A0.S940959
A1.A0.S945373
A1.A0.S945916
A1.A0.S945979
A1.A0.S945997
A1.A0.S946504
A1.A0.S949009
A1.A0.S949357
A1.A0.S949544
A1.A0.S951967
A1.A0.S952438
A1.A0.S953236
A1.A0.S957446
A1.A0.S965546
A1.A0.S966290
A1.A0.S966397
A1.A0.S967645
A1.A0.S969437
A1.A0.S969758
A1.A0.S973450
A1.A0.S974865
A1.A0.S975220
A1.A0.S975428
A1.A0.S977531
A1.A0.S981734
A1.A0.S984952
A1.A0.S98591
A1.A0.S988803
A1.A0.S989655
A1.A0.S990671
A1.A0.S998699
A1.A1.J468464
A1.A1.J468513
A1.A1.J468550
A1.A1.J468551
A1.A1.J468552
A1.A1.J468557
A1.A1.J468571
A1.A1.J468856
A1.A1.J468858
A1.A1.J468888
A1.A1.J468973
A1.A1.J469039
A1.A1.J469060
A1.A1.J469075
A1.A1.J469500
A1.A1.J469617
A1.A1.J469705
A1.A1.J469735
A1.A1.J469821
A1.A1.J469970
A1.A1.J470016
A1.A1.J470044
A1.A1.J470190
A1.A1.J470340
A1.A1.J470455
A1.A1.J470598
A1.A1.J470600
A1.A1.J470608
A1.A1.J470789
A1.A1.J470824
A1.A1.J470864
A1.A1.J470923
A1.A1.J471088
A1.A1.J471235
A1.A1.J471273
A1.A1.J471310
A1.A1.J471379
A1.A1.J471454
A1.A1.J471462
A1.A1.J471590
A1.A1.J471613
A1.A1.J471679
A1.A1.J471853
A1.A1.J471934
A1.A1.J471961
A1.A1.J472066
A1.A1.J472157
A1.A1.J472250
A1.A1.J472263
A1.A1.J472325
A1.A1.J472416
A1.A1.J472472
A1.A1.J472562
A1.A1.J472681
A1.A1.J472699
A1.A1.J472721
A1.A1.J472752
A1.A1.J472771
A1.A1.J472922
A1.A1.J473123
A1.A1.J473144
A1.A1.J473151
A1.A1.J473199
A1.A1.J473263
A1.A1.J473339
A1.A1.J473352
A1.A1.J473460
A1.A1.J473573
A1.A1.J473608
A1.A1.J473729
A1.A1.J473736
A1.A1.J473796
A1.A1.J473881
A1.A1.J474195
A1.A1.J474196
A1.A1.J474246
A1.A1.J474301
A1.A1.J474415
A1.A1.J474525
A1.A1.J474666
A1.A1.J474681
A1.A1.J474909
A1.A1.J474910
A1.A1.J475050
A1.A1.J475081
A1.A1.J475225
A1.A1.J475248
A1.A1.J475285
A1.A1.J475411
A1.A1.J475531
A1.A1.J475716
A1.A1.J475829
A1.A1.J475833
A1.A1.J476001
A1.A1.J476031
A1.A1.J476245
A1.A1.J476323
A1.A1.J476328
A1.A1.J476358
A1.A1.J476400
A1.A1.J476412
A1.A1.J476541
A1.A1.J476624
A1.A1.J476679
A1.A1.J476683
A1.A1.J476745
A1.A1.J476893
A1.A1.J476999
A1.A1.J477053
A1.A1.J477193
A1.A1.J477231
A1.A1.J477334
A1.A1.J477363
A1.A1.J477391
A1.A1.J477458
A1.A1.J477666
A1.A1.J477684
A1.A1.J477699
A1.A1.J477793
A1.A1.J477796
A1.A1.J477875
A1.A1.J478044
A1.A1.J478099
A1.A1.J478185
A1.A1.J478318
A1.A1.J478419
A1.A1.J478490
A1.A1.J478594
A1.A1.J478865
A1.A1.J479024
A1.A1.J479087
A1.A1.J479161
A1.A1.J479220
A1.A1.J479270
A1.A1.J479328
A1.A1.J479389
A1.A1.J479602
A1.A1.J479647
A1.A1.J479790
A1.A1.J479807
A1.A1.J479857
A1.A1.J480084
A1.A1.J480098
A1.A1.J480228
A1.A1.J480280
A1.A1.J480282
A1.A1.J480304
A1.A1.J480305
A1.A1.J480359
A1.A1.J480390
A1.A1.J480500
A1.A1.J480509
A1.A1.J480727
A1.A1.J480860
A1.A1.J480934
A1.A1.J480937
A1.A1.J480941
A1.A1.J481023
A1.A1.J481070
A1.A1.J481122
A1.A1.J481211
A1.A1.J481219
A1.A1.J481267
A1.A1.J481294
A1.A1.J481396
A1.A1.J481654
A1.A1.J481667
A1.A1.J481798
A1.A1.J481833
A1.A1.J481983
A1.A1.J481986
A1.A1.J482000
A1.A1.J482094
A1.A1.J482119
A1.A1.J482187
A1.A1.J482202
A1.A1.J482204
A1.A1.J482463
A1.A1.J482497
A1.A1.J482503
A1.A1.J482559
A1.A1.J482699
A1.A1.J482708
A1.A1.J482727
A1.A1.J482773
A1.A1.J482925
A1.A1.J483021
A1.A1.J483031
A1.A1.J483037
A1.A1.J483072
A1.A1.J483150
A1.A1.J483253
A1.A1.J483300
A1.A1.J483753
A1.A1.J483901
A1.A1.J483949
A1.A1.J483982
A1.A1.J484102
A1.A1.J484191
A1.A1.J484210
A1.A1.J484242
A1.A1.J484322
A1.A1.J484430
A1.A1.J484503
A1.A1.J484535
A1.A1.J484564
A1.A1.J485084
A1.A1.J485468
A1.A1.J485837
A1.A1.J485967
A1.A1.J485988
A1.A1.J486244
A1.A1.J486334
A1.A1.J486351
A1.A1.J486585
A1.A1.J486591
A1.A1.R468389
A1.A1.R468408
A1.A1.R468425
A1.A1.R468434
A1.A1.R468437
A1.A1.R468441
A1.A1.R468450
A1.A1.R468466
A1.A1.R468507
A1.A1.R468532
A1.A1.R468552
A1.A1.R468560
A1.A1.R468565
A1.A1.R468566
A1.A1.R468653
A1.A1.R468674
A1.A1.R468696
A1.A1.R468721
A1.A1.R468773
A1.A1.R468778
A1.A1.R468798
A1.A1.R468805
A1.A1.R468900
A1.A1.R468902
A1.A1.R468918
A1.A1.R468921
A1.A1.R468979
A1.A1.R468988
A1.A1.R469005
A1.A1.R469016
A1.A1.R469058
A1.A1.R469067
A1.A1.R469087
A1.A1.R469095
A1.A1.R469101
A1.A1.R469107
A1.A1.R469111
A1.A1.R469116
A1.A1.R469149
A1.A1.R469178
A1.A1.R469203
A1.A1.R469236
A1.A1.R469256
A1.A1.R469284
A1.A1.R469313
A1.A1.R469367
A1.A1.R469369
A1.A1.R469391
A1.A1.R469406
A1.A1.R469414
A1.A1.R469426
A1.A1.R469445
A1.A1.R469469
A1.A1.R469551
A1.A1.R469553
A1.A1.R469620
A1.A1.R469625
A1.A1.R469747
A1.A1.R469769
A1.A1.R469784
A1.A1.R469829
A1.A1.R469861
A1.A1.R469887
A1.A1.R469897
A1.A1.R469926
A1.A1.R469953
A1.A1.R469976
A1.A1.R469977
A1.A1.R469986
A1.A1.R469997
A1.A1.R470021
A1.A1.R470045
A1.A1.R470051
A1.A1.R470052
A1.A1.R470056
A1.A1.R470154
A1.A1.R470159
A1.A1.R470227
A1.A1.R470228
A1.A1.R470237
A1.A1.R470266
A1.A1.R470276
A1.A1.R470278
A1.A1.R470279
A1.A1.R470289
A1.A1.R470314
A1.A1.R470346
A1.A1.R470352
A1.A1.R470385
A1.A1.R470452
A1.A1.R470487
A1.A1.R470547
A1.A1.R470562
A1.A1.R470583
A1.A1.R470590
A1.A1.R470639
A1.A1.R470680
A1.A1.R470682
A1.A1.R470738
A1.A1.R470759
A1.A1.R470775
A1.A1.R470802
A1.A1.R470805
A1.A1.R470860
A1.A1.R470868
A1.A1.R470885
A1.A1.R470910
A1.A1.R470926
A1.A1.R470936
A1.A1.R470947
A1.A1.R470982
A1.A1.R471014
A1.A1.R471042
A1.A1.R471062
A1.A1.R471076
A1.A1.R471088
A1.A1.R471096
A1.A1.R471098
A1.A1.R471128
A1.A1.R471158
A1.A1.R471235
A1.A1.R471286
A1.A1.R471304
A1.A1.R471319
A1.A1.R471330
A1.A1.R471332
A1.A1.R471339
A1.A1.R471345
A1.A1.R471369
A1.A1.R471451
A1.A1.R471453
A1.A1.R471459
A1.A1.R471501
A1.A1.R471582
A1.A1.R471609
A1.A1.R471610
A1.A1.R471641
A1.A1.R471644
A1.A1.R471746
A1.A1.R471784
A1.A1.R471817
A1.A1.R471830
A1.A1.R471841
A1.A1.R471856
A1.A1.R471872
A1.A1.R471874
A1.A1.R471888
A1.A1.R471941
A1.A1.R471985
A1.A1.R472004
A1.A1.R472071
A1.A1.R472079
A1.A1.R472083
A1.A1.R472096
A1.A1.R472112
A1.A1.R472128
A1.A1.R472145
A1.A1.R472149
A1.A1.R472170
A1.A1.R472171
A1.A1.R472201
A1.A1.R472203
A1.A1.R472275
A1.A1.R472284
A1.A1.R472292
A1.A1.R472300
A1.A1.R472302
A1.A1.R472375
A1.A1.R472376
A1.A1.R472380
A1.A1.R472394
A1.A1.R472401
A1.A1.R472426
A1.A1.R472448
A1.A1.R472455
A1.A1.R472473
A1.A1.R472476
A1.A1.R472481
A1.A1.R472529
A1.A1.R472531
A1.A1.R472546
A1.A1.R472556
A1.A1.R472582
A1.A1.R472640
A1.A1.R472645
A1.A1.R472658
A1.A1.R472696
A1.A1.R472728
A1.A1.R472731
A1.A1.R472751
A1.A1.R472768
A1.A1.R472817
A1.A1.R472847
A1.A1.R472854
A1.A1.R472880
A1.A1.R472881
A1.A1.R472901
A1.A1.R472923
A1.A1.R473070
A1.A1.R473071
A1.A1.R473091
A1.A1.R473108
A1.A1.R473165
A1.A1.R473171
A1.A1.R473225
A1.A1.R473251
A1.A1.R473309
A1.A1.R473349
A1.A1.R473372
A1.A1.R473396
A1.A1.R473422
A1.A1.R473436
A1.A1.R473473
A1.A1.R473525
A1.A1.R473540
A1.A1.R473645
A1.A1.R473647
A1.A1.R473669
A1.A1.R473705
A1.A1.R473706
A1.A1.R473734
A1.A1.R473742
A1.A1.R473777
A1.A1.R473790
A1.A1.R473819
A1.A1.R473827
A1.A1.R473840
A1.A1.R473877
A1.A1.R473920
A1.A1.R473925
A1.A1.R473972
A1.A1.R473974
A1.A1.R473982
A1.A1.R474004
A1.A1.R474010
A1.A1.R474114
A1.A1.R474138
A1.A1.R474165
A1.A1.R474198
A1.A1.R474256
A1.A1.R474289
A1.A1.R474312
A1.A1.R474321
A1.A1.R474335
A1.A1.R474344
A1.A1.R474358
A1.A1.R474425
A1.A1.R474509
A1.A1.R474510
A1.A1.R474524
A1.A1.R474557
A1.A1.R474591
A1.A1.R474640
A1.A1.R474710
A1.A1.R474741
A1.A1.R474811
A1.A1.R474833
A1.A1.R474834
A1.A1.R474845
A1.A1.R474897
A1.A1.R474914
A1.A1.R474950
A1.A1.R474980
A1.A1.R474994
A1.A1.R475034
A1.A1.R475053
A1.A1.R475083
A1.A1.R475104
A1.A1.R475114
A1.A1.R475157
A1.A1.R475161
A1.A1.R475202
A1.A1.R475204
A1.A1.R475240
A1.A1.R475292
A1.A1.R475297
A1.A1.R475313
A1.A1.R475319
A1.A1.R475331
A1.A1.R475332
A1.A1.R475336
A1.A1.R475373
A1.A1.R475492
A1.A1.R475527
A1.A1.R475529
A1.A1.R475562
A1.A1.R475595
A1.A1.R475596
A1.A1.R475638
A1.A1.R475701
A1.A1.R475716
A1.A1.R475732
A1.A1.R475738
A1.A1.R475750
A1.A1.R475756
A1.A1.R475787
A1.A1.R475823
A1.A1.R475946
A1.A1.R475990
A1.A1.R476005
A1.A1.R476032
A1.A1.R476104
A1.A1.R476208
A1.A1.R476228
A1.A1.R476320
A1.A1.R476362
A1.A1.R476370
A1.A1.R476409
A1.A1.R476495
A1.A1.R476517
A1.A1.R476521
A1.A1.R476594
A1.A1.R476620
A1.A1.R476660
A1.A1.R476798
A1.A1.R476802
A1.A1.R476828
A1.A1.R476833
A1.A1.R476850
A1.A1.R476856
A1.A1.R476887
A1.A1.R476991
A1.A1.R477055
A1.A1.R477067
A1.A1.R477128
A1.A1.R477180
A1.A1.R477203
A1.A1.R477219
A1.A1.R477259
A1.A1.R477262
A1.A1.R477272
A1.A1.R477286
A1.A1.R477337
A1.A1.R477503
A1.A1.R477514
A1.A1.R477541
A1.A1.R477604
A1.A1.R477641
A1.A1.R477653
A1.A1.R477719
A1.A1.R477746
A1.A1.R477770
A1.A1.R477815
A1.A1.R477906
A1.A1.R477908
A1.A1.R477967
A1.A1.R477978
A1.A1.R477991
A1.A1.R478056
A1.A1.R478082
A1.A1.R478122
A1.A1.R478168
A1.A1.R478169
A1.A1.R478214
A1.A1.R478226
A1.A1.R478471
A1.A1.R478482
A1.A1.R478499
A1.A1.R478514
A1.A1.R478517
A1.A1.R478598
A1.A1.R478655
A1.A1.R478694
A1.A1.R478702
A1.A1.R478820
A1.A1.R478836
A1.A1.R478905
A1.A1.R478940
A1.A1.R478983
A1.A1.R478991
A1.A1.R479043
A1.A1.R479068
A1.A1.R479118
A1.A1.R479212
A1.A1.R479228
A1.A1.R479257
A1.A1.R479309
A1.A1.R479337
A1.A1.R479431
A1.A1.R479490
A1.A1.R479546
A1.A1.R479586
A1.A1.R479595
A1.A1.R479629
A1.A1.R479723
A1.A1.R479749
A1.A1.R479754
A1.A1.R479757
A1.A1.R479999
A1.A1.R480064
A1.A1.R480096
A1.A1.R480403
A1.A1.R480501
A1.A1.R480512
A1.A1.R480576
A1.A1.R480694
A1.A1.R480833
A1.A1.R481060
A1.A1.R481088
A1.A1.R481248
A1.A1.R481377
A1.A1.R481399
A1.A1.R481529
A1.A1.R481542
A1.A1.R481559
A1.A1.R481603
A1.A1.R481628
A1.A1.R481719
A1.A1.R481929
A1.A1.R481943
A1.A1.R481949
A1.A1.R481952
A1.A1.R481961
A1.A1.R482067
A1.A1.R482122
A1.A1.R482251
A1.A1.R482297
A1.A1.R482311
A1.A1.R482582
A1.A1.R482708
A1.A1.R482781
A1.A1.R482858
A1.A1.R482871
A1.A1.R482940
A1.A1.R482988
A1.A1.R483164
A1.A1.R483459
A1.A1.R483528
A1.A1.R483645
A1.A1.R483686
A1.A1.R483703
A1.A1.R483967
A1.A1.R484066
A1.A1.R484115
A1.A1.R484325
A1.A1.R484486
A1.A1.R484684
A1.A1.R484701
A1.A1.R484823
A1.A1.R484865
A1.A1.R484907
A1.A1.R485005
A1.A1.R485130
A1.A1.R485303
A1.A1.R485376
A1.A1.R485722
A1.A1.R485864
A1.A1.R485875
A1.A1.R486015
A1.A1.R486280
A1.A1.R486297
A1.A1.R486324
A1.A1.R486342
A1.A1.R486415
A1.A1.R486418
A1.A1.R486422
A1.A1.R486583
A1.A1.R486847
A1.A1.R486877
A1.A1.R486944
A1.A1.R487236
A1.A1.R487303
A1.A1.R487304
A1.A1.R487454
A1.A1.R487462
A1.A1.R487653
A1.A1.R487761
A1.A1.R488121
A1.A1.R488219
A1.A1.R488311
A1.A1.R488319
A1.A1.R488436
A1.A1.R488457
A1.A1.R488836
A1.A1.R488974
A1.A1.R489282
A1.A1.R489301
A1.A1.R489540
A1.A1.R489824
A1.A1.R489898
A1.A1.R490149
A1.A1.R490382
A1.A1.R490429
A1.A1.R490466
A1.A1.R490958
A1.A1.R491331
A1.A1.R492118
A1.A1.R493108
A1.A1.R493152
A1.A1.R493751
A1.A1.R494160
A1.A1.R494461
A1.A1.R494538
A1.A1.R494670
A1.A1.R494819
A1.A1.R495112
A1.A1.R495659
A1.A1.R495733
A1.A1.R496439
A1.A1.R496513
A1.A1.R497054
A1.A1.R497199
A1.A1.R499114
A1.A1.R499212
A1.A1.R499337
A1.A1.R499348
A1.A1.R500062
A1.A1.R500320
A1.A1.R501514
A1.A1.R501975
A1.A1.R502367
A1.A1.R504430
A1.A1.R504475
A1.A1.R504495
A1.A1.R504985
A1.A1.R505704
A1.A1.R506040
A1.A1.R506246
A1.A1.R507640
A1.A1.R508083
A1.A1.R508579
A1.A1.R508982
A1.A1.R509401
A1.A1.R512194
A1.A1.S103870
A1.A1.S104316
A1.A1.S11458
A1.A1.S118590
A1.A1.S120055
A1.A1.S121201
A1.A1.S123260
A1.A1.S126670
A1.A1.S129814
A1.A1.S136128
A1.A1.S140840
A1.A1.S147878
A1.A1.S164089
A1.A1.S173915
A1.A1.S175120
A1.A1.S175311
A1.A1.S184913
A1.A1.S185525
A1.A1.S186474
A1.A1.S189324
A1.A1.S19361
A1.A1.S193664
A1.A1.S199788
A1.A1.S202089
A1.A1.S203090
A1.A1.S204124
A1.A1.S204307
A1.A1.S204633
A1.A1.S21164
A1.A1.S218445
A1.A1.S222347
A1.A1.S227567
A1.A1.S234352
A1.A1.S241932
A1.A1.S242491
A1.A1.S246401
A1.A1.S248565
A1.A1.S252441
A1.A1.S255402
A1.A1.S25646
A1.A1.S269139
A1.A1.S270936
A1.A1.S27928
A1.A1.S284424
A1.A1.S287333
A1.A1.S290690
A1.A1.S299852
A1.A1.S306338
A1.A1.S310776
A1.A1.S316517
A1.A1.S323362
A1.A1.S32572
A1.A1.S331177
A1.A1.S331473
A1.A1.S338974
A1.A1.S351925
A1.A1.S354479
A1.A1.S361133
A1.A1.S361160
A1.A1.S364060
A1.A1.S364705
A1.A1.S383999
A1.A1.S387021
A1.A1.S391703
A1.A1.S395966
A1.A1.S402859
A1.A1.S403563
A1.A1.S404705
A1.A1.S412855
A1.A1.S416728
A1.A1.S418087
A1.A1.S418534
A1.A1.S444393
A1.A1.S447546
A1.A1.S447950
A1.A1.S448447
A1.A1.S448542
A1.A1.S448573
A1.A1.S449865
A1.A1.S449894
A1.A1.S450807
A1.A1.S451540
A1.A1.S451608
A1.A1.S453348
A1.A1.S453784
A1.A1.S454251
A1.A1.S454481
A1.A1.S456068
A1.A1.S457531
A1.A1.S460929
A1.A1.S461163
A1.A1.S461254
A1.A1.S461889
A1.A1.S461932
A1.A1.S461956
A1.A1.S462419
A1.A1.S463063
A1.A1.S463273
A1.A1.S463505
A1.A1.S463640
A1.A1.S463912
A1.A1.S464425
A1.A1.S468397
A1.A1.S468407
A1.A1.S468513
A1.A1.S468670
A1.A1.S468688
A1.A1.S468752
A1.A1.S468934
A1.A1.S469010
A1.A1.S469032
A1.A1.S469133
A1.A1.S469172
A1.A1.S469199
A1.A1.S469221
A1.A1.S469329
A1.A1.S469340
A1.A1.S469383
A1.A1.S469437
A1.A1.S469451
A1.A1.S469460
A1.A1.S469552
A1.A1.S469591
A1.A1.S469623
A1.A1.S469754
A1.A1.S469853
A1.A1.S469943
A1.A1.S469998
A1.A1.S470013
A1.A1.S470015
A1.A1.S470217
A1.A1.S470361
A1.A1.S470450
A1.A1.S470490
A1.A1.S470557
A1.A1.S470792
A1.A1.S470878
A1.A1.S471032
A1.A1.S471104
A1.A1.S471177
A1.A1.S471206
A1.A1.S471380
A1.A1.S471468
A1.A1.S471606
A1.A1.S471616
A1.A1.S471704
A1.A1.S471708
A1.A1.S471709
A1.A1.S471779
A1.A1.S471802
A1.A1.S471895
A1.A1.S471991
A1.A1.S471993
A1.A1.S471998
A1.A1.S472063
A1.A1.S472203
A1.A1.S472224
A1.A1.S472357
A1.A1.S472364
A1.A1.S472392
A1.A1.S472463
A1.A1.S472648
A1.A1.S472798
A1.A1.S472806
A1.A1.S472835
A1.A1.S472887
A1.A1.S472897
A1.A1.S472973
A1.A1.S472988
A1.A1.S473036
A1.A1.S473088
A1.A1.S473118
A1.A1.S473164
A1.A1.S473477
A1.A1.S473487
A1.A1.S473594
A1.A1.S473854
A1.A1.S473881
A1.A1.S474016
A1.A1.S474024
A1.A1.S474140
A1.A1.S474269
A1.A1.S474277
A1.A1.S474387
A1.A1.S474472
A1.A1.S474595
A1.A1.S474699
A1.A1.S474793
A1.A1.S474916
A1.A1.S474959
A1.A1.S474981
A1.A1.S474998
A1.A1.S475205
A1.A1.S475384
A1.A1.S475407
A1.A1.S475415
A1.A1.S475502
A1.A1.S475524
A1.A1.S475543
A1.A1.S475587
A1.A1.S475819
A1.A1.S475910
A1.A1.S475979
A1.A1.S476174
A1.A1.S476289
A1.A1.S476689
A1.A1.S476781
A1.A1.S476795
A1.A1.S476814
A1.A1.S476841
A1.A1.S476907
A1.A1.S476911
A1.A1.S476939
A1.A1.S476952
A1.A1.S477038
A1.A1.S477292
A1.A1.S477310
A1.A1.S477419
A1.A1.S477430
A1.A1.S477474
A1.A1.S477500
A1.A1.S477517
A1.A1.S477544
A1.A1.S477588
A1.A1.S477700
A1.A1.S477760
A1.A1.S477784
A1.A1.S477884
A1.A1.S477909
A1.A1.S477970
A1.A1.S478116
A1.A1.S478129
A1.A1.S478209
A1.A1.S478264
A1.A1.S478359
A1.A1.S478418
A1.A1.S478429
A1.A1.S478476
A1.A1.S478581
A1.A1.S478685
A1.A1.S478749
A1.A1.S478799
A1.A1.S478936
A1.A1.S479003
A1.A1.S479235
A1.A1.S479286
A1.A1.S479415
A1.A1.S479423
A1.A1.S479457
A1.A1.S479586
A1.A1.S479687
A1.A1.S479777
A1.A1.S479863
A1.A1.S480002
A1.A1.S480036
A1.A1.S480054
A1.A1.S480063
A1.A1.S480115
A1.A1.S480222
A1.A1.S480276
A1.A1.S480334
A1.A1.S480425
A1.A1.S480757
A1.A1.S480819
A1.A1.S480890
A1.A1.S481047
A1.A1.S481050
A1.A1.S481065
A1.A1.S481301
A1.A1.S481364
A1.A1.S481618
A1.A1.S481634
A1.A1.S481645
A1.A1.S481710
A1.A1.S481765
A1.A1.S481843
A1.A1.S482064
A1.A1.S482164
A1.A1.S482179
A1.A1.S482315
A1.A1.S482316
A1.A1.S482321
A1.A1.S482665
A1.A1.S482796
A1.A1.S482989
A1.A1.S482990
A1.A1.S482995
A1.A1.S483003
A1.A1.S483089
A1.A1.S483149
A1.A1.S483201
A1.A1.S483231
A1.A1.S483276
A1.A1.S483428
A1.A1.S483435
A1.A1.S483722
A1.A1.S483738
A1.A1.S483801
A1.A1.S483893
A1.A1.S483935
A1.A1.S483969
A1.A1.S483971
A1.A1.S484057
A1.A1.S484156
A1.A1.S484240
A1.A1.S484282
A1.A1.S484288
A1.A1.S484326
A1.A1.S484327
A1.A1.S484400
A1.A1.S484431
A1.A1.S484507
A1.A1.S484705
A1.A1.S484764
A1.A1.S484818
A1.A1.S484895
A1.A1.S484950
A1.A1.S485035
A1.A1.S485239
A1.A1.S485249
A1.A1.S485254
A1.A1.S485263
A1.A1.S485347
A1.A1.S485363
A1.A1.S485389
A1.A1.S485405
A1.A1.S485518
A1.A1.S485531
A1.A1.S485575
A1.A1.S485644
A1.A1.S485734
A1.A1.S485743
A1.A1.S485767
A1.A1.S485769
A1.A1.S485863
A1.A1.S485956
A1.A1.S486051
A1.A1.S486134
A1.A1.S486155
A1.A1.S486165
A1.A1.S486259
A1.A1.S486265
A1.A1.S486295
A1.A1.S486330
A1.A1.S486337
A1.A1.S486347
A1.A1.S486359
A1.A1.S486368
A1.A1.S486409
A1.A1.S486478
A1.A1.S486599
A1.A1.S486652
A1.A1.S486783
A1.A1.S486929
A1.A1.S486938
A1.A1.S486948
A1.A1.S486970
A1.A1.S487106
A1.A1.S487659
A1.A1.S487686
A1.A1.S487758
A1.A1.S487799
A1.A1.S487837
A1.A1.S487882
A1.A1.S487950
A1.A1.S487998
A1.A1.S488019
A1.A1.S488078
A1.A1.S488156
A1.A1.S488170
A1.A1.S488282
A1.A1.S488347
A1.A1.S488441
A1.A1.S488469
A1.A1.S488480
A1.A1.S488481
A1.A1.S488613
A1.A1.S488727
A1.A1.S488846
A1.A1.S489031
A1.A1.S489262
A1.A1.S489353
A1.A1.S489418
A1.A1.S489422
A1.A1.S489560
A1.A1.S489853
A1.A1.S489856
A1.A1.S489857
A1.A1.S489899
A1.A1.S489957
A1.A1.S490039
A1.A1.S490080
A1.A1.S490119
A1.A1.S490161
A1.A1.S490201
A1.A1.S490230
A1.A1.S490239
A1.A1.S490343
A1.A1.S490345
A1.A1.S490429
A1.A1.S490465
A1.A1.S490659
A1.A1.S490673
A1.A1.S490814
A1.A1.S490862
A1.A1.S490962
A1.A1.S491001
A1.A1.S491131
A1.A1.S491137
A1.A1.S491139
A1.A1.S491169
A1.A1.S491193
A1.A1.S491285
A1.A1.S491291
A1.A1.S491438
A1.A1.S491898
A1.A1.S491925
A1.A1.S491990
A1.A1.S492038
A1.A1.S492044
A1.A1.S492048
A1.A1.S492222
A1.A1.S492567
A1.A1.S492681
A1.A1.S492734
A1.A1.S492770
A1.A1.S492835
A1.A1.S492862
A1.A1.S492920
A1.A1.S493010
A1.A1.S493028
A1.A1.S493177
A1.A1.S493258
A1.A1.S493267
A1.A1.S493351
A1.A1.S493379
A1.A1.S493399
A1.A1.S493411
A1.A1.S493533
A1.A1.S493564
A1.A1.S493571
A1.A1.S493623
A1.A1.S493649
A1.A1.S493713
A1.A1.S493921
A1.A1.S493984
A1.A1.S494102
A1.A1.S494139
A1.A1.S494174
A1.A1.S494414
A1.A1.S494446
A1.A1.S494462
A1.A1.S494535
A1.A1.S494645
A1.A1.S494652
A1.A1.S494657
A1.A1.S494707
A1.A1.S494718
A1.A1.S494772
A1.A1.S494796
A1.A1.S494924
A1.A1.S494977
A1.A1.S495065
A1.A1.S495093
A1.A1.S495204
A1.A1.S495280
A1.A1.S495337
A1.A1.S495498
A1.A1.S495630
A1.A1.S495648
A1.A1.S495661
A1.A1.S495824
A1.A1.S495880
A1.A1.S495891
A1.A1.S496096
A1.A1.S496197
A1.A1.S496337
A1.A1.S496434
A1.A1.S496572
A1.A1.S496759
A1.A1.S496772
A1.A1.S496822
A1.A1.S496830
A1.A1.S496927
A1.A1.S496949
A1.A1.S497026
A1.A1.S497034
A1.A1.S497206
A1.A1.S497360
A1.A1.S497385
A1.A1.S497442
A1.A1.S497787
A1.A1.S497877
A1.A1.S497893
A1.A1.S497932
A1.A1.S497939
A1.A1.S497943
A1.A1.S497950
A1.A1.S498063
A1.A1.S498118
A1.A1.S498176
A1.A1.S498193
A1.A1.S498438
A1.A1.S498468
A1.A1.S498581
A1.A1.S498755
A1.A1.S498763
A1.A1.S498774
A1.A1.S499217
A1.A1.S499515
A1.A1.S499621
A1.A1.S499624
A1.A1.S499700
A1.A1.S499705
A1.A1.S499710
A1.A1.S499786
A1.A1.S499841
A1.A1.S499941
A1.A1.S499954
A1.A1.S499972
A1.A1.S500134
A1.A1.S500280
A1.A1.S500358
A1.A1.S500376
A1.A1.S500402
A1.A1.S500488
A1.A1.S500552
A1.A1.S500658
A1.A1.S500672
A1.A1.S500727
A1.A1.S500731
A1.A1.S500855
A1.A1.S500943
A1.A1.S501032
A1.A1.S501171
A1.A1.S501198
A1.A1.S501262
A1.A1.S501266
A1.A1.S501278
A1.A1.S501421
A1.A1.S501494
A1.A1.S501503
A1.A1.S501667
A1.A1.S501822
A1.A1.S501968
A1.A1.S502014
A1.A1.S502040
A1.A1.S502317
A1.A1.S502383
A1.A1.S502418
A1.A1.S502493
A1.A1.S502560
A1.A1.S502586
A1.A1.S502614
A1.A1.S502706
A1.A1.S502770
A1.A1.S503126
A1.A1.S503145
A1.A1.S503165
A1.A1.S503290
A1.A1.S503403
A1.A1.S503432
A1.A1.S503486
A1.A1.S503529
A1.A1.S503539
A1.A1.S503662
A1.A1.S503827
A1.A1.S503888
A1.A1.S503959
A1.A1.S504020
A1.A1.S504068
A1.A1.S504166
A1.A1.S504184
A1.A1.S504600
A1.A1.S504720
A1.A1.S504931
A1.A1.S505195
A1.A1.S505290
A1.A1.S505321
A1.A1.S505483
A1.A1.S505542
A1.A1.S505568
A1.A1.S505592
A1.A1.S505662
A1.A1.S505674
A1.A1.S505682
A1.A1.S505709
A1.A1.S505745
A1.A1.S50577
A1.A1.S505874
A1.A1.S505926
A1.A1.S505990
A1.A1.S506066
A1.A1.S506138
A1.A1.S506248
A1.A1.S506377
A1.A1.S506528
A1.A1.S506643
A1.A1.S506768
A1.A1.S506788
A1.A1.S506990
A1.A1.S507042
A1.A1.S507044
A1.A1.S507070
A1.A1.S507147
A1.A1.S507183
A1.A1.S507231
A1.A1.S507239
A1.A1.S507272
A1.A1.S507414
A1.A1.S507440
A1.A1.S507441
A1.A1.S507450
A1.A1.S507481
A1.A1.S507554
A1.A1.S507580
A1.A1.S507639
A1.A1.S507695
A1.A1.S507770
A1.A1.S507783
A1.A1.S507802
A1.A1.S507831
A1.A1.S507882
A1.A1.S507981
A1.A1.S507988
A1.A1.S507997
A1.A1.S508090
A1.A1.S508197
A1.A1.S508487
A1.A1.S508545
A1.A1.S508830
A1.A1.S509051
A1.A1.S509063
A1.A1.S509084
A1.A1.S509173
A1.A1.S509216
A1.A1.S509317
A1.A1.S509419
A1.A1.S509514
A1.A1.S509611
A1.A1.S509629
A1.A1.S509655
A1.A1.S509697
A1.A1.S509766
A1.A1.S510044
A1.A1.S510159
A1.A1.S510321
A1.A1.S510327
A1.A1.S510420
A1.A1.S510529
A1.A1.S510549
A1.A1.S510729
A1.A1.S510765
A1.A1.S510894
A1.A1.S510975
A1.A1.S511021
A1.A1.S511132
A1.A1.S511285
A1.A1.S511461
A1.A1.S511531
A1.A1.S511568
A1.A1.S511637
A1.A1.S511677
A1.A1.S511706
A1.A1.S511788
A1.A1.S511828
A1.A1.S511990
A1.A1.S512040
A1.A1.S512280
A1.A1.S512435
A1.A1.S512455
A1.A1.S512463
A1.A1.S512464
A1.A1.S512480
A1.A1.S512516
A1.A1.S512657
A1.A1.S512782
A1.A1.S512811
A1.A1.S512862
A1.A1.S512987
A1.A1.S512992
A1.A1.S513005
A1.A1.S513054
A1.A1.S513144
A1.A1.S513184
A1.A1.S513433
A1.A1.S513449
A1.A1.S513454
A1.A1.S513586
A1.A1.S513658
A1.A1.S513734
A1.A1.S513776
A1.A1.S513847
A1.A1.S513891
A1.A1.S513926
A1.A1.S514005
A1.A1.S514072
A1.A1.S514196
A1.A1.S514260
A1.A1.S514306
A1.A1.S514331
A1.A1.S514419
A1.A1.S514497
A1.A1.S514617
A1.A1.S514635
A1.A1.S514724
A1.A1.S514786
A1.A1.S514853
A1.A1.S514863
A1.A1.S514877
A1.A1.S514993
A1.A1.S514995
A1.A1.S514999
A1.A1.S515006
A1.A1.S515077
A1.A1.S515144
A1.A1.S515213
A1.A1.S515215
A1.A1.S515279
A1.A1.S515334
A1.A1.S51541
A1.A1.S515569
A1.A1.S515659
A1.A1.S515691
A1.A1.S515837
A1.A1.S515884
A1.A1.S515902
A1.A1.S516168
A1.A1.S516342
A1.A1.S516347
A1.A1.S516457
A1.A1.S516584
A1.A1.S516599
A1.A1.S516842
A1.A1.S516843
A1.A1.S516844
A1.A1.S516856
A1.A1.S516872
A1.A1.S516895
A1.A1.S517008
A1.A1.S517070
A1.A1.S517089
A1.A1.S517116
A1.A1.S517128
A1.A1.S517264
A1.A1.S517272
A1.A1.S517510
A1.A1.S517520
A1.A1.S517581
A1.A1.S517806
A1.A1.S517881
A1.A1.S517910
A1.A1.S518049
A1.A1.S518136
A1.A1.S518137
A1.A1.S518169
A1.A1.S518307
A1.A1.S518384
A1.A1.S518589
A1.A1.S518628
A1.A1.S518700
A1.A1.S518701
A1.A1.S518704
A1.A1.S518706
A1.A1.S518722
A1.A1.S518800
A1.A1.S519118
A1.A1.S519325
A1.A1.S519385
A1.A1.S519446
A1.A1.S519553
A1.A1.S519599
A1.A1.S519603
A1.A1.S519615
A1.A1.S519627
A1.A1.S519676
A1.A1.S519695
A1.A1.S519701
A1.A1.S519723
A1.A1.S519765
A1.A1.S519771
A1.A1.S519838
A1.A1.S519906
A1.A1.S519923
A1.A1.S519948
A1.A1.S519953
A1.A1.S519963
A1.A1.S520004
A1.A1.S520049
A1.A1.S520182
A1.A1.S520196
A1.A1.S520210
A1.A1.S520212
A1.A1.S520502
A1.A1.S520666
A1.A1.S520811
A1.A1.S520871
A1.A1.S520907
A1.A1.S520917
A1.A1.S521016
A1.A1.S521051
A1.A1.S521274
A1.A1.S521334
A1.A1.S521418
A1.A1.S521427
A1.A1.S521451
A1.A1.S521465
A1.A1.S521734
A1.A1.S521821
A1.A1.S521854
A1.A1.S521880
A1.A1.S521951
A1.A1.S521972
A1.A1.S522091
A1.A1.S522094
A1.A1.S522210
A1.A1.S522231
A1.A1.S522251
A1.A1.S522252
A1.A1.S522297
A1.A1.S522299
A1.A1.S522354
A1.A1.S522357
A1.A1.S522387
A1.A1.S522483
A1.A1.S522515
A1.A1.S522535
A1.A1.S522558
A1.A1.S522699
A1.A1.S522727
A1.A1.S522859
A1.A1.S523164
A1.A1.S523565
A1.A1.S523566
A1.A1.S523580
A1.A1.S523594
A1.A1.S523667
A1.A1.S523672
A1.A1.S523692
A1.A1.S523747
A1.A1.S523801
A1.A1.S523827
A1.A1.S523858
A1.A1.S523867
A1.A1.S523883
A1.A1.S523888
A1.A1.S523889
A1.A1.S523911
A1.A1.S523920
A1.A1.S523925
A1.A1.S523932
A1.A1.S523954
A1.A1.S523971
A1.A1.S523973
A1.A1.S523991
A1.A1.S523994
A1.A1.S524006
A1.A1.S58233
A1.A1.S59761
A1.A1.S61141
A1.A1.S68341
A1.A1.S75203
A1.A1.S83294
A1.A1.S8822
A1.A1.S89086
A1.A1.S91367
A1.A1.S92474
A1.A1.S99608
A1.A2.J152243
A1.A2.J152431
A1.A2.J152749
A1.A2.J152927
A1.A2.J153261
A1.A2.J153262
A1.A2.J153498
A1.A2.J153591
A1.A2.J153783
A1.A2.J154063
A1.A2.J154215
A1.A2.J154227
A1.A2.J154309
A1.A2.J154503
A1.A2.J155122
A1.A2.J155186
A1.A2.J155261
A1.A2.J155423
A1.A2.J155501
A1.A2.J155684
A1.A2.J155946
A1.A2.J156263
A1.A2.R152253
A1.A2.R152272
A1.A2.R152294
A1.A2.R152345
A1.A2.R152420
A1.A2.R152477
A1.A2.R152509
A1.A2.R152560
A1.A2.R152564
A1.A2.R152572
A1.A2.R152619
A1.A2.R152699
A1.A2.R152888
A1.A2.R152950
A1.A2.R152961
A1.A2.R152980
A1.A2.R153077
A1.A2.R153125
A1.A2.R153233
A1.A2.R153355
A1.A2.R153403
A1.A2.R153472
A1.A2.R153505
A1.A2.R153507
A1.A2.R153715
A1.A2.R153728
A1.A2.R154001
A1.A2.R154019
A1.A2.R154117
A1.A2.R154143
A1.A2.R154256
A1.A2.R154291
A1.A2.R154316
A1.A2.R154326
A1.A2.R154370
A1.A2.R154412
A1.A2.R154418
A1.A2.R154518
A1.A2.R154555
A1.A2.R154601
A1.A2.R154646
A1.A2.R154672
A1.A2.R154682
A1.A2.R154684
A1.A2.R155380
A1.A2.R155436
A1.A2.R155441
A1.A2.R155488
A1.A2.R155520
A1.A2.R155802
A1.A2.R155845
A1.A2.R156106
A1.A2.R156170
A1.A2.R156216
A1.A2.R156755
A1.A2.R157621
A1.A2.R157647
A1.A2.R157912
A1.A2.R158369
A1.A2.R158513
A1.A2.R160127
A1.A2.R160825
A1.A2.R161989
A1.A2.R162223
A1.A2.R163436
A1.A2.R163692
A1.A2.R164362
A1.A2.S137828
A1.A2.S138424
A1.A2.S139440
A1.A2.S139617
A1.A2.S145703
A1.A2.S151921
A1.A2.S152474
A1.A2.S152553
A1.A2.S152679
A1.A2.S153013
A1.A2.S153165
A1.A2.S153444
A1.A2.S153481
A1.A2.S153482
A1.A2.S153499
A1.A2.S153642
A1.A2.S153669
A1.A2.S153697
A1.A2.S153775
A1.A2.S154249
A1.A2.S154325
A1.A2.S154389
A1.A2.S154455
A1.A2.S154580
A1.A2.S155280
A1.A2.S155291
A1.A2.S155503
A1.A2.S155789
A1.A2.S155825
A1.A2.S155868
A1.A2.S155873
A1.A2.S156116
A1.A2.S156263
A1.A2.S156308
A1.A2.S156848
A1.A2.S157341
A1.A2.S157398
A1.A2.S157606
A1.A2.S157675
A1.A2.S157742
A1.A2.S157822
A1.A2.S158207
A1.A2.S158290
A1.A2.S158400
A1.A2.S158611
A1.A2.S158913
A1.A2.S158914
A1.A2.S158923
A1.A2.S158939
A1.A2.S158956
A1.A2.S158989
A1.A2.S159154
A1.A2.S159172
A1.A2.S159309
A1.A2.S159389
A1.A2.S159475
A1.A2.S159687
A1.A2.S159786
A1.A2.S160179
A1.A2.S160370
A1.A2.S160692
A1.A2.S160726
A1.A2.S160879
A1.A2.S160919
A1.A2.S161060
A1.A2.S161119
A1.A2.S161122
A1.A2.S161665
A1.A2.S161740
A1.A2.S162014
A1.A2.S162620
A1.A2.S162991
A1.A2.S163276
A1.A2.S163357
A1.A2.S163584
A1.A2.S163631
A1.A2.S163829
A1.A2.S163901
A1.A2.S164368
A1.A2.S164528
A1.A2.S164663
A1.A2.S165083
A1.A2.S165157
A1.A2.S165206
A1.A2.S165325
A1.A2.S165336
A1.A2.S165415
A1.A2.S165459
A1.A2.S165529
A1.A2.S165702
A1.A2.S165706
A1.A2.S165707
A1.A2.S165757
A1.A2.S165804
A1.A2.S165915
A1.A2.S165942
A1.A2.S165954
A1.A2.S166031
A1.A2.S166165
A1.A2.S166317
A1.A2.S166338
A1.A2.S166472
A1.A2.S166691
A1.A2.S166856
A1.A2.S166861
A1.A2.S166863
A1.A2.S166931
A1.A2.S167004
A1.A2.S167009
A1.A2.S167071
A1.A2.S167445
A1.A2.S167490
A1.A2.S167496
A1.A2.S167920
A1.A2.S167963
A1.A2.S168027
A1.A2.S168229
A1.A2.S168280
A1.A2.S168307
A1.A2.S168459
A1.A2.S168551
A1.A2.S168729
A1.A2.S168907
A1.A2.S168991
A1.A2.S169161
A1.A2.S169188
A1.A2.S60993
A1.A2.S77197
A10.TRINITY_DN10406_c0_g1_i1
A10.TRINITY_DN10418_c0_g1_i1
A10.TRINITY_DN11588_c0_g1_i1
A10.TRINITY_DN11649_c0_g1_i1
A10.TRINITY_DN124_c0_g1_i1
A10.TRINITY_DN12788_c0_g1_i1
A10.TRINITY_DN12888_c0_g2_i1
A10.TRINITY_DN13448_c0_g1_i1
A10.TRINITY_DN13453_c0_g2_i1
A10.TRINITY_DN13484_c0_g1_i1
A10.TRINITY_DN13936_c0_g2_i1
A10.TRINITY_DN14166_c0_g1_i1
A10.TRINITY_DN14387_c0_g1_i1
A10.TRINITY_DN14416_c0_g1_i1
A10.TRINITY_DN1448_c0_g1_i1
A10.TRINITY_DN14725_c0_g1_i1
A10.TRINITY_DN14754_c0_g1_i1
A10.TRINITY_DN14779_c0_g1_i1
A10.TRINITY_DN15077_c0_g2_i1
A10.TRINITY_DN15269_c0_g1_i1
A10.TRINITY_DN15272_c0_g1_i1
A10.TRINITY_DN15770_c0_g1_i1
A10.TRINITY_DN1603_c0_g1_i1
A10.TRINITY_DN16323_c0_g1_i1
A10.TRINITY_DN16344_c0_g1_i2
A10.TRINITY_DN16374_c0_g1_i1
A10.TRINITY_DN16634_c0_g1_i1
A10.TRINITY_DN16799_c0_g1_i1
A10.TRINITY_DN17042_c0_g1_i1
A10.TRINITY_DN17120_c0_g1_i2
A10.TRINITY_DN17252_c0_g1_i1
A10.TRINITY_DN17302_c0_g1_i1
A10.TRINITY_DN17509_c0_g1_i1
A10.TRINITY_DN17724_c0_g1_i1
A10.TRINITY_DN17837_c0_g2_i1
A10.TRINITY_DN17868_c0_g1_i1
A10.TRINITY_DN18249_c0_g2_i1
A10.TRINITY_DN18352_c0_g2_i1
A10.TRINITY_DN18358_c0_g1_i2
A10.TRINITY_DN18426_c0_g1_i1
A10.TRINITY_DN18467_c0_g3_i2
A10.TRINITY_DN18498_c0_g1_i1
A10.TRINITY_DN18498_c0_g1_i2
A10.TRINITY_DN18708_c0_g1_i1
A10.TRINITY_DN18711_c0_g1_i1
A10.TRINITY_DN18953_c0_g1_i1
A10.TRINITY_DN19028_c0_g1_i1
A10.TRINITY_DN1905_c0_g2_i1
A10.TRINITY_DN19182_c0_g1_i1
A10.TRINITY_DN19213_c0_g1_i1
A10.TRINITY_DN19257_c0_g1_i1
A10.TRINITY_DN19455_c0_g1_i1
A10.TRINITY_DN19617_c0_g2_i1
A10.TRINITY_DN19649_c0_g1_i2
A10.TRINITY_DN19671_c0_g1_i1
A10.TRINITY_DN19796_c0_g1_i1
A10.TRINITY_DN19810_c0_g2_i1
A10.TRINITY_DN19820_c0_g1_i1
A10.TRINITY_DN19883_c0_g1_i1
A10.TRINITY_DN20142_c0_g1_i2
A10.TRINITY_DN20149_c0_g1_i1
A10.TRINITY_DN20252_c1_g1_i1
A10.TRINITY_DN20359_c0_g1_i1
A10.TRINITY_DN20435_c0_g1_i1
A10.TRINITY_DN20543_c0_g1_i1
A10.TRINITY_DN20543_c0_g1_i2
A10.TRINITY_DN20631_c0_g1_i1
A10.TRINITY_DN20697_c0_g1_i2
A10.TRINITY_DN20730_c0_g1_i1
A10.TRINITY_DN20763_c0_g1_i1
A10.TRINITY_DN20794_c0_g1_i1
A10.TRINITY_DN20912_c0_g2_i1
A10.TRINITY_DN20969_c0_g1_i1
A10.TRINITY_DN21047_c0_g1_i1
A10.TRINITY_DN2107_c0_g1_i1
A10.TRINITY_DN21166_c0_g2_i1
A10.TRINITY_DN21287_c0_g1_i1
A10.TRINITY_DN21697_c0_g1_i2
A10.TRINITY_DN21697_c0_g1_i3
A10.TRINITY_DN21922_c0_g1_i1
A10.TRINITY_DN22154_c0_g1_i1
A10.TRINITY_DN22245_c0_g1_i1
A10.TRINITY_DN22543_c0_g1_i1
A10.TRINITY_DN2281_c0_g1_i1
A10.TRINITY_DN22890_c0_g1_i1
A10.TRINITY_DN22981_c0_g1_i1
A10.TRINITY_DN23017_c0_g1_i1
A10.TRINITY_DN23091_c0_g1_i1
A10.TRINITY_DN23169_c0_g1_i1
A10.TRINITY_DN2316_c0_g1_i1
A10.TRINITY_DN23324_c0_g1_i1
A10.TRINITY_DN23324_c0_g2_i1
A10.TRINITY_DN23377_c0_g3_i1
A10.TRINITY_DN23393_c0_g2_i1
A10.TRINITY_DN2340_c0_g2_i1
A10.TRINITY_DN23443_c0_g1_i1
A10.TRINITY_DN23493_c0_g1_i1
A10.TRINITY_DN23496_c0_g1_i2
A10.TRINITY_DN23532_c0_g1_i2
A10.TRINITY_DN23573_c0_g1_i1
A10.TRINITY_DN23634_c1_g3_i1
A10.TRINITY_DN23789_c0_g1_i1
A10.TRINITY_DN23790_c0_g3_i1
A10.TRINITY_DN23790_c0_g4_i1
A10.TRINITY_DN23857_c0_g1_i1
A10.TRINITY_DN23907_c0_g2_i2
A10.TRINITY_DN24224_c0_g1_i1
A10.TRINITY_DN24224_c0_g1_i2
A10.TRINITY_DN24410_c0_g1_i1
A10.TRINITY_DN24418_c0_g3_i1
A10.TRINITY_DN24474_c0_g2_i1
A10.TRINITY_DN24566_c0_g1_i1
A10.TRINITY_DN24642_c0_g1_i1
A10.TRINITY_DN24724_c0_g2_i1
A10.TRINITY_DN25037_c0_g1_i1
A10.TRINITY_DN25048_c0_g1_i1
A10.TRINITY_DN2512_c0_g1_i1
A10.TRINITY_DN25135_c0_g1_i1
A10.TRINITY_DN25358_c0_g1_i3
A10.TRINITY_DN25380_c0_g1_i3
A10.TRINITY_DN25521_c1_g1_i2
A10.TRINITY_DN25526_c0_g2_i1
A10.TRINITY_DN25587_c0_g1_i2
A10.TRINITY_DN25609_c0_g1_i1
A10.TRINITY_DN25638_c0_g1_i1
A10.TRINITY_DN25656_c0_g1_i1
A10.TRINITY_DN25757_c0_g1_i1
A10.TRINITY_DN25777_c0_g1_i1
A10.TRINITY_DN25843_c0_g1_i2
A10.TRINITY_DN25892_c1_g1_i1
A10.TRINITY_DN25973_c0_g1_i1
A10.TRINITY_DN25983_c0_g1_i1
A10.TRINITY_DN26037_c0_g1_i1
A10.TRINITY_DN26040_c0_g1_i1
A10.TRINITY_DN26113_c0_g1_i2
A10.TRINITY_DN26122_c0_g1_i1
A10.TRINITY_DN26160_c0_g1_i2
A10.TRINITY_DN26169_c0_g2_i1
A10.TRINITY_DN26191_c0_g1_i2
A10.TRINITY_DN26293_c0_g1_i1
A10.TRINITY_DN26370_c0_g1_i2
A10.TRINITY_DN26399_c1_g1_i1
A10.TRINITY_DN26410_c0_g1_i1
A10.TRINITY_DN26421_c1_g2_i1
A10.TRINITY_DN26430_c0_g1_i2
A10.TRINITY_DN26485_c0_g1_i1
A10.TRINITY_DN26510_c0_g1_i1
A10.TRINITY_DN26510_c0_g3_i1
A10.TRINITY_DN2653_c0_g2_i1
A10.TRINITY_DN26547_c0_g2_i1
A10.TRINITY_DN26658_c0_g1_i2
A10.TRINITY_DN26682_c0_g1_i2
A10.TRINITY_DN26728_c0_g1_i2
A10.TRINITY_DN26789_c0_g2_i1
A10.TRINITY_DN26818_c0_g1_i1
A10.TRINITY_DN26888_c0_g1_i1
A10.TRINITY_DN26888_c0_g2_i1
A10.TRINITY_DN26918_c0_g1_i1
A10.TRINITY_DN26918_c0_g1_i2
A10.TRINITY_DN26925_c0_g1_i1
A10.TRINITY_DN26975_c0_g1_i1
A10.TRINITY_DN27214_c0_g1_i1
A10.TRINITY_DN27243_c0_g2_i3
A10.TRINITY_DN27350_c0_g1_i1
A10.TRINITY_DN27431_c0_g1_i1
A10.TRINITY_DN27437_c0_g1_i1
A10.TRINITY_DN27521_c0_g3_i3
A10.TRINITY_DN27521_c0_g3_i4
A10.TRINITY_DN27534_c1_g1_i1
A10.TRINITY_DN27569_c0_g1_i1
A10.TRINITY_DN27593_c0_g1_i1
A10.TRINITY_DN27595_c0_g1_i1
A10.TRINITY_DN27680_c0_g1_i2
A10.TRINITY_DN27709_c0_g1_i4
A10.TRINITY_DN27790_c0_g3_i1
A10.TRINITY_DN27895_c0_g1_i2
A10.TRINITY_DN27909_c0_g1_i1
A10.TRINITY_DN27928_c0_g1_i1
A10.TRINITY_DN28068_c0_g2_i1
A10.TRINITY_DN28157_c0_g1_i1
A10.TRINITY_DN28231_c0_g1_i3
A10.TRINITY_DN28232_c0_g1_i2
A10.TRINITY_DN28293_c0_g1_i2
A10.TRINITY_DN28331_c0_g1_i2
A10.TRINITY_DN28339_c0_g2_i1
A10.TRINITY_DN28402_c0_g2_i2
A10.TRINITY_DN28444_c0_g1_i2
A10.TRINITY_DN28444_c0_g1_i3
A10.TRINITY_DN28508_c0_g1_i3
A10.TRINITY_DN28625_c0_g1_i1
A10.TRINITY_DN28629_c0_g1_i1
A10.TRINITY_DN28633_c0_g1_i2
A10.TRINITY_DN28820_c0_g1_i4
A10.TRINITY_DN28868_c0_g1_i1
A10.TRINITY_DN28888_c0_g2_i2
A10.TRINITY_DN28954_c0_g1_i1
A10.TRINITY_DN29054_c0_g1_i2
A10.TRINITY_DN29081_c1_g1_i2
A10.TRINITY_DN29087_c0_g1_i2
A10.TRINITY_DN29095_c0_g2_i1
A10.TRINITY_DN29095_c0_g4_i1
A10.TRINITY_DN290_c0_g1_i1
A10.TRINITY_DN29185_c1_g1_i1
A10.TRINITY_DN29187_c0_g1_i1
A10.TRINITY_DN29354_c0_g2_i1
A10.TRINITY_DN29405_c0_g1_i1
A10.TRINITY_DN29415_c0_g1_i1
A10.TRINITY_DN29440_c0_g1_i2
A10.TRINITY_DN29578_c0_g1_i1
A10.TRINITY_DN29632_c0_g1_i1
A10.TRINITY_DN29682_c0_g1_i3
A10.TRINITY_DN29789_c0_g1_i1
A10.TRINITY_DN29919_c0_g1_i1
A10.TRINITY_DN29938_c0_g1_i1
A10.TRINITY_DN30064_c0_g1_i4
A10.TRINITY_DN30082_c0_g1_i1
A10.TRINITY_DN30095_c0_g1_i1
A10.TRINITY_DN30109_c0_g1_i1
A10.TRINITY_DN30118_c0_g1_i1
A10.TRINITY_DN30119_c0_g1_i2
A10.TRINITY_DN30210_c0_g1_i1
A10.TRINITY_DN30220_c0_g2_i2
A10.TRINITY_DN30233_c0_g1_i1
A10.TRINITY_DN30267_c0_g2_i2
A10.TRINITY_DN30287_c0_g1_i1
A10.TRINITY_DN30305_c0_g1_i2
A10.TRINITY_DN30310_c0_g1_i2
A10.TRINITY_DN30350_c0_g1_i2
A10.TRINITY_DN30364_c0_g4_i2
A10.TRINITY_DN30380_c0_g4_i1
A10.TRINITY_DN30429_c0_g1_i5
A10.TRINITY_DN30436_c0_g2_i2
A10.TRINITY_DN30459_c0_g2_i1
A10.TRINITY_DN30470_c0_g1_i2
A10.TRINITY_DN30475_c0_g1_i1
A10.TRINITY_DN30510_c0_g1_i1
A10.TRINITY_DN30523_c0_g1_i4
A10.TRINITY_DN30523_c0_g1_i6
A10.TRINITY_DN30529_c0_g1_i1
A10.TRINITY_DN30538_c0_g1_i1
A10.TRINITY_DN30538_c0_g1_i3
A10.TRINITY_DN30563_c0_g1_i1
A10.TRINITY_DN30590_c0_g1_i1
A10.TRINITY_DN30608_c0_g1_i2
A10.TRINITY_DN30627_c0_g1_i1
A10.TRINITY_DN30638_c0_g1_i1
A10.TRINITY_DN30638_c0_g2_i2
A10.TRINITY_DN30667_c0_g1_i2
A10.TRINITY_DN30672_c0_g1_i3
A10.TRINITY_DN30690_c0_g1_i2
A10.TRINITY_DN30696_c0_g1_i1
A10.TRINITY_DN30708_c0_g1_i2
A10.TRINITY_DN30754_c0_g1_i1
A10.TRINITY_DN30764_c0_g1_i1
A10.TRINITY_DN30775_c0_g1_i2
A10.TRINITY_DN30782_c0_g1_i1
A10.TRINITY_DN30791_c0_g1_i1
A10.TRINITY_DN30802_c0_g1_i3
A10.TRINITY_DN30805_c0_g1_i1
A10.TRINITY_DN30810_c0_g1_i1
A10.TRINITY_DN30812_c0_g2_i1
A10.TRINITY_DN30820_c0_g2_i1
A10.TRINITY_DN30831_c0_g1_i2
A10.TRINITY_DN30846_c0_g1_i1
A10.TRINITY_DN30848_c0_g2_i1
A10.TRINITY_DN30860_c0_g1_i2
A10.TRINITY_DN30888_c0_g1_i2
A10.TRINITY_DN30925_c0_g1_i1
A10.TRINITY_DN30928_c0_g1_i1
A10.TRINITY_DN31012_c0_g1_i3
A10.TRINITY_DN31018_c0_g1_i1
A10.TRINITY_DN31024_c0_g1_i2
A10.TRINITY_DN31038_c0_g1_i1
A10.TRINITY_DN31053_c0_g1_i2
A10.TRINITY_DN31066_c0_g2_i1
A10.TRINITY_DN31078_c0_g1_i1
A10.TRINITY_DN31108_c1_g1_i1
A10.TRINITY_DN31111_c0_g1_i1
A10.TRINITY_DN31120_c0_g1_i5
A10.TRINITY_DN31123_c0_g1_i1
A10.TRINITY_DN31132_c0_g1_i1
A10.TRINITY_DN31184_c0_g2_i4
A10.TRINITY_DN31196_c0_g1_i8
A10.TRINITY_DN31217_c0_g1_i1
A10.TRINITY_DN31240_c0_g1_i1
A10.TRINITY_DN31249_c0_g1_i1
A10.TRINITY_DN31261_c0_g1_i1
A10.TRINITY_DN31261_c0_g1_i2
A10.TRINITY_DN31326_c0_g1_i2
A10.TRINITY_DN31331_c0_g2_i3
A10.TRINITY_DN31340_c0_g1_i1
A10.TRINITY_DN31340_c0_g1_i2
A10.TRINITY_DN31344_c0_g1_i1
A10.TRINITY_DN31367_c0_g1_i3
A10.TRINITY_DN31398_c0_g1_i1
A10.TRINITY_DN31398_c0_g1_i3
A10.TRINITY_DN31398_c0_g1_i4
A10.TRINITY_DN31418_c0_g2_i1
A10.TRINITY_DN31418_c0_g2_i4
A10.TRINITY_DN31421_c0_g1_i1
A10.TRINITY_DN31421_c0_g1_i2
A10.TRINITY_DN31519_c1_g1_i1
A10.TRINITY_DN31534_c0_g1_i2
A10.TRINITY_DN31569_c0_g1_i1
A10.TRINITY_DN31606_c0_g1_i1
A10.TRINITY_DN31629_c0_g1_i1
A10.TRINITY_DN31653_c0_g2_i1
A10.TRINITY_DN31718_c0_g1_i2
A10.TRINITY_DN31737_c0_g1_i1
A10.TRINITY_DN31754_c0_g1_i1
A10.TRINITY_DN31754_c0_g1_i2
A10.TRINITY_DN31779_c0_g1_i1
A10.TRINITY_DN31780_c0_g1_i3
A10.TRINITY_DN31848_c0_g1_i1
A10.TRINITY_DN31848_c0_g1_i2
A10.TRINITY_DN31853_c0_g2_i2
A10.TRINITY_DN31884_c0_g1_i1
A10.TRINITY_DN31915_c0_g1_i1
A10.TRINITY_DN31961_c0_g1_i1
A10.TRINITY_DN31968_c0_g1_i1
A10.TRINITY_DN31968_c0_g1_i2
A10.TRINITY_DN31984_c0_g1_i1
A10.TRINITY_DN31987_c0_g1_i1
A10.TRINITY_DN31993_c0_g2_i1
A10.TRINITY_DN32177_c0_g4_i1
A10.TRINITY_DN32192_c0_g1_i4
A10.TRINITY_DN32228_c0_g3_i1
A10.TRINITY_DN32228_c0_g3_i2
A10.TRINITY_DN32283_c0_g1_i1
A10.TRINITY_DN32292_c0_g1_i2
A10.TRINITY_DN32312_c0_g1_i1
A10.TRINITY_DN32319_c0_g4_i1
A10.TRINITY_DN32340_c0_g1_i1
A10.TRINITY_DN32361_c0_g1_i2
A10.TRINITY_DN32384_c0_g2_i1
A10.TRINITY_DN32407_c0_g1_i3
A10.TRINITY_DN32461_c1_g3_i1
A10.TRINITY_DN32474_c0_g1_i1
A10.TRINITY_DN32476_c0_g1_i1
A10.TRINITY_DN32506_c0_g1_i1
A10.TRINITY_DN32532_c0_g1_i1
A10.TRINITY_DN32545_c2_g1_i1
A10.TRINITY_DN32556_c0_g1_i1
A10.TRINITY_DN32587_c0_g1_i1
A10.TRINITY_DN32587_c0_g1_i3
A10.TRINITY_DN32599_c0_g1_i1
A10.TRINITY_DN32728_c0_g1_i2
A10.TRINITY_DN32729_c0_g2_i1
A10.TRINITY_DN32740_c1_g3_i3
A10.TRINITY_DN32747_c0_g1_i1
A10.TRINITY_DN32755_c0_g1_i2
A10.TRINITY_DN32774_c0_g1_i1
A10.TRINITY_DN32786_c0_g1_i2
A10.TRINITY_DN32794_c0_g1_i2
A10.TRINITY_DN32843_c0_g1_i1
A10.TRINITY_DN32858_c0_g1_i3
A10.TRINITY_DN32859_c0_g1_i1
A10.TRINITY_DN3285_c0_g1_i1
A10.TRINITY_DN32893_c0_g1_i1
A10.TRINITY_DN32907_c0_g3_i1
A10.TRINITY_DN32920_c0_g1_i2
A10.TRINITY_DN32920_c0_g2_i1
A10.TRINITY_DN32946_c0_g1_i2
A10.TRINITY_DN32973_c0_g1_i1
A10.TRINITY_DN33001_c0_g1_i3
A10.TRINITY_DN33002_c0_g1_i2
A10.TRINITY_DN33016_c2_g1_i1
A10.TRINITY_DN33019_c1_g1_i1
A10.TRINITY_DN33019_c1_g1_i2
A10.TRINITY_DN33019_c1_g1_i6
A10.TRINITY_DN33030_c0_g1_i2
A10.TRINITY_DN33056_c1_g1_i1
A10.TRINITY_DN33083_c0_g1_i1
A10.TRINITY_DN33083_c0_g1_i2
A10.TRINITY_DN33084_c0_g2_i2
A10.TRINITY_DN33105_c0_g1_i1
A10.TRINITY_DN33130_c0_g1_i1
A10.TRINITY_DN33144_c0_g1_i1
A10.TRINITY_DN3314_c0_g1_i1
A10.TRINITY_DN3314_c0_g2_i1
A10.TRINITY_DN33153_c0_g1_i1
A10.TRINITY_DN33153_c0_g1_i2
A10.TRINITY_DN33153_c0_g1_i4
A10.TRINITY_DN33154_c0_g1_i1
A10.TRINITY_DN33154_c0_g1_i2
A10.TRINITY_DN33154_c0_g1_i4
A10.TRINITY_DN33154_c0_g1_i5
A10.TRINITY_DN33154_c0_g1_i6
A10.TRINITY_DN33154_c0_g1_i7
A10.TRINITY_DN33161_c0_g1_i1
A10.TRINITY_DN33190_c0_g1_i2
A10.TRINITY_DN33196_c0_g1_i1
A10.TRINITY_DN33197_c0_g1_i1
A10.TRINITY_DN33231_c0_g2_i1
A10.TRINITY_DN33255_c0_g2_i1
A10.TRINITY_DN33258_c0_g1_i1
A10.TRINITY_DN33283_c0_g1_i2
A10.TRINITY_DN33287_c0_g1_i1
A10.TRINITY_DN33295_c1_g2_i2
A10.TRINITY_DN33311_c0_g2_i1
A10.TRINITY_DN33311_c1_g1_i2
A10.TRINITY_DN33323_c1_g1_i3
A10.TRINITY_DN33356_c0_g1_i1
A10.TRINITY_DN33356_c0_g1_i5
A10.TRINITY_DN33365_c0_g1_i1
A10.TRINITY_DN33365_c0_g4_i1
A10.TRINITY_DN33384_c1_g1_i1
A10.TRINITY_DN33421_c0_g3_i1
A10.TRINITY_DN33421_c0_g3_i2
A10.TRINITY_DN33424_c1_g1_i2
A10.TRINITY_DN33446_c0_g1_i2
A10.TRINITY_DN33446_c0_g1_i3
A10.TRINITY_DN33508_c0_g2_i1
A10.TRINITY_DN33522_c0_g1_i6
A10.TRINITY_DN33600_c0_g1_i1
A10.TRINITY_DN33620_c0_g1_i1
A10.TRINITY_DN33628_c0_g1_i1
A10.TRINITY_DN33635_c0_g1_i2
A10.TRINITY_DN33658_c0_g1_i4
A10.TRINITY_DN33658_c0_g1_i5
A10.TRINITY_DN33658_c0_g1_i8
A10.TRINITY_DN33677_c0_g1_i1
A10.TRINITY_DN33681_c0_g1_i2
A10.TRINITY_DN33686_c0_g1_i1
A10.TRINITY_DN33699_c0_g1_i4
A10.TRINITY_DN33707_c0_g1_i1
A10.TRINITY_DN33708_c0_g3_i1
A10.TRINITY_DN33756_c1_g1_i1
A10.TRINITY_DN33758_c0_g1_i1
A10.TRINITY_DN33758_c0_g1_i3
A10.TRINITY_DN33777_c0_g1_i1
A10.TRINITY_DN33794_c0_g1_i1
A10.TRINITY_DN33804_c0_g1_i2
A10.TRINITY_DN33817_c0_g1_i2
A10.TRINITY_DN33834_c1_g1_i1
A10.TRINITY_DN33834_c1_g1_i2
A10.TRINITY_DN33848_c0_g1_i1
A10.TRINITY_DN33848_c0_g1_i3
A10.TRINITY_DN33867_c0_g2_i1
A10.TRINITY_DN33869_c0_g1_i4
A10.TRINITY_DN33885_c0_g1_i3
A10.TRINITY_DN33888_c0_g1_i1
A10.TRINITY_DN33888_c0_g1_i2
A10.TRINITY_DN33890_c0_g1_i2
A10.TRINITY_DN33890_c0_g1_i5
A10.TRINITY_DN33904_c0_g1_i1
A10.TRINITY_DN33905_c0_g1_i1
A10.TRINITY_DN33918_c0_g1_i1
A10.TRINITY_DN33918_c0_g1_i3
A10.TRINITY_DN33930_c0_g2_i1
A10.TRINITY_DN33960_c0_g1_i1
A10.TRINITY_DN33960_c0_g1_i3
A10.TRINITY_DN33960_c0_g1_i4
A10.TRINITY_DN33963_c1_g1_i1
A10.TRINITY_DN33968_c0_g1_i1
A10.TRINITY_DN33973_c1_g1_i1
A10.TRINITY_DN33992_c0_g3_i1
A10.TRINITY_DN34016_c0_g1_i3
A10.TRINITY_DN34016_c0_g1_i6
A10.TRINITY_DN34021_c0_g1_i2
A10.TRINITY_DN34021_c0_g1_i3
A10.TRINITY_DN34037_c0_g1_i2
A10.TRINITY_DN34037_c0_g1_i3
A10.TRINITY_DN34037_c0_g1_i4
A10.TRINITY_DN34041_c2_g2_i1
A10.TRINITY_DN34050_c0_g1_i1
A10.TRINITY_DN34079_c0_g1_i1
A10.TRINITY_DN34084_c3_g1_i2
A10.TRINITY_DN34090_c0_g1_i1
A10.TRINITY_DN34113_c0_g1_i2
A10.TRINITY_DN34113_c0_g1_i3
A10.TRINITY_DN34113_c0_g1_i5
A10.TRINITY_DN34157_c0_g1_i4
A10.TRINITY_DN34209_c0_g1_i1
A10.TRINITY_DN34233_c1_g1_i1
A10.TRINITY_DN34282_c0_g1_i2
A10.TRINITY_DN34282_c0_g1_i3
A10.TRINITY_DN34297_c0_g1_i2
A10.TRINITY_DN34299_c0_g1_i2
A10.TRINITY_DN34317_c0_g1_i2
A10.TRINITY_DN34317_c0_g1_i3
A10.TRINITY_DN34317_c0_g1_i4
A10.TRINITY_DN34325_c1_g1_i1
A10.TRINITY_DN34358_c0_g1_i1
A10.TRINITY_DN34358_c0_g1_i2
A10.TRINITY_DN34358_c0_g1_i3
A10.TRINITY_DN34358_c0_g1_i6
A10.TRINITY_DN34377_c0_g1_i1
A10.TRINITY_DN34383_c0_g1_i1
A10.TRINITY_DN34386_c0_g1_i4
A10.TRINITY_DN34404_c1_g1_i3
A10.TRINITY_DN34408_c0_g1_i1
A10.TRINITY_DN34412_c0_g1_i1
A10.TRINITY_DN34412_c0_g1_i4
A10.TRINITY_DN34446_c0_g1_i2
A10.TRINITY_DN34447_c0_g1_i1
A10.TRINITY_DN34454_c0_g1_i4
A10.TRINITY_DN34456_c0_g1_i1
A10.TRINITY_DN34502_c0_g2_i1
A10.TRINITY_DN34504_c0_g1_i4
A10.TRINITY_DN34528_c1_g3_i1
A10.TRINITY_DN34531_c1_g2_i1
A10.TRINITY_DN34532_c0_g5_i1
A10.TRINITY_DN34540_c0_g1_i1
A10.TRINITY_DN34555_c1_g1_i6
A10.TRINITY_DN34555_c1_g2_i1
A10.TRINITY_DN34567_c0_g1_i2
A10.TRINITY_DN34575_c0_g1_i1
A10.TRINITY_DN34623_c0_g1_i3
A10.TRINITY_DN34634_c0_g2_i1
A10.TRINITY_DN34639_c2_g1_i1
A10.TRINITY_DN34640_c0_g1_i1
A10.TRINITY_DN34644_c0_g1_i2
A10.TRINITY_DN34678_c0_g1_i1
A10.TRINITY_DN34711_c0_g1_i1
A10.TRINITY_DN34711_c0_g1_i2
A10.TRINITY_DN34724_c0_g1_i2
A10.TRINITY_DN34727_c1_g1_i1
A10.TRINITY_DN34728_c0_g1_i3
A10.TRINITY_DN34748_c0_g1_i3
A10.TRINITY_DN34762_c1_g1_i6
A10.TRINITY_DN34781_c0_g1_i1
A10.TRINITY_DN34792_c0_g2_i1
A10.TRINITY_DN34832_c0_g2_i1
A10.TRINITY_DN34835_c0_g1_i2
A10.TRINITY_DN34884_c1_g1_i1
A10.TRINITY_DN34884_c1_g2_i1
A10.TRINITY_DN34887_c0_g2_i1
A10.TRINITY_DN34892_c0_g1_i6
A10.TRINITY_DN34897_c0_g1_i3
A10.TRINITY_DN34901_c0_g1_i2
A10.TRINITY_DN34909_c0_g1_i4
A10.TRINITY_DN34910_c0_g1_i1
A10.TRINITY_DN34912_c0_g1_i2
A10.TRINITY_DN34913_c0_g2_i3
A10.TRINITY_DN34935_c0_g1_i1
A10.TRINITY_DN34936_c0_g1_i3
A10.TRINITY_DN34953_c0_g1_i3
A10.TRINITY_DN34974_c0_g1_i3
A10.TRINITY_DN34975_c0_g1_i1
A10.TRINITY_DN34995_c0_g1_i2
A10.TRINITY_DN35004_c0_g1_i3
A10.TRINITY_DN35006_c0_g1_i2
A10.TRINITY_DN35022_c0_g1_i1
A10.TRINITY_DN35034_c0_g1_i10
A10.TRINITY_DN35041_c0_g1_i4
A10.TRINITY_DN35067_c0_g1_i1
A10.TRINITY_DN35073_c0_g1_i1
A10.TRINITY_DN35074_c0_g1_i6
A10.TRINITY_DN35080_c0_g1_i2
A10.TRINITY_DN35087_c1_g1_i1
A10.TRINITY_DN35113_c0_g2_i3
A10.TRINITY_DN35135_c0_g2_i3
A10.TRINITY_DN35145_c0_g2_i1
A10.TRINITY_DN35159_c0_g1_i2
A10.TRINITY_DN35167_c0_g1_i1
A10.TRINITY_DN35172_c0_g1_i2
A10.TRINITY_DN35172_c0_g1_i3
A10.TRINITY_DN35172_c0_g1_i4
A10.TRINITY_DN35175_c0_g2_i5
A10.TRINITY_DN35178_c0_g1_i3
A10.TRINITY_DN35182_c0_g1_i1
A10.TRINITY_DN35192_c0_g1_i3
A10.TRINITY_DN35204_c0_g2_i1
A10.TRINITY_DN35208_c0_g1_i2
A10.TRINITY_DN35232_c0_g1_i3
A10.TRINITY_DN35232_c0_g1_i6
A10.TRINITY_DN35233_c0_g1_i2
A10.TRINITY_DN35243_c0_g1_i1
A10.TRINITY_DN35247_c1_g1_i1
A10.TRINITY_DN35258_c1_g1_i2
A10.TRINITY_DN35265_c0_g1_i2
A10.TRINITY_DN35293_c2_g1_i1
A10.TRINITY_DN35305_c0_g1_i2
A10.TRINITY_DN35309_c0_g1_i1
A10.TRINITY_DN35311_c0_g1_i1
A10.TRINITY_DN35314_c1_g1_i1
A10.TRINITY_DN35325_c0_g1_i3
A10.TRINITY_DN35329_c0_g1_i2
A10.TRINITY_DN35332_c0_g1_i1
A10.TRINITY_DN35332_c0_g1_i2
A10.TRINITY_DN35335_c0_g1_i2
A10.TRINITY_DN35335_c0_g1_i5
A10.TRINITY_DN35335_c0_g1_i6
A10.TRINITY_DN35335_c0_g1_i9
A10.TRINITY_DN35335_c0_g2_i1
A10.TRINITY_DN35336_c0_g1_i2
A10.TRINITY_DN35336_c0_g1_i3
A10.TRINITY_DN35344_c0_g1_i1
A10.TRINITY_DN35353_c2_g2_i5
A10.TRINITY_DN35375_c0_g1_i3
A10.TRINITY_DN35376_c0_g2_i2
A10.TRINITY_DN35376_c0_g2_i3
A10.TRINITY_DN35390_c0_g2_i2
A10.TRINITY_DN35394_c0_g2_i1
A10.TRINITY_DN35414_c1_g1_i5
A10.TRINITY_DN35428_c0_g1_i3
A10.TRINITY_DN35440_c0_g1_i1
A10.TRINITY_DN35440_c0_g1_i2
A10.TRINITY_DN35464_c0_g1_i2
A10.TRINITY_DN35473_c0_g1_i1
A10.TRINITY_DN35477_c0_g1_i2
A10.TRINITY_DN35477_c0_g1_i4
A10.TRINITY_DN35487_c0_g1_i1
A10.TRINITY_DN35492_c1_g1_i1
A10.TRINITY_DN35492_c1_g1_i2
A10.TRINITY_DN35492_c1_g1_i3
A10.TRINITY_DN35494_c0_g1_i6
A10.TRINITY_DN35495_c0_g1_i2
A10.TRINITY_DN35508_c0_g4_i2
A10.TRINITY_DN35514_c0_g1_i1
A10.TRINITY_DN35517_c0_g2_i4
A10.TRINITY_DN35531_c0_g1_i1
A10.TRINITY_DN35531_c0_g1_i2
A10.TRINITY_DN35541_c0_g2_i3
A10.TRINITY_DN35562_c1_g1_i5
A10.TRINITY_DN35571_c0_g1_i1
A10.TRINITY_DN35576_c0_g1_i1
A10.TRINITY_DN35576_c0_g1_i3
A10.TRINITY_DN35581_c0_g1_i2
A10.TRINITY_DN35589_c0_g1_i2
A10.TRINITY_DN35597_c0_g2_i2
A10.TRINITY_DN35606_c0_g1_i1
A10.TRINITY_DN35617_c0_g2_i3
A10.TRINITY_DN35626_c0_g1_i3
A10.TRINITY_DN35628_c0_g2_i3
A10.TRINITY_DN35631_c0_g1_i1
A10.TRINITY_DN35633_c1_g1_i2
A10.TRINITY_DN35633_c1_g1_i5
A10.TRINITY_DN35634_c0_g2_i2
A10.TRINITY_DN35637_c1_g1_i1
A10.TRINITY_DN35637_c1_g1_i3
A10.TRINITY_DN35646_c0_g1_i3
A10.TRINITY_DN35662_c0_g1_i2
A10.TRINITY_DN35662_c0_g1_i4
A10.TRINITY_DN35676_c0_g1_i1
A10.TRINITY_DN35694_c0_g1_i2
A10.TRINITY_DN35708_c0_g1_i2
A10.TRINITY_DN35719_c0_g1_i1
A10.TRINITY_DN35722_c0_g1_i2
A10.TRINITY_DN35726_c0_g2_i1
A10.TRINITY_DN35726_c0_g2_i3
A10.TRINITY_DN35727_c0_g1_i1
A10.TRINITY_DN35727_c0_g1_i2
A10.TRINITY_DN35737_c0_g1_i1
A10.TRINITY_DN35754_c0_g1_i1
A10.TRINITY_DN35757_c0_g1_i1
A10.TRINITY_DN35792_c0_g1_i2
A10.TRINITY_DN35795_c0_g1_i2
A10.TRINITY_DN35812_c0_g1_i1
A10.TRINITY_DN35822_c0_g1_i4
A10.TRINITY_DN35822_c0_g1_i5
A10.TRINITY_DN35822_c0_g1_i6
A10.TRINITY_DN35822_c0_g1_i7
A10.TRINITY_DN35830_c1_g1_i3
A10.TRINITY_DN35838_c0_g2_i2
A10.TRINITY_DN35839_c0_g1_i2
A10.TRINITY_DN35844_c0_g1_i1
A10.TRINITY_DN35847_c0_g1_i2
A10.TRINITY_DN35866_c0_g1_i3
A10.TRINITY_DN35870_c0_g1_i1
A10.TRINITY_DN35870_c0_g1_i9
A10.TRINITY_DN35887_c1_g1_i4
A10.TRINITY_DN35887_c1_g2_i2
A10.TRINITY_DN35915_c0_g1_i2
A10.TRINITY_DN35915_c0_g1_i3
A10.TRINITY_DN35956_c0_g1_i1
A10.TRINITY_DN35956_c0_g1_i2
A10.TRINITY_DN35990_c1_g1_i1
A10.TRINITY_DN35996_c0_g1_i3
A10.TRINITY_DN36040_c1_g1_i4
A10.TRINITY_DN36040_c1_g1_i5
A10.TRINITY_DN36046_c1_g1_i6
A10.TRINITY_DN36052_c0_g1_i1
A10.TRINITY_DN36052_c0_g1_i2
A10.TRINITY_DN36072_c0_g1_i2
A10.TRINITY_DN36073_c1_g1_i1
A10.TRINITY_DN36073_c1_g1_i3
A10.TRINITY_DN36073_c1_g2_i2
A10.TRINITY_DN36084_c0_g1_i1
A10.TRINITY_DN36088_c0_g1_i1
A10.TRINITY_DN36088_c0_g1_i3
A10.TRINITY_DN36088_c0_g1_i4
A10.TRINITY_DN36091_c0_g1_i1
A10.TRINITY_DN36091_c0_g1_i2
A10.TRINITY_DN36092_c0_g1_i1
A10.TRINITY_DN36106_c0_g1_i2
A10.TRINITY_DN36112_c0_g1_i1
A10.TRINITY_DN36128_c0_g1_i3
A10.TRINITY_DN36130_c0_g1_i1
A10.TRINITY_DN36149_c1_g1_i4
A10.TRINITY_DN36150_c0_g2_i1
A10.TRINITY_DN36167_c0_g1_i1
A10.TRINITY_DN36169_c0_g2_i1
A10.TRINITY_DN36176_c0_g1_i1
A10.TRINITY_DN36176_c0_g1_i2
A10.TRINITY_DN36178_c0_g1_i2
A10.TRINITY_DN36179_c0_g1_i2
A10.TRINITY_DN36184_c0_g1_i4
A10.TRINITY_DN36186_c0_g3_i1
A10.TRINITY_DN36186_c0_g3_i5
A10.TRINITY_DN36187_c0_g1_i1
A10.TRINITY_DN36193_c0_g1_i3
A10.TRINITY_DN36206_c0_g1_i2
A10.TRINITY_DN36224_c0_g1_i3
A10.TRINITY_DN36224_c0_g1_i5
A10.TRINITY_DN36227_c0_g1_i3
A10.TRINITY_DN36244_c0_g1_i1
A10.TRINITY_DN36255_c0_g1_i2
A10.TRINITY_DN36255_c0_g1_i3
A10.TRINITY_DN36269_c0_g1_i1
A10.TRINITY_DN36269_c0_g1_i2
A10.TRINITY_DN36275_c0_g2_i1
A10.TRINITY_DN36284_c0_g1_i1
A10.TRINITY_DN36284_c0_g1_i4
A10.TRINITY_DN36291_c0_g1_i2
A10.TRINITY_DN36296_c0_g1_i2
A10.TRINITY_DN36296_c0_g1_i4
A10.TRINITY_DN36296_c0_g1_i5
A10.TRINITY_DN36304_c0_g1_i2
A10.TRINITY_DN36308_c0_g1_i2
A10.TRINITY_DN36308_c0_g1_i3
A10.TRINITY_DN36309_c0_g1_i2
A10.TRINITY_DN36342_c0_g1_i1
A10.TRINITY_DN36354_c0_g1_i3
A10.TRINITY_DN36354_c0_g1_i4
A10.TRINITY_DN36371_c1_g1_i2
A10.TRINITY_DN36371_c1_g1_i5
A10.TRINITY_DN36375_c0_g1_i2
A10.TRINITY_DN36375_c0_g1_i3
A10.TRINITY_DN36378_c0_g2_i5
A10.TRINITY_DN36410_c0_g2_i9
A10.TRINITY_DN36428_c0_g1_i10
A10.TRINITY_DN36428_c0_g1_i11
A10.TRINITY_DN36428_c0_g1_i18
A10.TRINITY_DN36428_c0_g1_i4
A10.TRINITY_DN36434_c0_g1_i1
A10.TRINITY_DN36434_c0_g1_i3
A10.TRINITY_DN36434_c0_g1_i4
A10.TRINITY_DN36455_c1_g1_i1
A10.TRINITY_DN36456_c1_g2_i3
A10.TRINITY_DN36456_c1_g2_i5
A10.TRINITY_DN36469_c0_g1_i1
A10.TRINITY_DN36478_c0_g1_i2
A10.TRINITY_DN36493_c0_g1_i5
A10.TRINITY_DN36498_c0_g1_i2
A10.TRINITY_DN36507_c0_g1_i1
A10.TRINITY_DN36508_c0_g1_i1
A10.TRINITY_DN36515_c0_g1_i2
A10.TRINITY_DN36530_c0_g1_i3
A10.TRINITY_DN36562_c0_g2_i1
A10.TRINITY_DN36566_c2_g1_i2
A10.TRINITY_DN36568_c2_g1_i2
A10.TRINITY_DN36582_c0_g1_i1
A10.TRINITY_DN36593_c0_g1_i3
A10.TRINITY_DN36610_c0_g1_i2
A10.TRINITY_DN36610_c0_g1_i5
A10.TRINITY_DN36615_c0_g1_i1
A10.TRINITY_DN36626_c0_g1_i4
A10.TRINITY_DN36639_c0_g1_i4
A10.TRINITY_DN36642_c0_g1_i3
A10.TRINITY_DN36642_c0_g1_i4
A10.TRINITY_DN36642_c0_g1_i7
A10.TRINITY_DN36666_c0_g2_i1
A10.TRINITY_DN36666_c0_g2_i3
A10.TRINITY_DN36666_c0_g2_i4
A10.TRINITY_DN36689_c0_g1_i1
A10.TRINITY_DN36690_c1_g1_i2
A10.TRINITY_DN36703_c0_g1_i2
A10.TRINITY_DN36703_c0_g1_i3
A10.TRINITY_DN36705_c0_g1_i2
A10.TRINITY_DN36705_c0_g1_i5
A10.TRINITY_DN36705_c0_g1_i7
A10.TRINITY_DN36706_c0_g1_i6
A10.TRINITY_DN36706_c0_g1_i7
A10.TRINITY_DN36721_c0_g1_i4
A10.TRINITY_DN36736_c0_g1_i3
A10.TRINITY_DN36746_c0_g1_i1
A10.TRINITY_DN36753_c0_g1_i1
A10.TRINITY_DN36753_c0_g1_i3
A10.TRINITY_DN36753_c1_g1_i1
A10.TRINITY_DN36758_c0_g1_i1
A10.TRINITY_DN36771_c0_g1_i2
A10.TRINITY_DN36781_c0_g1_i1
A10.TRINITY_DN36784_c0_g2_i1
A10.TRINITY_DN36794_c0_g2_i2
A10.TRINITY_DN36795_c0_g1_i2
A10.TRINITY_DN36841_c0_g1_i1
A10.TRINITY_DN36841_c0_g1_i3
A10.TRINITY_DN36847_c0_g1_i2
A10.TRINITY_DN36859_c1_g1_i1
A10.TRINITY_DN36862_c2_g1_i4
A10.TRINITY_DN36864_c1_g1_i1
A10.TRINITY_DN36864_c1_g1_i2
A10.TRINITY_DN36870_c0_g1_i2
A10.TRINITY_DN36870_c0_g1_i4
A10.TRINITY_DN36903_c0_g1_i1
A10.TRINITY_DN36911_c0_g1_i3
A10.TRINITY_DN36912_c0_g1_i1
A10.TRINITY_DN36918_c0_g1_i1
A10.TRINITY_DN36927_c0_g1_i1
A10.TRINITY_DN36932_c0_g2_i1
A10.TRINITY_DN36934_c0_g1_i3
A10.TRINITY_DN36939_c0_g1_i1
A10.TRINITY_DN36943_c0_g1_i1
A10.TRINITY_DN36946_c0_g1_i1
A10.TRINITY_DN36952_c0_g1_i2
A10.TRINITY_DN36954_c1_g1_i1
A10.TRINITY_DN36974_c0_g1_i3
A10.TRINITY_DN36977_c0_g1_i1
A10.TRINITY_DN36978_c1_g1_i1
A10.TRINITY_DN36982_c2_g1_i2
A10.TRINITY_DN36983_c0_g1_i1
A10.TRINITY_DN36983_c0_g1_i3
A10.TRINITY_DN36996_c1_g1_i2
A10.TRINITY_DN36998_c0_g1_i7
A10.TRINITY_DN36998_c0_g1_i8
A10.TRINITY_DN36998_c0_g1_i9
A10.TRINITY_DN36999_c0_g2_i1
A10.TRINITY_DN36999_c0_g2_i4
A10.TRINITY_DN37009_c0_g1_i6
A10.TRINITY_DN37013_c1_g2_i1
A10.TRINITY_DN37013_c1_g2_i2
A10.TRINITY_DN37019_c0_g1_i4
A10.TRINITY_DN37020_c0_g1_i2
A10.TRINITY_DN37023_c2_g1_i1
A10.TRINITY_DN37023_c3_g3_i1
A10.TRINITY_DN37029_c0_g1_i1
A10.TRINITY_DN37030_c0_g2_i1
A10.TRINITY_DN37059_c1_g1_i2
A10.TRINITY_DN37066_c1_g1_i1
A10.TRINITY_DN37066_c1_g1_i2
A10.TRINITY_DN37078_c1_g1_i2
A10.TRINITY_DN37083_c0_g1_i1
A10.TRINITY_DN37108_c0_g1_i2
A10.TRINITY_DN37109_c0_g1_i4
A10.TRINITY_DN37124_c1_g1_i5
A10.TRINITY_DN37124_c1_g1_i6
A10.TRINITY_DN37124_c1_g1_i8
A10.TRINITY_DN37131_c2_g1_i1
A10.TRINITY_DN37136_c0_g3_i3
A10.TRINITY_DN37136_c0_g3_i4
A10.TRINITY_DN37146_c0_g1_i1
A10.TRINITY_DN37163_c0_g1_i2
A10.TRINITY_DN37164_c0_g2_i3
A10.TRINITY_DN37173_c0_g1_i1
A10.TRINITY_DN37192_c1_g1_i3
A10.TRINITY_DN37196_c0_g1_i2
A10.TRINITY_DN37197_c1_g1_i1
A10.TRINITY_DN37200_c0_g2_i3
A10.TRINITY_DN37213_c0_g1_i2
A10.TRINITY_DN37214_c0_g1_i3
A10.TRINITY_DN37220_c0_g1_i1
A10.TRINITY_DN37231_c0_g2_i2
A10.TRINITY_DN37235_c0_g1_i1
A10.TRINITY_DN37237_c0_g1_i1
A10.TRINITY_DN37252_c0_g1_i1
A10.TRINITY_DN37252_c0_g1_i2
A10.TRINITY_DN37258_c0_g1_i1
A10.TRINITY_DN37258_c0_g1_i3
A10.TRINITY_DN37258_c0_g1_i4
A10.TRINITY_DN37263_c0_g1_i2
A10.TRINITY_DN37272_c0_g2_i1
A10.TRINITY_DN37272_c0_g2_i2
A10.TRINITY_DN37275_c0_g1_i2
A10.TRINITY_DN37278_c0_g1_i1
A10.TRINITY_DN37288_c0_g1_i2
A10.TRINITY_DN37288_c0_g1_i3
A10.TRINITY_DN37293_c0_g2_i3
A10.TRINITY_DN37300_c0_g1_i3
A10.TRINITY_DN37309_c0_g1_i4
A10.TRINITY_DN37312_c1_g1_i1
A10.TRINITY_DN37312_c1_g1_i2
A10.TRINITY_DN37319_c0_g2_i2
A10.TRINITY_DN37322_c0_g1_i2
A10.TRINITY_DN37323_c0_g1_i4
A10.TRINITY_DN37338_c1_g1_i2
A10.TRINITY_DN37341_c0_g1_i4
A10.TRINITY_DN37347_c0_g1_i1
A10.TRINITY_DN37350_c1_g1_i1
A10.TRINITY_DN37357_c1_g1_i1
A10.TRINITY_DN3735_c0_g1_i1
A10.TRINITY_DN37375_c0_g1_i4
A10.TRINITY_DN37403_c0_g1_i2
A10.TRINITY_DN37403_c0_g1_i4
A10.TRINITY_DN37417_c0_g1_i1
A10.TRINITY_DN37424_c0_g2_i1
A10.TRINITY_DN37425_c1_g1_i2
A10.TRINITY_DN37426_c0_g1_i2
A10.TRINITY_DN37427_c1_g2_i2
A10.TRINITY_DN37438_c0_g1_i2
A10.TRINITY_DN37442_c2_g1_i1
A10.TRINITY_DN37444_c0_g2_i2
A10.TRINITY_DN37444_c0_g2_i5
A10.TRINITY_DN37448_c0_g1_i1
A10.TRINITY_DN37464_c0_g2_i2
A10.TRINITY_DN37465_c1_g1_i1
A10.TRINITY_DN37465_c1_g1_i4
A10.TRINITY_DN37470_c0_g1_i3
A10.TRINITY_DN37482_c1_g1_i10
A10.TRINITY_DN37482_c1_g1_i2
A10.TRINITY_DN37482_c1_g1_i3
A10.TRINITY_DN37482_c1_g1_i9
A10.TRINITY_DN37491_c0_g1_i1
A10.TRINITY_DN37496_c0_g2_i1
A10.TRINITY_DN37497_c0_g2_i2
A10.TRINITY_DN37500_c1_g1_i2
A10.TRINITY_DN37505_c0_g1_i3
A10.TRINITY_DN37509_c1_g1_i2
A10.TRINITY_DN37509_c1_g1_i3
A10.TRINITY_DN37509_c1_g1_i5
A10.TRINITY_DN37519_c1_g1_i6
A10.TRINITY_DN37522_c0_g2_i1
A10.TRINITY_DN37529_c0_g2_i4
A10.TRINITY_DN37536_c0_g1_i1
A10.TRINITY_DN37539_c0_g1_i1
A10.TRINITY_DN37544_c2_g1_i4
A10.TRINITY_DN37544_c2_g1_i6
A10.TRINITY_DN37544_c2_g1_i7
A10.TRINITY_DN37552_c1_g1_i5
A10.TRINITY_DN37559_c1_g1_i4
A10.TRINITY_DN37560_c0_g2_i1
A10.TRINITY_DN37564_c0_g1_i1
A10.TRINITY_DN37578_c0_g1_i1
A10.TRINITY_DN37583_c0_g1_i4
A10.TRINITY_DN37599_c0_g1_i2
A10.TRINITY_DN37599_c0_g1_i3
A10.TRINITY_DN37601_c0_g1_i2
A10.TRINITY_DN37604_c0_g1_i1
A10.TRINITY_DN37607_c0_g1_i2
A10.TRINITY_DN37613_c2_g1_i2
A10.TRINITY_DN37613_c2_g1_i6
A10.TRINITY_DN37620_c0_g1_i2
A10.TRINITY_DN37620_c0_g1_i5
A10.TRINITY_DN37621_c0_g3_i2
A10.TRINITY_DN37621_c0_g4_i2
A10.TRINITY_DN37623_c0_g1_i2
A10.TRINITY_DN37630_c0_g1_i1
A10.TRINITY_DN37643_c0_g1_i1
A10.TRINITY_DN37646_c2_g2_i2
A10.TRINITY_DN37649_c2_g1_i4
A10.TRINITY_DN37653_c0_g1_i2
A10.TRINITY_DN37658_c0_g1_i2
A10.TRINITY_DN37662_c0_g1_i1
A10.TRINITY_DN37663_c0_g1_i1
A10.TRINITY_DN37672_c0_g2_i5
A10.TRINITY_DN37678_c1_g1_i4
A10.TRINITY_DN37679_c0_g1_i1
A10.TRINITY_DN37680_c0_g1_i1
A10.TRINITY_DN37683_c0_g2_i4
A10.TRINITY_DN37693_c0_g1_i2
A10.TRINITY_DN37693_c0_g1_i3
A10.TRINITY_DN37694_c3_g2_i3
A10.TRINITY_DN37699_c0_g1_i2
A10.TRINITY_DN37701_c0_g1_i1
A10.TRINITY_DN37702_c0_g2_i1
A10.TRINITY_DN37705_c0_g2_i3
A10.TRINITY_DN37705_c0_g2_i4
A10.TRINITY_DN37705_c0_g2_i5
A10.TRINITY_DN37711_c0_g1_i1
A10.TRINITY_DN37717_c0_g1_i1
A10.TRINITY_DN37720_c0_g1_i1
A10.TRINITY_DN37725_c0_g1_i1
A10.TRINITY_DN37726_c1_g1_i1
A10.TRINITY_DN37726_c1_g1_i4
A10.TRINITY_DN37726_c1_g1_i6
A10.TRINITY_DN37739_c0_g1_i4
A10.TRINITY_DN37748_c0_g1_i2
A10.TRINITY_DN37748_c0_g1_i3
A10.TRINITY_DN37753_c0_g1_i2
A10.TRINITY_DN37762_c0_g1_i1
A10.TRINITY_DN37774_c0_g1_i1
A10.TRINITY_DN37775_c1_g1_i3
A10.TRINITY_DN37780_c1_g1_i3
A10.TRINITY_DN37786_c0_g1_i2
A10.TRINITY_DN37788_c0_g1_i4
A10.TRINITY_DN37790_c0_g3_i2
A10.TRINITY_DN37791_c0_g2_i4
A10.TRINITY_DN37791_c0_g2_i8
A10.TRINITY_DN37792_c1_g2_i1
A10.TRINITY_DN37793_c0_g1_i1
A10.TRINITY_DN37793_c0_g1_i3
A10.TRINITY_DN37793_c0_g1_i4
A10.TRINITY_DN37797_c0_g1_i4
A10.TRINITY_DN37797_c0_g1_i5
A10.TRINITY_DN37799_c0_g1_i1
A10.TRINITY_DN37800_c0_g1_i1
A10.TRINITY_DN37803_c0_g1_i1
A10.TRINITY_DN37805_c0_g1_i2
A10.TRINITY_DN37806_c1_g1_i3
A10.TRINITY_DN37808_c0_g2_i2
A10.TRINITY_DN37808_c0_g2_i4
A10.TRINITY_DN37819_c0_g1_i3
A10.TRINITY_DN37825_c1_g1_i3
A10.TRINITY_DN37827_c0_g1_i2
A10.TRINITY_DN37828_c0_g1_i2
A10.TRINITY_DN37834_c0_g1_i2
A10.TRINITY_DN37836_c0_g1_i3
A10.TRINITY_DN37840_c2_g1_i2
A10.TRINITY_DN37847_c0_g1_i1
A10.TRINITY_DN37847_c0_g1_i4
A10.TRINITY_DN37865_c0_g1_i2
A10.TRINITY_DN37871_c0_g1_i2
A10.TRINITY_DN37892_c0_g1_i2
A10.TRINITY_DN37898_c4_g1_i1
A10.TRINITY_DN37912_c0_g2_i2
A10.TRINITY_DN37914_c0_g1_i2
A10.TRINITY_DN37918_c0_g2_i2
A10.TRINITY_DN37918_c0_g2_i3
A10.TRINITY_DN37937_c2_g2_i4
A10.TRINITY_DN37956_c0_g1_i1
A10.TRINITY_DN37969_c0_g1_i1
A10.TRINITY_DN37975_c1_g1_i6
A10.TRINITY_DN37978_c1_g1_i5
A10.TRINITY_DN37984_c2_g1_i2
A10.TRINITY_DN37988_c0_g1_i1
A10.TRINITY_DN37988_c0_g1_i3
A10.TRINITY_DN37989_c1_g2_i7
A10.TRINITY_DN37989_c1_g3_i1
A10.TRINITY_DN37992_c0_g1_i1
A10.TRINITY_DN37994_c0_g1_i1
A10.TRINITY_DN37994_c0_g1_i2
A10.TRINITY_DN37996_c0_g1_i2
A10.TRINITY_DN37996_c0_g1_i4
A10.TRINITY_DN38011_c0_g1_i1
A10.TRINITY_DN38014_c0_g1_i2
A10.TRINITY_DN38023_c0_g1_i2
A10.TRINITY_DN38029_c3_g1_i2
A10.TRINITY_DN38033_c2_g1_i2
A10.TRINITY_DN38033_c2_g1_i6
A10.TRINITY_DN38033_c2_g1_i8
A10.TRINITY_DN38035_c0_g1_i11
A10.TRINITY_DN38035_c0_g1_i3
A10.TRINITY_DN38035_c0_g1_i7
A10.TRINITY_DN38035_c0_g1_i8
A10.TRINITY_DN38040_c0_g1_i1
A10.TRINITY_DN38040_c0_g1_i3
A10.TRINITY_DN38040_c0_g1_i5
A10.TRINITY_DN38040_c0_g1_i6
A10.TRINITY_DN38040_c0_g1_i8
A10.TRINITY_DN38046_c0_g1_i1
A10.TRINITY_DN38046_c0_g1_i4
A10.TRINITY_DN38046_c0_g1_i6
A10.TRINITY_DN38046_c0_g1_i8
A10.TRINITY_DN38062_c0_g1_i1
A10.TRINITY_DN38069_c2_g2_i3
A10.TRINITY_DN38069_c2_g2_i7
A10.TRINITY_DN38081_c0_g1_i1
A10.TRINITY_DN38085_c0_g1_i2
A10.TRINITY_DN38094_c0_g1_i5
A10.TRINITY_DN38094_c0_g1_i7
A10.TRINITY_DN38097_c1_g2_i1
A10.TRINITY_DN38098_c0_g1_i4
A10.TRINITY_DN38101_c0_g1_i2
A10.TRINITY_DN38117_c0_g3_i1
A10.TRINITY_DN38120_c1_g1_i2
A10.TRINITY_DN38125_c0_g1_i2
A10.TRINITY_DN38128_c0_g2_i1
A10.TRINITY_DN38130_c0_g1_i3
A10.TRINITY_DN38130_c0_g1_i4
A10.TRINITY_DN38135_c0_g1_i3
A10.TRINITY_DN38135_c0_g1_i4
A10.TRINITY_DN38142_c0_g2_i1
A10.TRINITY_DN38149_c0_g2_i3
A10.TRINITY_DN38149_c0_g2_i4
A10.TRINITY_DN38149_c0_g2_i5
A10.TRINITY_DN38149_c0_g2_i8
A10.TRINITY_DN38149_c0_g2_i9
A10.TRINITY_DN38152_c0_g1_i2
A10.TRINITY_DN38159_c0_g1_i1
A10.TRINITY_DN38162_c0_g1_i1
A10.TRINITY_DN38171_c1_g1_i1
A10.TRINITY_DN38174_c0_g1_i1
A10.TRINITY_DN38174_c0_g1_i2
A10.TRINITY_DN38174_c0_g1_i3
A10.TRINITY_DN38174_c0_g1_i4
A10.TRINITY_DN38174_c0_g1_i5
A10.TRINITY_DN38180_c0_g1_i2
A10.TRINITY_DN38191_c0_g1_i2
A10.TRINITY_DN38193_c0_g1_i4
A10.TRINITY_DN38195_c0_g2_i1
A10.TRINITY_DN38195_c0_g2_i3
A10.TRINITY_DN38201_c0_g2_i2
A10.TRINITY_DN38201_c0_g2_i4
A10.TRINITY_DN38201_c0_g2_i5
A10.TRINITY_DN38201_c0_g2_i6
A10.TRINITY_DN38203_c0_g1_i2
A10.TRINITY_DN38203_c0_g1_i3
A10.TRINITY_DN38214_c0_g1_i1
A10.TRINITY_DN38218_c1_g1_i1
A10.TRINITY_DN38231_c0_g1_i1
A10.TRINITY_DN38233_c0_g2_i1
A10.TRINITY_DN38246_c0_g1_i3
A10.TRINITY_DN38247_c0_g1_i1
A10.TRINITY_DN38268_c0_g1_i2
A10.TRINITY_DN38295_c0_g1_i2
A10.TRINITY_DN38295_c0_g1_i5
A10.TRINITY_DN38297_c0_g1_i3
A10.TRINITY_DN38316_c0_g1_i7
A10.TRINITY_DN38320_c0_g2_i2
A10.TRINITY_DN38327_c0_g1_i1
A10.TRINITY_DN38332_c0_g1_i2
A10.TRINITY_DN38334_c0_g1_i1
A10.TRINITY_DN38334_c0_g1_i7
A10.TRINITY_DN38335_c1_g1_i1
A10.TRINITY_DN38335_c1_g1_i2
A10.TRINITY_DN38335_c1_g1_i3
A10.TRINITY_DN38339_c1_g2_i1
A10.TRINITY_DN38339_c1_g2_i3
A10.TRINITY_DN38340_c0_g1_i2
A10.TRINITY_DN38351_c0_g1_i1
A10.TRINITY_DN38352_c0_g1_i1
A10.TRINITY_DN38356_c0_g2_i1
A10.TRINITY_DN38356_c0_g2_i3
A10.TRINITY_DN38356_c0_g2_i7
A10.TRINITY_DN38357_c0_g1_i12
A10.TRINITY_DN38357_c0_g1_i3
A10.TRINITY_DN38358_c0_g1_i2
A10.TRINITY_DN38358_c0_g1_i6
A10.TRINITY_DN38359_c1_g1_i2
A10.TRINITY_DN38362_c0_g1_i2
A10.TRINITY_DN38364_c0_g1_i1
A10.TRINITY_DN38364_c0_g1_i3
A10.TRINITY_DN38369_c0_g1_i1
A10.TRINITY_DN38371_c0_g1_i1
A10.TRINITY_DN38372_c0_g1_i1
A10.TRINITY_DN38395_c0_g1_i1
A10.TRINITY_DN38397_c1_g1_i1
A10.TRINITY_DN38400_c1_g1_i1
A10.TRINITY_DN38402_c0_g1_i1
A10.TRINITY_DN3840_c0_g2_i1
A10.TRINITY_DN38414_c0_g2_i3
A10.TRINITY_DN38428_c0_g1_i1
A10.TRINITY_DN38430_c0_g1_i1
A10.TRINITY_DN38430_c0_g1_i3
A10.TRINITY_DN38432_c0_g1_i1
A10.TRINITY_DN38433_c0_g1_i2
A10.TRINITY_DN38433_c0_g2_i1
A10.TRINITY_DN38440_c1_g2_i1
A10.TRINITY_DN38440_c1_g2_i3
A10.TRINITY_DN38446_c0_g1_i3
A10.TRINITY_DN38451_c0_g1_i1
A10.TRINITY_DN38453_c0_g1_i2
A10.TRINITY_DN38461_c1_g1_i2
A10.TRINITY_DN38468_c0_g1_i5
A10.TRINITY_DN38468_c0_g1_i6
A10.TRINITY_DN38470_c0_g1_i5
A10.TRINITY_DN38479_c0_g2_i1
A10.TRINITY_DN38488_c0_g1_i2
A10.TRINITY_DN38488_c1_g1_i3
A10.TRINITY_DN38489_c0_g1_i2
A10.TRINITY_DN38508_c0_g1_i1
A10.TRINITY_DN38512_c2_g1_i1
A10.TRINITY_DN38514_c2_g1_i1
A10.TRINITY_DN38514_c2_g1_i2
A10.TRINITY_DN38519_c0_g1_i1
A10.TRINITY_DN38526_c0_g1_i1
A10.TRINITY_DN38535_c0_g1_i6
A10.TRINITY_DN38547_c1_g1_i3
A10.TRINITY_DN38547_c1_g1_i5
A10.TRINITY_DN38547_c1_g1_i7
A10.TRINITY_DN38547_c1_g2_i1
A10.TRINITY_DN38563_c1_g1_i3
A10.TRINITY_DN38564_c0_g1_i1
A10.TRINITY_DN38571_c0_g1_i1
A10.TRINITY_DN38588_c1_g1_i2
A10.TRINITY_DN38588_c1_g1_i4
A10.TRINITY_DN38588_c1_g1_i6
A10.TRINITY_DN38598_c0_g1_i2
A10.TRINITY_DN38606_c3_g2_i1
A10.TRINITY_DN38606_c8_g1_i2
A10.TRINITY_DN38611_c0_g1_i3
A10.TRINITY_DN38623_c0_g1_i10
A10.TRINITY_DN38623_c0_g1_i3
A10.TRINITY_DN38623_c0_g1_i9
A10.TRINITY_DN38626_c0_g1_i3
A10.TRINITY_DN38626_c0_g1_i4
A10.TRINITY_DN38627_c2_g1_i2
A10.TRINITY_DN38634_c0_g1_i2
A10.TRINITY_DN38634_c0_g1_i4
A10.TRINITY_DN38641_c0_g1_i4
A10.TRINITY_DN38647_c0_g4_i4
A10.TRINITY_DN38648_c0_g1_i2
A10.TRINITY_DN38648_c0_g1_i4
A10.TRINITY_DN38648_c0_g1_i7
A10.TRINITY_DN38656_c0_g1_i1
A10.TRINITY_DN38675_c0_g2_i3
A10.TRINITY_DN38688_c0_g1_i1
A10.TRINITY_DN38696_c1_g1_i3
A10.TRINITY_DN38702_c3_g1_i1
A10.TRINITY_DN38707_c0_g1_i4
A10.TRINITY_DN38707_c0_g1_i7
A10.TRINITY_DN38708_c1_g4_i2
A10.TRINITY_DN38722_c0_g1_i1
A10.TRINITY_DN38723_c0_g1_i3
A10.TRINITY_DN38734_c0_g1_i7
A10.TRINITY_DN38735_c0_g1_i2
A10.TRINITY_DN38735_c0_g1_i6
A10.TRINITY_DN38745_c1_g1_i11
A10.TRINITY_DN38745_c1_g1_i5
A10.TRINITY_DN38745_c1_g1_i8
A10.TRINITY_DN38746_c0_g1_i1
A10.TRINITY_DN38746_c0_g1_i4
A10.TRINITY_DN38756_c0_g2_i2
A10.TRINITY_DN38773_c1_g1_i2
A10.TRINITY_DN38773_c1_g1_i3
A10.TRINITY_DN38779_c0_g1_i1
A10.TRINITY_DN38799_c0_g1_i3
A10.TRINITY_DN38811_c0_g1_i1
A10.TRINITY_DN38816_c0_g2_i1
A10.TRINITY_DN38816_c0_g2_i5
A10.TRINITY_DN38820_c0_g1_i2
A10.TRINITY_DN38823_c2_g1_i1
A10.TRINITY_DN38834_c0_g1_i1
A10.TRINITY_DN38851_c1_g1_i2
A10.TRINITY_DN38851_c1_g1_i5
A10.TRINITY_DN38854_c0_g1_i1
A10.TRINITY_DN38855_c1_g1_i1
A10.TRINITY_DN38861_c0_g1_i3
A10.TRINITY_DN38866_c0_g1_i1
A10.TRINITY_DN38866_c0_g1_i2
A10.TRINITY_DN38872_c1_g2_i3
A10.TRINITY_DN38873_c0_g1_i3
A10.TRINITY_DN38876_c0_g1_i1
A10.TRINITY_DN38881_c0_g1_i3
A10.TRINITY_DN38887_c0_g1_i2
A10.TRINITY_DN38887_c0_g1_i3
A10.TRINITY_DN38899_c1_g1_i4
A10.TRINITY_DN38901_c2_g2_i10
A10.TRINITY_DN38901_c2_g2_i11
A10.TRINITY_DN38901_c2_g2_i2
A10.TRINITY_DN38901_c2_g2_i4
A10.TRINITY_DN38906_c0_g1_i2
A10.TRINITY_DN38908_c0_g1_i1
A10.TRINITY_DN38914_c1_g1_i2
A10.TRINITY_DN38919_c0_g2_i1
A10.TRINITY_DN38919_c0_g2_i2
A10.TRINITY_DN38923_c0_g1_i1
A10.TRINITY_DN38925_c0_g1_i3
A10.TRINITY_DN38927_c0_g1_i2
A10.TRINITY_DN38934_c1_g1_i2
A10.TRINITY_DN38934_c1_g1_i4
A10.TRINITY_DN38938_c0_g1_i3
A10.TRINITY_DN38938_c0_g1_i4
A10.TRINITY_DN38938_c0_g1_i7
A10.TRINITY_DN38940_c0_g1_i3
A10.TRINITY_DN38943_c0_g1_i1
A10.TRINITY_DN38943_c0_g1_i3
A10.TRINITY_DN38948_c0_g1_i1
A10.TRINITY_DN38954_c0_g1_i4
A10.TRINITY_DN38954_c0_g1_i5
A10.TRINITY_DN38954_c0_g1_i6
A10.TRINITY_DN38959_c0_g1_i1
A10.TRINITY_DN38960_c0_g1_i4
A10.TRINITY_DN38967_c1_g1_i1
A10.TRINITY_DN38968_c0_g2_i4
A10.TRINITY_DN38972_c1_g3_i3
A10.TRINITY_DN38975_c0_g1_i2
A10.TRINITY_DN38987_c1_g1_i1
A10.TRINITY_DN38995_c0_g1_i1
A10.TRINITY_DN38996_c0_g2_i9
A10.TRINITY_DN39011_c0_g1_i2
A10.TRINITY_DN39011_c0_g1_i3
A10.TRINITY_DN39016_c0_g1_i1
A10.TRINITY_DN39022_c0_g1_i2
A10.TRINITY_DN39035_c0_g1_i1
A10.TRINITY_DN39035_c0_g1_i3
A10.TRINITY_DN39038_c1_g3_i3
A10.TRINITY_DN39038_c1_g3_i4
A10.TRINITY_DN39042_c0_g1_i3
A10.TRINITY_DN39073_c0_g1_i1
A10.TRINITY_DN39089_c1_g1_i7
A10.TRINITY_DN39091_c0_g1_i3
A10.TRINITY_DN39092_c0_g2_i7
A10.TRINITY_DN39107_c0_g1_i3
A10.TRINITY_DN39107_c0_g1_i4
A10.TRINITY_DN39116_c1_g1_i1
A10.TRINITY_DN39122_c2_g1_i4
A10.TRINITY_DN39124_c1_g1_i1
A10.TRINITY_DN39124_c1_g1_i10
A10.TRINITY_DN39124_c1_g1_i12
A10.TRINITY_DN39124_c1_g1_i8
A10.TRINITY_DN39125_c0_g1_i1
A10.TRINITY_DN39125_c0_g1_i2
A10.TRINITY_DN39130_c0_g1_i2
A10.TRINITY_DN39130_c0_g1_i4
A10.TRINITY_DN39135_c0_g1_i1
A10.TRINITY_DN39141_c0_g1_i3
A10.TRINITY_DN39145_c0_g1_i5
A10.TRINITY_DN39147_c0_g1_i2
A10.TRINITY_DN39147_c0_g1_i4
A10.TRINITY_DN39154_c0_g1_i4
A10.TRINITY_DN39157_c2_g2_i3
A10.TRINITY_DN39157_c2_g2_i4
A10.TRINITY_DN39160_c1_g1_i2
A10.TRINITY_DN39171_c3_g2_i1
A10.TRINITY_DN39175_c0_g1_i1
A10.TRINITY_DN39177_c2_g1_i1
A10.TRINITY_DN39182_c0_g1_i3
A10.TRINITY_DN39182_c0_g1_i7
A10.TRINITY_DN39185_c0_g2_i3
A10.TRINITY_DN39186_c0_g1_i2
A10.TRINITY_DN39186_c0_g1_i4
A10.TRINITY_DN39192_c0_g1_i1
A10.TRINITY_DN39192_c0_g1_i2
A10.TRINITY_DN39192_c0_g1_i3
A10.TRINITY_DN39194_c0_g1_i5
A10.TRINITY_DN39196_c0_g1_i1
A10.TRINITY_DN39200_c1_g6_i3
A10.TRINITY_DN39200_c1_g6_i4
A10.TRINITY_DN39202_c1_g1_i1
A10.TRINITY_DN39203_c0_g1_i2
A10.TRINITY_DN39205_c0_g1_i3
A10.TRINITY_DN39220_c0_g1_i4
A10.TRINITY_DN39220_c0_g1_i7
A10.TRINITY_DN39224_c0_g1_i5
A10.TRINITY_DN39225_c0_g2_i2
A10.TRINITY_DN39229_c0_g1_i1
A10.TRINITY_DN39234_c0_g1_i1
A10.TRINITY_DN39234_c0_g1_i2
A10.TRINITY_DN3923_c0_g1_i1
A10.TRINITY_DN39244_c0_g1_i3
A10.TRINITY_DN39254_c0_g1_i1
A10.TRINITY_DN39269_c0_g1_i1
A10.TRINITY_DN39275_c0_g1_i5
A10.TRINITY_DN39275_c1_g2_i1
A10.TRINITY_DN39275_c1_g2_i4
A10.TRINITY_DN39277_c0_g1_i4
A10.TRINITY_DN39287_c0_g1_i2
A10.TRINITY_DN39297_c0_g1_i3
A10.TRINITY_DN39305_c0_g1_i1
A10.TRINITY_DN39315_c0_g1_i3
A10.TRINITY_DN39317_c0_g1_i2
A10.TRINITY_DN39317_c0_g1_i6
A10.TRINITY_DN39317_c0_g1_i8
A10.TRINITY_DN39321_c0_g1_i1
A10.TRINITY_DN39321_c0_g1_i2
A10.TRINITY_DN39326_c0_g1_i5
A10.TRINITY_DN39339_c0_g1_i2
A10.TRINITY_DN39344_c0_g1_i1
A10.TRINITY_DN39344_c0_g1_i2
A10.TRINITY_DN39348_c0_g1_i2
A10.TRINITY_DN39349_c0_g1_i1
A10.TRINITY_DN39352_c0_g1_i1
A10.TRINITY_DN39373_c1_g3_i1
A10.TRINITY_DN39394_c0_g1_i2
A10.TRINITY_DN39414_c1_g1_i2
A10.TRINITY_DN39418_c0_g1_i2
A10.TRINITY_DN39419_c0_g1_i2
A10.TRINITY_DN39419_c0_g1_i6
A10.TRINITY_DN39421_c1_g1_i3
A10.TRINITY_DN39430_c0_g1_i1
A10.TRINITY_DN39430_c0_g1_i2
A10.TRINITY_DN39434_c0_g1_i2
A10.TRINITY_DN39436_c0_g1_i5
A10.TRINITY_DN39436_c0_g1_i8
A10.TRINITY_DN39440_c0_g1_i2
A10.TRINITY_DN39442_c0_g2_i1
A10.TRINITY_DN39451_c1_g1_i1
A10.TRINITY_DN39453_c0_g1_i1
A10.TRINITY_DN39453_c0_g1_i6
A10.TRINITY_DN39453_c0_g1_i7
A10.TRINITY_DN39456_c0_g1_i4
A10.TRINITY_DN39456_c0_g1_i5
A10.TRINITY_DN39468_c0_g1_i1
A10.TRINITY_DN39471_c0_g1_i3
A10.TRINITY_DN39471_c0_g1_i4
A10.TRINITY_DN39475_c1_g1_i2
A10.TRINITY_DN39482_c0_g1_i1
A10.TRINITY_DN39485_c0_g1_i2
A10.TRINITY_DN39487_c2_g1_i2
A10.TRINITY_DN39487_c2_g1_i5
A10.TRINITY_DN39492_c0_g2_i3
A10.TRINITY_DN39500_c0_g1_i1
A10.TRINITY_DN39502_c0_g1_i4
A10.TRINITY_DN39504_c0_g1_i1
A10.TRINITY_DN39526_c0_g1_i2
A10.TRINITY_DN39536_c0_g1_i1
A10.TRINITY_DN39536_c2_g1_i1
A10.TRINITY_DN39548_c0_g1_i4
A10.TRINITY_DN39558_c1_g1_i1
A10.TRINITY_DN39558_c1_g1_i12
A10.TRINITY_DN39558_c1_g1_i5
A10.TRINITY_DN39562_c1_g1_i2
A10.TRINITY_DN39587_c0_g1_i3
A10.TRINITY_DN39587_c0_g1_i4
A10.TRINITY_DN39588_c1_g1_i1
A10.TRINITY_DN39596_c1_g1_i1
A10.TRINITY_DN39596_c1_g2_i1
A10.TRINITY_DN39597_c0_g1_i3
A10.TRINITY_DN39605_c0_g1_i1
A10.TRINITY_DN39605_c0_g1_i2
A10.TRINITY_DN39605_c0_g1_i4
A10.TRINITY_DN39605_c1_g2_i2
A10.TRINITY_DN39606_c0_g1_i1
A10.TRINITY_DN39606_c0_g1_i4
A10.TRINITY_DN39610_c1_g1_i1
A10.TRINITY_DN39619_c0_g1_i2
A10.TRINITY_DN39620_c0_g1_i4
A10.TRINITY_DN39620_c0_g1_i6
A10.TRINITY_DN39628_c2_g1_i3
A10.TRINITY_DN39631_c0_g1_i3
A10.TRINITY_DN39631_c0_g1_i4
A10.TRINITY_DN39633_c0_g1_i2
A10.TRINITY_DN39636_c0_g1_i2
A10.TRINITY_DN39636_c0_g1_i3
A10.TRINITY_DN39636_c0_g1_i4
A10.TRINITY_DN39638_c7_g1_i1
A10.TRINITY_DN39638_c7_g1_i3
A10.TRINITY_DN39638_c7_g2_i1
A10.TRINITY_DN39643_c0_g4_i3
A10.TRINITY_DN39645_c1_g2_i2
A10.TRINITY_DN39646_c1_g1_i1
A10.TRINITY_DN39649_c1_g1_i6
A10.TRINITY_DN39658_c0_g1_i1
A10.TRINITY_DN39671_c4_g4_i1
A10.TRINITY_DN39671_c4_g4_i2
A10.TRINITY_DN39671_c4_g4_i5
A10.TRINITY_DN39672_c0_g1_i1
A10.TRINITY_DN39672_c0_g1_i4
A10.TRINITY_DN39676_c1_g2_i1
A10.TRINITY_DN39679_c0_g1_i2
A10.TRINITY_DN39679_c0_g1_i3
A10.TRINITY_DN39682_c0_g1_i1
A10.TRINITY_DN39682_c0_g1_i3
A10.TRINITY_DN39689_c0_g1_i1
A10.TRINITY_DN39689_c0_g1_i4
A10.TRINITY_DN39689_c0_g1_i5
A10.TRINITY_DN39690_c1_g1_i5
A10.TRINITY_DN39696_c0_g1_i2
A10.TRINITY_DN39700_c1_g1_i1
A10.TRINITY_DN39700_c1_g1_i2
A10.TRINITY_DN39700_c1_g1_i3
A10.TRINITY_DN39700_c1_g1_i4
A10.TRINITY_DN39700_c1_g1_i5
A10.TRINITY_DN39700_c1_g1_i7
A10.TRINITY_DN39700_c1_g1_i8
A10.TRINITY_DN39704_c0_g1_i4
A10.TRINITY_DN39715_c0_g2_i2
A10.TRINITY_DN39715_c0_g2_i6
A10.TRINITY_DN39719_c1_g3_i2
A10.TRINITY_DN39723_c0_g1_i1
A10.TRINITY_DN39725_c0_g1_i1
A10.TRINITY_DN39734_c0_g1_i5
A10.TRINITY_DN39739_c0_g1_i3
A10.TRINITY_DN39739_c0_g1_i5
A10.TRINITY_DN39740_c0_g1_i1
A10.TRINITY_DN39740_c0_g1_i2
A10.TRINITY_DN39740_c0_g1_i3
A10.TRINITY_DN39747_c0_g1_i2
A10.TRINITY_DN39749_c0_g1_i1
A10.TRINITY_DN39754_c0_g1_i2
A10.TRINITY_DN39754_c0_g1_i4
A10.TRINITY_DN39761_c0_g1_i10
A10.TRINITY_DN39761_c0_g1_i6
A10.TRINITY_DN39761_c0_g1_i7
A10.TRINITY_DN39763_c2_g1_i2
A10.TRINITY_DN39764_c0_g1_i10
A10.TRINITY_DN39764_c0_g1_i2
A10.TRINITY_DN39764_c0_g1_i5
A10.TRINITY_DN39766_c3_g4_i1
A10.TRINITY_DN39766_c3_g4_i2
A10.TRINITY_DN39766_c3_g4_i4
A10.TRINITY_DN39769_c0_g1_i1
A10.TRINITY_DN39781_c1_g1_i4
A10.TRINITY_DN39783_c0_g1_i3
A10.TRINITY_DN39789_c0_g1_i2
A10.TRINITY_DN39789_c0_g1_i3
A10.TRINITY_DN39802_c0_g1_i1
A10.TRINITY_DN39805_c0_g1_i1
A10.TRINITY_DN39805_c0_g1_i6
A10.TRINITY_DN39805_c0_g2_i2
A10.TRINITY_DN39806_c1_g1_i4
A10.TRINITY_DN39808_c0_g1_i1
A10.TRINITY_DN39814_c0_g1_i3
A10.TRINITY_DN39823_c0_g2_i2
A10.TRINITY_DN39824_c0_g1_i2
A10.TRINITY_DN39830_c0_g1_i2
A10.TRINITY_DN39833_c0_g1_i3
A10.TRINITY_DN39834_c0_g3_i2
A10.TRINITY_DN39836_c0_g1_i3
A10.TRINITY_DN39841_c0_g1_i1
A10.TRINITY_DN39842_c0_g1_i2
A10.TRINITY_DN39844_c0_g1_i1
A10.TRINITY_DN39851_c0_g1_i3
A10.TRINITY_DN39855_c0_g1_i2
A10.TRINITY_DN39857_c0_g1_i2
A10.TRINITY_DN39857_c0_g1_i3
A10.TRINITY_DN39857_c0_g1_i4
A10.TRINITY_DN39863_c0_g1_i1
A10.TRINITY_DN39865_c0_g1_i5
A10.TRINITY_DN39865_c0_g1_i8
A10.TRINITY_DN39874_c0_g2_i1
A10.TRINITY_DN39877_c0_g1_i2
A10.TRINITY_DN39877_c0_g1_i7
A10.TRINITY_DN39882_c0_g1_i1
A10.TRINITY_DN39886_c1_g1_i2
A10.TRINITY_DN39886_c1_g1_i3
A10.TRINITY_DN39890_c2_g1_i4
A10.TRINITY_DN39890_c2_g1_i9
A10.TRINITY_DN39891_c1_g1_i3
A10.TRINITY_DN39897_c0_g1_i2
A10.TRINITY_DN39897_c0_g1_i3
A10.TRINITY_DN39898_c0_g1_i2
A10.TRINITY_DN39898_c0_g1_i4
A10.TRINITY_DN39899_c1_g1_i2
A10.TRINITY_DN39901_c0_g3_i1
A10.TRINITY_DN39908_c0_g1_i2
A10.TRINITY_DN39918_c0_g1_i4
A10.TRINITY_DN39922_c1_g1_i1
A10.TRINITY_DN39924_c0_g1_i2
A10.TRINITY_DN39926_c0_g1_i6
A10.TRINITY_DN39928_c0_g2_i4
A10.TRINITY_DN39929_c1_g1_i2
A10.TRINITY_DN39931_c0_g1_i1
A10.TRINITY_DN39933_c0_g2_i2
A10.TRINITY_DN39939_c0_g1_i1
A10.TRINITY_DN39941_c1_g1_i1
A10.TRINITY_DN39945_c0_g1_i2
A10.TRINITY_DN39955_c0_g1_i1
A10.TRINITY_DN39958_c0_g1_i2
A10.TRINITY_DN39958_c0_g1_i5
A10.TRINITY_DN39967_c0_g1_i1
A10.TRINITY_DN39967_c0_g1_i3
A10.TRINITY_DN39973_c0_g1_i2
A10.TRINITY_DN39979_c0_g1_i2
A10.TRINITY_DN39981_c0_g1_i3
A10.TRINITY_DN39981_c0_g1_i4
A10.TRINITY_DN39983_c0_g2_i3
A10.TRINITY_DN39983_c0_g2_i4
A10.TRINITY_DN39983_c0_g2_i5
A10.TRINITY_DN39983_c0_g2_i6
A10.TRINITY_DN39989_c1_g2_i4
A10.TRINITY_DN39989_c1_g2_i6
A10.TRINITY_DN39993_c3_g1_i6
A10.TRINITY_DN39997_c0_g1_i2
A10.TRINITY_DN39998_c1_g1_i1
A10.TRINITY_DN40000_c0_g1_i1
A10.TRINITY_DN40000_c0_g1_i4
A10.TRINITY_DN40001_c0_g1_i3
A10.TRINITY_DN40001_c0_g1_i4
A10.TRINITY_DN40002_c0_g1_i1
A10.TRINITY_DN40007_c0_g2_i2
A10.TRINITY_DN40011_c1_g1_i1
A10.TRINITY_DN40011_c1_g1_i2
A10.TRINITY_DN40011_c1_g1_i3
A10.TRINITY_DN40011_c1_g1_i4
A10.TRINITY_DN40011_c1_g1_i6
A10.TRINITY_DN40011_c1_g1_i7
A10.TRINITY_DN40021_c0_g1_i2
A10.TRINITY_DN40022_c0_g1_i1
A10.TRINITY_DN40022_c0_g1_i5
A10.TRINITY_DN40022_c0_g2_i1
A10.TRINITY_DN40026_c0_g1_i1
A10.TRINITY_DN40026_c0_g1_i4
A10.TRINITY_DN40027_c0_g1_i4
A10.TRINITY_DN40027_c0_g1_i7
A10.TRINITY_DN40027_c0_g1_i9
A10.TRINITY_DN40029_c0_g1_i2
A10.TRINITY_DN40034_c1_g1_i4
A10.TRINITY_DN40034_c1_g1_i5
A10.TRINITY_DN40034_c1_g1_i9
A10.TRINITY_DN40035_c2_g2_i1
A10.TRINITY_DN40035_c2_g3_i1
A10.TRINITY_DN40043_c0_g1_i2
A10.TRINITY_DN40047_c0_g2_i7
A10.TRINITY_DN40052_c0_g2_i22
A10.TRINITY_DN40052_c0_g2_i3
A10.TRINITY_DN40052_c0_g2_i9
A10.TRINITY_DN40063_c1_g1_i1
A10.TRINITY_DN40064_c2_g1_i2
A10.TRINITY_DN40071_c0_g1_i1
A10.TRINITY_DN40071_c0_g1_i3
A10.TRINITY_DN40072_c0_g1_i1
A10.TRINITY_DN40072_c0_g1_i2
A10.TRINITY_DN40079_c0_g2_i4
A10.TRINITY_DN40080_c0_g1_i2
A10.TRINITY_DN40091_c0_g1_i3
A10.TRINITY_DN40098_c0_g1_i12
A10.TRINITY_DN40098_c0_g1_i3
A10.TRINITY_DN40098_c0_g1_i5
A10.TRINITY_DN40098_c0_g1_i7
A10.TRINITY_DN40104_c0_g1_i2
A10.TRINITY_DN40108_c1_g1_i2
A10.TRINITY_DN40108_c1_g1_i4
A10.TRINITY_DN40119_c0_g2_i1
A10.TRINITY_DN40124_c0_g1_i3
A10.TRINITY_DN40129_c3_g1_i3
A10.TRINITY_DN40131_c0_g1_i4
A10.TRINITY_DN40140_c5_g1_i2
A10.TRINITY_DN40140_c5_g1_i3
A10.TRINITY_DN40144_c0_g1_i2
A10.TRINITY_DN40148_c0_g1_i13
A10.TRINITY_DN40148_c0_g1_i8
A10.TRINITY_DN40152_c1_g1_i6
A10.TRINITY_DN40154_c1_g1_i4
A10.TRINITY_DN40156_c1_g1_i1
A10.TRINITY_DN40160_c0_g1_i3
A10.TRINITY_DN40160_c0_g1_i4
A10.TRINITY_DN40160_c0_g1_i6
A10.TRINITY_DN40162_c0_g1_i2
A10.TRINITY_DN40163_c2_g1_i1
A10.TRINITY_DN40165_c0_g1_i5
A10.TRINITY_DN40165_c0_g1_i6
A10.TRINITY_DN40169_c0_g1_i1
A10.TRINITY_DN40183_c0_g1_i1
A10.TRINITY_DN40192_c0_g1_i1
A10.TRINITY_DN40192_c0_g2_i2
A10.TRINITY_DN40192_c0_g2_i3
A10.TRINITY_DN40192_c0_g2_i5
A10.TRINITY_DN40192_c0_g2_i7
A10.TRINITY_DN40193_c0_g1_i6
A10.TRINITY_DN40194_c0_g1_i2
A10.TRINITY_DN40196_c0_g1_i1
A10.TRINITY_DN40204_c0_g1_i2
A10.TRINITY_DN40209_c1_g2_i5
A10.TRINITY_DN40213_c0_g1_i2
A10.TRINITY_DN40220_c0_g1_i1
A10.TRINITY_DN40220_c0_g1_i2
A10.TRINITY_DN40221_c0_g1_i1
A10.TRINITY_DN40224_c1_g1_i2
A10.TRINITY_DN40231_c0_g1_i4
A10.TRINITY_DN40231_c0_g1_i7
A10.TRINITY_DN40231_c0_g1_i8
A10.TRINITY_DN40242_c1_g2_i3
A10.TRINITY_DN40243_c0_g3_i1
A10.TRINITY_DN40252_c3_g1_i1
A10.TRINITY_DN40252_c3_g1_i3
A10.TRINITY_DN40263_c0_g1_i1
A10.TRINITY_DN40263_c0_g1_i2
A10.TRINITY_DN40263_c0_g1_i4
A10.TRINITY_DN40264_c0_g1_i2
A10.TRINITY_DN40277_c0_g1_i1
A10.TRINITY_DN40277_c0_g1_i3
A10.TRINITY_DN40277_c0_g1_i7
A10.TRINITY_DN40279_c0_g1_i2
A10.TRINITY_DN40280_c0_g1_i2
A10.TRINITY_DN40281_c2_g5_i1
A10.TRINITY_DN40281_c2_g5_i4
A10.TRINITY_DN40281_c2_g5_i5
A10.TRINITY_DN40281_c2_g5_i6
A10.TRINITY_DN40282_c0_g1_i1
A10.TRINITY_DN40291_c0_g1_i2
A10.TRINITY_DN40291_c0_g1_i4
A10.TRINITY_DN40298_c3_g2_i3
A10.TRINITY_DN40298_c3_g2_i4
A10.TRINITY_DN40299_c0_g1_i1
A10.TRINITY_DN40301_c0_g1_i6
A10.TRINITY_DN40301_c0_g2_i1
A10.TRINITY_DN40309_c2_g1_i4
A10.TRINITY_DN40316_c0_g2_i1
A10.TRINITY_DN40316_c1_g1_i4
A10.TRINITY_DN40318_c0_g1_i3
A10.TRINITY_DN40319_c0_g1_i2
A10.TRINITY_DN40322_c1_g1_i5
A10.TRINITY_DN40336_c1_g1_i2
A10.TRINITY_DN40336_c1_g1_i3
A10.TRINITY_DN40336_c1_g1_i5
A10.TRINITY_DN40338_c0_g1_i4
A10.TRINITY_DN40356_c3_g1_i4
A10.TRINITY_DN40359_c0_g2_i2
A10.TRINITY_DN40359_c0_g2_i3
A10.TRINITY_DN40362_c0_g1_i1
A10.TRINITY_DN40362_c0_g1_i7
A10.TRINITY_DN40366_c1_g1_i1
A10.TRINITY_DN40367_c0_g1_i1
A10.TRINITY_DN40367_c0_g1_i2
A10.TRINITY_DN40367_c0_g1_i4
A10.TRINITY_DN40367_c0_g1_i6
A10.TRINITY_DN40367_c0_g1_i7
A10.TRINITY_DN40368_c0_g1_i1
A10.TRINITY_DN40368_c0_g1_i3
A10.TRINITY_DN40375_c1_g2_i2
A10.TRINITY_DN40375_c1_g2_i3
A10.TRINITY_DN40377_c1_g1_i11
A10.TRINITY_DN40377_c1_g1_i6
A10.TRINITY_DN40377_c1_g1_i9
A10.TRINITY_DN40378_c1_g1_i4
A10.TRINITY_DN40378_c1_g1_i5
A10.TRINITY_DN40381_c1_g1_i1
A10.TRINITY_DN40382_c1_g1_i1
A10.TRINITY_DN40382_c1_g1_i3
A10.TRINITY_DN40391_c0_g1_i2
A10.TRINITY_DN40391_c0_g1_i3
A10.TRINITY_DN40394_c0_g1_i2
A10.TRINITY_DN40395_c0_g2_i3
A10.TRINITY_DN40396_c0_g1_i2
A10.TRINITY_DN40397_c1_g2_i4
A10.TRINITY_DN40402_c4_g1_i4
A10.TRINITY_DN40404_c0_g1_i2
A10.TRINITY_DN40404_c0_g2_i1
A10.TRINITY_DN40404_c0_g2_i2
A10.TRINITY_DN40405_c1_g2_i3
A10.TRINITY_DN40430_c0_g2_i9
A10.TRINITY_DN40433_c0_g1_i3
A10.TRINITY_DN40441_c1_g2_i1
A10.TRINITY_DN40441_c2_g3_i2
A10.TRINITY_DN40441_c2_g3_i5
A10.TRINITY_DN40447_c0_g1_i1
A10.TRINITY_DN40447_c0_g1_i2
A10.TRINITY_DN40448_c0_g1_i3
A10.TRINITY_DN40450_c0_g1_i1
A10.TRINITY_DN40450_c0_g1_i2
A10.TRINITY_DN40450_c0_g1_i3
A10.TRINITY_DN40450_c0_g1_i4
A10.TRINITY_DN40452_c0_g2_i3
A10.TRINITY_DN40454_c0_g1_i1
A10.TRINITY_DN40456_c0_g1_i2
A10.TRINITY_DN40458_c0_g2_i2
A10.TRINITY_DN40469_c1_g1_i2
A10.TRINITY_DN40470_c1_g1_i2
A10.TRINITY_DN40471_c0_g1_i1
A10.TRINITY_DN40472_c1_g1_i2
A10.TRINITY_DN40474_c0_g3_i3
A10.TRINITY_DN40478_c0_g1_i1
A10.TRINITY_DN40478_c0_g1_i2
A10.TRINITY_DN40480_c0_g1_i2
A10.TRINITY_DN40481_c3_g2_i5
A10.TRINITY_DN40486_c0_g1_i1
A10.TRINITY_DN40487_c1_g1_i1
A10.TRINITY_DN40489_c0_g1_i3
A10.TRINITY_DN40490_c0_g1_i2
A10.TRINITY_DN40494_c3_g2_i3
A10.TRINITY_DN40497_c0_g1_i1
A10.TRINITY_DN40497_c0_g1_i2
A10.TRINITY_DN40511_c0_g1_i2
A10.TRINITY_DN40514_c0_g1_i1
A10.TRINITY_DN40514_c0_g1_i4
A10.TRINITY_DN40522_c0_g2_i1
A10.TRINITY_DN40523_c0_g1_i1
A10.TRINITY_DN40523_c0_g1_i5
A10.TRINITY_DN40523_c0_g1_i6
A10.TRINITY_DN40524_c3_g1_i5
A10.TRINITY_DN40530_c0_g1_i2
A10.TRINITY_DN40545_c0_g1_i2
A10.TRINITY_DN40545_c0_g1_i6
A10.TRINITY_DN40545_c0_g1_i9
A10.TRINITY_DN40546_c1_g1_i2
A10.TRINITY_DN40548_c0_g1_i1
A10.TRINITY_DN40550_c7_g4_i3
A10.TRINITY_DN40550_c8_g1_i1
A10.TRINITY_DN40558_c0_g1_i3
A10.TRINITY_DN40559_c0_g1_i6
A10.TRINITY_DN40563_c1_g1_i2
A10.TRINITY_DN40563_c1_g1_i3
A10.TRINITY_DN40571_c0_g1_i1
A10.TRINITY_DN40574_c0_g1_i5
A10.TRINITY_DN40575_c4_g1_i1
A10.TRINITY_DN40578_c0_g1_i2
A10.TRINITY_DN40583_c5_g1_i2
A10.TRINITY_DN40583_c6_g1_i1
A10.TRINITY_DN40583_c6_g1_i2
A10.TRINITY_DN40583_c6_g1_i4
A10.TRINITY_DN40583_c6_g1_i5
A10.TRINITY_DN40589_c1_g2_i1
A10.TRINITY_DN40591_c0_g1_i1
A10.TRINITY_DN40593_c3_g1_i4
A10.TRINITY_DN40593_c4_g2_i5
A10.TRINITY_DN40593_c4_g2_i6
A10.TRINITY_DN40601_c1_g1_i4
A10.TRINITY_DN40604_c1_g1_i1
A10.TRINITY_DN40607_c0_g1_i6
A10.TRINITY_DN40611_c1_g1_i6
A10.TRINITY_DN40617_c0_g1_i1
A10.TRINITY_DN40625_c0_g1_i1
A10.TRINITY_DN40625_c0_g1_i2
A10.TRINITY_DN40630_c0_g1_i2
A10.TRINITY_DN40641_c0_g1_i1
A10.TRINITY_DN40641_c0_g1_i3
A10.TRINITY_DN40642_c0_g1_i3
A10.TRINITY_DN40642_c1_g2_i3
A10.TRINITY_DN40643_c0_g1_i1
A10.TRINITY_DN40643_c0_g1_i2
A10.TRINITY_DN40645_c0_g1_i2
A10.TRINITY_DN40656_c0_g1_i2
A10.TRINITY_DN40656_c0_g1_i3
A10.TRINITY_DN40656_c0_g1_i4
A10.TRINITY_DN40656_c0_g1_i7
A10.TRINITY_DN40658_c0_g2_i2
A10.TRINITY_DN40662_c0_g1_i2
A10.TRINITY_DN40662_c0_g1_i4
A10.TRINITY_DN40662_c0_g1_i6
A10.TRINITY_DN40662_c0_g1_i7
A10.TRINITY_DN40669_c0_g1_i2
A10.TRINITY_DN40671_c0_g2_i11
A10.TRINITY_DN40671_c0_g2_i13
A10.TRINITY_DN40671_c0_g2_i3
A10.TRINITY_DN40671_c0_g2_i7
A10.TRINITY_DN40671_c0_g2_i8
A10.TRINITY_DN40677_c1_g1_i3
A10.TRINITY_DN40677_c1_g1_i5
A10.TRINITY_DN40681_c1_g1_i2
A10.TRINITY_DN40681_c2_g1_i1
A10.TRINITY_DN40692_c1_g1_i4
A10.TRINITY_DN40698_c0_g1_i1
A10.TRINITY_DN40700_c0_g1_i1
A10.TRINITY_DN40712_c0_g2_i2
A10.TRINITY_DN40712_c0_g2_i3
A10.TRINITY_DN40713_c0_g1_i2
A10.TRINITY_DN40721_c0_g1_i2
A10.TRINITY_DN40723_c0_g1_i2
A10.TRINITY_DN40724_c0_g2_i4
A10.TRINITY_DN40728_c0_g1_i1
A10.TRINITY_DN40731_c0_g2_i1
A10.TRINITY_DN40734_c0_g1_i10
A10.TRINITY_DN40734_c0_g1_i2
A10.TRINITY_DN40734_c0_g1_i3
A10.TRINITY_DN40734_c0_g1_i5
A10.TRINITY_DN40734_c0_g1_i6
A10.TRINITY_DN40734_c0_g1_i7
A10.TRINITY_DN40734_c0_g1_i8
A10.TRINITY_DN40734_c0_g1_i9
A10.TRINITY_DN40735_c0_g1_i1
A10.TRINITY_DN40737_c3_g7_i1
A10.TRINITY_DN40738_c0_g2_i4
A10.TRINITY_DN40739_c0_g1_i1
A10.TRINITY_DN40742_c0_g1_i1
A10.TRINITY_DN40743_c0_g1_i2
A10.TRINITY_DN40743_c0_g1_i4
A10.TRINITY_DN40745_c0_g1_i1
A10.TRINITY_DN40745_c0_g1_i4
A10.TRINITY_DN40748_c0_g1_i1
A10.TRINITY_DN40748_c0_g1_i2
A10.TRINITY_DN40750_c0_g1_i6
A10.TRINITY_DN40753_c0_g2_i2
A10.TRINITY_DN40766_c3_g1_i3
A10.TRINITY_DN40766_c3_g1_i4
A10.TRINITY_DN40766_c3_g2_i1
A10.TRINITY_DN40766_c3_g3_i1
A10.TRINITY_DN40767_c0_g1_i1
A10.TRINITY_DN40767_c0_g1_i4
A10.TRINITY_DN40767_c0_g1_i6
A10.TRINITY_DN40772_c0_g1_i6
A10.TRINITY_DN40772_c0_g1_i8
A10.TRINITY_DN40772_c0_g1_i9
A10.TRINITY_DN40776_c0_g1_i5
A10.TRINITY_DN40777_c3_g2_i1
A10.TRINITY_DN40777_c3_g2_i2
A10.TRINITY_DN40777_c3_g5_i1
A10.TRINITY_DN40777_c3_g5_i13
A10.TRINITY_DN40777_c3_g5_i2
A10.TRINITY_DN40777_c3_g5_i3
A10.TRINITY_DN40777_c3_g5_i4
A10.TRINITY_DN40777_c3_g5_i7
A10.TRINITY_DN40777_c3_g5_i8
A10.TRINITY_DN40782_c0_g1_i2
A10.TRINITY_DN40786_c3_g1_i2
A10.TRINITY_DN40786_c3_g1_i8
A10.TRINITY_DN40786_c3_g1_i9
A10.TRINITY_DN40794_c0_g1_i1
A10.TRINITY_DN40794_c0_g1_i7
A10.TRINITY_DN40794_c0_g1_i9
A10.TRINITY_DN40798_c0_g1_i3
A10.TRINITY_DN40807_c0_g2_i3
A10.TRINITY_DN40817_c0_g2_i1
A10.TRINITY_DN40817_c0_g2_i4
A10.TRINITY_DN40821_c4_g2_i1
A10.TRINITY_DN40821_c4_g2_i2
A10.TRINITY_DN40823_c0_g1_i3
A10.TRINITY_DN40825_c0_g1_i3
A10.TRINITY_DN40830_c4_g1_i12
A10.TRINITY_DN40830_c4_g1_i3
A10.TRINITY_DN40831_c1_g3_i1
A10.TRINITY_DN40842_c0_g1_i1
A10.TRINITY_DN40845_c0_g1_i2
A10.TRINITY_DN40847_c0_g1_i1
A10.TRINITY_DN40848_c0_g4_i1
A10.TRINITY_DN40848_c0_g4_i2
A10.TRINITY_DN40850_c0_g2_i1
A10.TRINITY_DN40854_c0_g1_i1
A10.TRINITY_DN40855_c3_g3_i2
A10.TRINITY_DN40855_c3_g3_i3
A10.TRINITY_DN40859_c0_g2_i2
A10.TRINITY_DN40860_c2_g8_i1
A10.TRINITY_DN40860_c2_g9_i1
A10.TRINITY_DN40867_c0_g2_i10
A10.TRINITY_DN40867_c0_g2_i14
A10.TRINITY_DN40867_c0_g2_i5
A10.TRINITY_DN40867_c0_g2_i6
A10.TRINITY_DN40867_c0_g2_i7
A10.TRINITY_DN40872_c4_g1_i2
A10.TRINITY_DN40874_c2_g1_i1
A10.TRINITY_DN40876_c0_g1_i3
A10.TRINITY_DN40885_c0_g1_i3
A10.TRINITY_DN40885_c0_g1_i5
A10.TRINITY_DN40887_c0_g1_i1
A10.TRINITY_DN40887_c0_g1_i2
A10.TRINITY_DN40887_c0_g1_i4
A10.TRINITY_DN40889_c0_g1_i1
A10.TRINITY_DN40896_c0_g1_i10
A10.TRINITY_DN40896_c0_g1_i13
A10.TRINITY_DN40896_c0_g1_i4
A10.TRINITY_DN40899_c0_g2_i2
A10.TRINITY_DN40924_c0_g2_i2
A10.TRINITY_DN40924_c0_g2_i4
A10.TRINITY_DN40924_c0_g2_i5
A10.TRINITY_DN40924_c0_g2_i8
A10.TRINITY_DN40928_c0_g2_i1
A10.TRINITY_DN40932_c0_g1_i1
A10.TRINITY_DN40933_c2_g1_i2
A10.TRINITY_DN40934_c0_g1_i2
A10.TRINITY_DN40939_c2_g1_i1
A10.TRINITY_DN40939_c2_g2_i3
A10.TRINITY_DN40939_c2_g2_i4
A10.TRINITY_DN40939_c2_g3_i11
A10.TRINITY_DN40939_c2_g3_i17
A10.TRINITY_DN40939_c2_g3_i5
A10.TRINITY_DN40939_c2_g3_i8
A10.TRINITY_DN40942_c1_g1_i6
A10.TRINITY_DN40950_c0_g1_i1
A10.TRINITY_DN40952_c0_g1_i4
A10.TRINITY_DN40954_c1_g1_i2
A10.TRINITY_DN40955_c0_g1_i2
A10.TRINITY_DN40961_c1_g1_i1
A10.TRINITY_DN40961_c1_g1_i2
A10.TRINITY_DN40961_c1_g1_i4
A10.TRINITY_DN40961_c1_g1_i5
A10.TRINITY_DN40961_c1_g2_i2
A10.TRINITY_DN40985_c0_g1_i3
A10.TRINITY_DN40987_c0_g1_i1
A10.TRINITY_DN40988_c0_g1_i1
A10.TRINITY_DN40988_c0_g1_i3
A10.TRINITY_DN40994_c0_g2_i1
A10.TRINITY_DN40994_c0_g2_i3
A10.TRINITY_DN40994_c0_g2_i5
A10.TRINITY_DN41011_c1_g2_i10
A10.TRINITY_DN41011_c1_g2_i12
A10.TRINITY_DN41013_c0_g2_i1
A10.TRINITY_DN41015_c0_g1_i1
A10.TRINITY_DN41029_c0_g1_i2
A10.TRINITY_DN41029_c0_g1_i3
A10.TRINITY_DN41029_c0_g1_i5
A10.TRINITY_DN41033_c0_g2_i7
A10.TRINITY_DN41033_c0_g2_i8
A10.TRINITY_DN41036_c0_g1_i1
A10.TRINITY_DN41040_c0_g2_i4
A10.TRINITY_DN41043_c0_g1_i1
A10.TRINITY_DN41049_c1_g3_i3
A10.TRINITY_DN41049_c1_g3_i5
A10.TRINITY_DN41051_c1_g1_i2
A10.TRINITY_DN41051_c1_g1_i3
A10.TRINITY_DN41052_c0_g1_i1
A10.TRINITY_DN41052_c1_g1_i2
A10.TRINITY_DN41056_c1_g1_i2
A10.TRINITY_DN41058_c3_g1_i10
A10.TRINITY_DN41061_c0_g1_i10
A10.TRINITY_DN41061_c0_g1_i7
A10.TRINITY_DN41061_c0_g1_i8
A10.TRINITY_DN41062_c0_g1_i1
A10.TRINITY_DN41063_c0_g1_i3
A10.TRINITY_DN41063_c0_g1_i7
A10.TRINITY_DN41063_c0_g1_i8
A10.TRINITY_DN41065_c0_g1_i1
A10.TRINITY_DN41065_c0_g1_i7
A10.TRINITY_DN41070_c0_g1_i5
A10.TRINITY_DN41081_c2_g1_i1
A10.TRINITY_DN41082_c3_g3_i3
A10.TRINITY_DN41085_c0_g2_i1
A10.TRINITY_DN41085_c0_g2_i3
A10.TRINITY_DN41085_c0_g2_i4
A10.TRINITY_DN41085_c0_g2_i5
A10.TRINITY_DN41085_c0_g2_i8
A10.TRINITY_DN41086_c0_g1_i2
A10.TRINITY_DN41095_c0_g2_i4
A10.TRINITY_DN41100_c2_g1_i2
A10.TRINITY_DN41101_c4_g3_i2
A10.TRINITY_DN41106_c0_g1_i2
A10.TRINITY_DN41106_c0_g1_i3
A10.TRINITY_DN41107_c1_g1_i1
A10.TRINITY_DN41120_c0_g1_i1
A10.TRINITY_DN41122_c0_g1_i3
A10.TRINITY_DN41123_c0_g3_i5
A10.TRINITY_DN41124_c0_g1_i4
A10.TRINITY_DN41129_c1_g2_i1
A10.TRINITY_DN41130_c2_g1_i1
A10.TRINITY_DN41130_c2_g1_i5
A10.TRINITY_DN41133_c1_g3_i3
A10.TRINITY_DN41133_c1_g3_i5
A10.TRINITY_DN41133_c1_g3_i8
A10.TRINITY_DN41139_c4_g1_i2
A10.TRINITY_DN41139_c4_g2_i1
A10.TRINITY_DN41139_c4_g2_i3
A10.TRINITY_DN41148_c4_g1_i2
A10.TRINITY_DN41148_c4_g1_i4
A10.TRINITY_DN41150_c2_g1_i2
A10.TRINITY_DN41150_c2_g1_i3
A10.TRINITY_DN41150_c3_g1_i3
A10.TRINITY_DN41156_c0_g1_i2
A10.TRINITY_DN41156_c0_g1_i5
A10.TRINITY_DN41167_c2_g1_i2
A10.TRINITY_DN41167_c2_g1_i4
A10.TRINITY_DN41167_c2_g1_i5
A10.TRINITY_DN41167_c2_g1_i7
A10.TRINITY_DN41170_c0_g1_i11
A10.TRINITY_DN41170_c0_g1_i6
A10.TRINITY_DN41170_c0_g1_i8
A10.TRINITY_DN41170_c0_g1_i9
A10.TRINITY_DN41173_c1_g1_i1
A10.TRINITY_DN41173_c1_g1_i8
A10.TRINITY_DN41173_c1_g3_i1
A10.TRINITY_DN41176_c0_g1_i2
A10.TRINITY_DN41176_c0_g1_i6
A10.TRINITY_DN41178_c0_g1_i1
A10.TRINITY_DN41182_c0_g1_i1
A10.TRINITY_DN41182_c3_g1_i4
A10.TRINITY_DN41184_c0_g1_i2
A10.TRINITY_DN41184_c0_g1_i3
A10.TRINITY_DN41189_c0_g1_i1
A10.TRINITY_DN41191_c0_g1_i6
A10.TRINITY_DN41209_c0_g1_i2
A10.TRINITY_DN41209_c0_g1_i3
A10.TRINITY_DN41211_c0_g1_i1
A10.TRINITY_DN41211_c0_g1_i3
A10.TRINITY_DN41213_c0_g1_i2
A10.TRINITY_DN41213_c0_g1_i7
A10.TRINITY_DN41226_c0_g1_i2
A10.TRINITY_DN41228_c0_g1_i2
A10.TRINITY_DN41231_c0_g1_i3
A10.TRINITY_DN41237_c0_g1_i2
A10.TRINITY_DN41238_c0_g1_i11
A10.TRINITY_DN41239_c1_g1_i4
A10.TRINITY_DN41240_c0_g1_i2
A10.TRINITY_DN41240_c0_g1_i6
A10.TRINITY_DN41246_c1_g1_i2
A10.TRINITY_DN41247_c0_g2_i1
A10.TRINITY_DN41247_c0_g2_i2
A10.TRINITY_DN41247_c0_g2_i3
A10.TRINITY_DN41249_c0_g1_i1
A10.TRINITY_DN41255_c0_g3_i6
A10.TRINITY_DN41256_c2_g2_i2
A10.TRINITY_DN41258_c4_g3_i1
A10.TRINITY_DN41259_c1_g1_i11
A10.TRINITY_DN41259_c1_g1_i3
A10.TRINITY_DN41259_c1_g1_i7
A10.TRINITY_DN41262_c2_g1_i1
A10.TRINITY_DN41262_c2_g2_i1
A10.TRINITY_DN41264_c0_g1_i2
A10.TRINITY_DN41272_c0_g1_i10
A10.TRINITY_DN41272_c0_g1_i3
A10.TRINITY_DN41272_c0_g1_i6
A10.TRINITY_DN41272_c0_g1_i9
A10.TRINITY_DN41279_c2_g4_i10
A10.TRINITY_DN41279_c2_g4_i11
A10.TRINITY_DN41279_c2_g4_i12
A10.TRINITY_DN41279_c2_g4_i15
A10.TRINITY_DN41279_c2_g4_i19
A10.TRINITY_DN41279_c2_g4_i4
A10.TRINITY_DN41279_c2_g4_i8
A10.TRINITY_DN41286_c0_g1_i1
A10.TRINITY_DN41287_c1_g1_i2
A10.TRINITY_DN41287_c1_g1_i5
A10.TRINITY_DN41287_c1_g1_i9
A10.TRINITY_DN41288_c3_g1_i1
A10.TRINITY_DN41289_c0_g1_i2
A10.TRINITY_DN41289_c0_g1_i3
A10.TRINITY_DN41294_c1_g1_i2
A10.TRINITY_DN41304_c0_g1_i2
A10.TRINITY_DN41310_c0_g1_i3
A10.TRINITY_DN41315_c1_g1_i1
A10.TRINITY_DN41318_c0_g2_i4
A10.TRINITY_DN41320_c2_g1_i2
A10.TRINITY_DN41329_c0_g2_i4
A10.TRINITY_DN41331_c0_g1_i5
A10.TRINITY_DN41332_c0_g1_i3
A10.TRINITY_DN41334_c1_g1_i2
A10.TRINITY_DN41337_c0_g1_i3
A10.TRINITY_DN41337_c1_g1_i3
A10.TRINITY_DN41337_c1_g1_i6
A10.TRINITY_DN41342_c5_g1_i4
A10.TRINITY_DN41342_c5_g1_i5
A10.TRINITY_DN41342_c5_g1_i6
A10.TRINITY_DN41344_c2_g2_i1
A10.TRINITY_DN41344_c2_g2_i2
A10.TRINITY_DN41344_c2_g2_i3
A10.TRINITY_DN41344_c2_g2_i4
A10.TRINITY_DN41344_c2_g2_i7
A10.TRINITY_DN41347_c1_g1_i1
A10.TRINITY_DN41347_c4_g1_i2
A10.TRINITY_DN41347_c5_g1_i1
A10.TRINITY_DN41347_c5_g2_i3
A10.TRINITY_DN41349_c3_g1_i10
A10.TRINITY_DN41349_c3_g1_i4
A10.TRINITY_DN41349_c3_g1_i6
A10.TRINITY_DN41349_c3_g1_i8
A10.TRINITY_DN41353_c1_g1_i2
A10.TRINITY_DN41353_c1_g1_i3
A10.TRINITY_DN41353_c1_g1_i6
A10.TRINITY_DN41356_c0_g1_i3
A10.TRINITY_DN41357_c0_g2_i2
A10.TRINITY_DN41366_c0_g1_i3
A10.TRINITY_DN41371_c0_g1_i1
A10.TRINITY_DN41372_c0_g1_i2
A10.TRINITY_DN41374_c1_g1_i5
A10.TRINITY_DN41379_c0_g1_i3
A10.TRINITY_DN41380_c0_g2_i2
A10.TRINITY_DN41382_c0_g1_i1
A10.TRINITY_DN41383_c0_g1_i9
A10.TRINITY_DN41384_c2_g1_i3
A10.TRINITY_DN41384_c2_g1_i4
A10.TRINITY_DN41384_c2_g1_i7
A10.TRINITY_DN41393_c1_g1_i1
A10.TRINITY_DN41393_c2_g1_i1
A10.TRINITY_DN41396_c1_g1_i1
A10.TRINITY_DN41399_c0_g1_i1
A10.TRINITY_DN41402_c2_g1_i1
A10.TRINITY_DN41402_c5_g2_i1
A10.TRINITY_DN41413_c2_g1_i1
A10.TRINITY_DN41413_c2_g1_i2
A10.TRINITY_DN41415_c0_g1_i1
A10.TRINITY_DN41415_c0_g1_i4
A10.TRINITY_DN41415_c0_g1_i7
A10.TRINITY_DN41416_c0_g1_i1
A10.TRINITY_DN41418_c1_g1_i1
A10.TRINITY_DN41419_c0_g1_i3
A10.TRINITY_DN41419_c0_g1_i6
A10.TRINITY_DN41419_c0_g1_i8
A10.TRINITY_DN41423_c1_g2_i7
A10.TRINITY_DN41428_c0_g2_i1
A10.TRINITY_DN41429_c0_g1_i1
A10.TRINITY_DN41430_c0_g1_i2
A10.TRINITY_DN41440_c0_g1_i1
A10.TRINITY_DN41448_c0_g1_i1
A10.TRINITY_DN41451_c0_g1_i1
A10.TRINITY_DN41452_c1_g1_i2
A10.TRINITY_DN41454_c0_g1_i1
A10.TRINITY_DN41459_c4_g1_i1
A10.TRINITY_DN41459_c4_g1_i4
A10.TRINITY_DN41459_c4_g1_i6
A10.TRINITY_DN41461_c0_g2_i1
A10.TRINITY_DN41467_c0_g1_i6
A10.TRINITY_DN41469_c0_g1_i1
A10.TRINITY_DN41473_c1_g3_i2
A10.TRINITY_DN41473_c1_g3_i5
A10.TRINITY_DN41477_c0_g1_i1
A10.TRINITY_DN41477_c0_g1_i2
A10.TRINITY_DN41479_c0_g1_i2
A10.TRINITY_DN41479_c0_g1_i3
A10.TRINITY_DN41479_c0_g1_i4
A10.TRINITY_DN41479_c0_g1_i5
A10.TRINITY_DN41480_c0_g2_i1
A10.TRINITY_DN41481_c1_g1_i1
A10.TRINITY_DN41486_c1_g1_i1
A10.TRINITY_DN41491_c0_g1_i1
A10.TRINITY_DN41491_c0_g1_i2
A10.TRINITY_DN41499_c1_g1_i4
A10.TRINITY_DN41504_c1_g1_i2
A10.TRINITY_DN41506_c0_g1_i2
A10.TRINITY_DN41509_c0_g1_i1
A10.TRINITY_DN41513_c4_g1_i2
A10.TRINITY_DN41515_c0_g2_i11
A10.TRINITY_DN41515_c0_g2_i2
A10.TRINITY_DN41515_c0_g2_i4
A10.TRINITY_DN41515_c0_g2_i5
A10.TRINITY_DN41515_c0_g2_i8
A10.TRINITY_DN41516_c0_g1_i10
A10.TRINITY_DN41516_c0_g1_i12
A10.TRINITY_DN41516_c0_g1_i4
A10.TRINITY_DN41516_c0_g1_i8
A10.TRINITY_DN41521_c4_g1_i4
A10.TRINITY_DN41521_c4_g1_i5
A10.TRINITY_DN41521_c5_g1_i1
A10.TRINITY_DN41522_c1_g1_i1
A10.TRINITY_DN41524_c0_g1_i1
A10.TRINITY_DN41528_c0_g1_i1
A10.TRINITY_DN41537_c2_g1_i1
A10.TRINITY_DN41541_c0_g2_i2
A10.TRINITY_DN41541_c0_g2_i4
A10.TRINITY_DN41543_c1_g3_i2
A10.TRINITY_DN41543_c1_g4_i3
A10.TRINITY_DN41543_c1_g4_i6
A10.TRINITY_DN41547_c0_g1_i2
A10.TRINITY_DN41548_c4_g2_i2
A10.TRINITY_DN41548_c4_g2_i4
A10.TRINITY_DN41548_c4_g2_i5
A10.TRINITY_DN41548_c4_g5_i1
A10.TRINITY_DN41548_c4_g5_i3
A10.TRINITY_DN41549_c0_g1_i3
A10.TRINITY_DN41549_c0_g1_i5
A10.TRINITY_DN41550_c0_g1_i1
A10.TRINITY_DN41550_c1_g1_i2
A10.TRINITY_DN41560_c0_g1_i3
A10.TRINITY_DN41565_c0_g1_i3
A10.TRINITY_DN41570_c1_g1_i4
A10.TRINITY_DN4157_c0_g2_i1
A10.TRINITY_DN41584_c0_g1_i4
A10.TRINITY_DN41587_c0_g2_i1
A10.TRINITY_DN41593_c3_g3_i1
A10.TRINITY_DN41593_c3_g3_i4
A10.TRINITY_DN41593_c4_g2_i3
A10.TRINITY_DN41594_c0_g2_i2
A10.TRINITY_DN41596_c0_g1_i3
A10.TRINITY_DN41598_c1_g1_i1
A10.TRINITY_DN41598_c1_g3_i2
A10.TRINITY_DN41605_c1_g1_i1
A10.TRINITY_DN41606_c0_g1_i4
A10.TRINITY_DN41609_c0_g1_i2
A10.TRINITY_DN41610_c3_g2_i1
A10.TRINITY_DN41611_c2_g1_i3
A10.TRINITY_DN41617_c0_g1_i3
A10.TRINITY_DN41618_c0_g1_i2
A10.TRINITY_DN41619_c0_g1_i1
A10.TRINITY_DN41619_c0_g1_i4
A10.TRINITY_DN41619_c0_g1_i6
A10.TRINITY_DN41620_c0_g1_i2
A10.TRINITY_DN41620_c0_g1_i6
A10.TRINITY_DN41620_c0_g1_i7
A10.TRINITY_DN41622_c0_g1_i1
A10.TRINITY_DN41622_c0_g1_i5
A10.TRINITY_DN41628_c0_g1_i2
A10.TRINITY_DN41628_c0_g1_i5
A10.TRINITY_DN41629_c1_g1_i5
A10.TRINITY_DN41630_c0_g1_i1
A10.TRINITY_DN41634_c1_g1_i11
A10.TRINITY_DN41636_c2_g2_i1
A10.TRINITY_DN41636_c2_g2_i3
A10.TRINITY_DN41639_c2_g2_i3
A10.TRINITY_DN41640_c4_g2_i2
A10.TRINITY_DN41642_c0_g1_i1
A10.TRINITY_DN41643_c6_g2_i10
A10.TRINITY_DN41643_c6_g4_i3
A10.TRINITY_DN41643_c6_g4_i6
A10.TRINITY_DN41643_c7_g3_i4
A10.TRINITY_DN41643_c7_g3_i6
A10.TRINITY_DN41644_c0_g1_i10
A10.TRINITY_DN41644_c0_g1_i12
A10.TRINITY_DN41646_c0_g1_i8
A10.TRINITY_DN41659_c0_g1_i4
A10.TRINITY_DN41659_c0_g1_i5
A10.TRINITY_DN41660_c0_g1_i1
A10.TRINITY_DN41661_c2_g1_i2
A10.TRINITY_DN41661_c2_g1_i3
A10.TRINITY_DN41662_c0_g1_i2
A10.TRINITY_DN41665_c4_g1_i3
A10.TRINITY_DN41665_c5_g7_i1
A10.TRINITY_DN41665_c7_g1_i1
A10.TRINITY_DN41666_c1_g1_i1
A10.TRINITY_DN41678_c0_g1_i3
A10.TRINITY_DN41682_c0_g1_i1
A10.TRINITY_DN41687_c0_g1_i1
A10.TRINITY_DN41687_c0_g1_i2
A10.TRINITY_DN41690_c0_g1_i4
A10.TRINITY_DN41693_c1_g1_i8
A10.TRINITY_DN41702_c0_g1_i8
A10.TRINITY_DN41703_c1_g2_i1
A10.TRINITY_DN41706_c0_g1_i10
A10.TRINITY_DN41706_c0_g1_i11
A10.TRINITY_DN41706_c0_g1_i2
A10.TRINITY_DN41706_c0_g1_i4
A10.TRINITY_DN41706_c0_g1_i5
A10.TRINITY_DN41706_c0_g1_i7
A10.TRINITY_DN41706_c0_g1_i8
A10.TRINITY_DN41710_c0_g1_i1
A10.TRINITY_DN41716_c0_g1_i2
A10.TRINITY_DN41717_c2_g1_i1
A10.TRINITY_DN41719_c2_g1_i1
A10.TRINITY_DN41720_c0_g1_i1
A10.TRINITY_DN41722_c0_g1_i9
A10.TRINITY_DN41723_c2_g2_i1
A10.TRINITY_DN41723_c2_g2_i8
A10.TRINITY_DN41724_c1_g1_i3
A10.TRINITY_DN41728_c0_g1_i1
A10.TRINITY_DN41732_c1_g1_i1
A10.TRINITY_DN41732_c1_g1_i3
A10.TRINITY_DN41732_c2_g2_i3
A10.TRINITY_DN41733_c1_g1_i3
A10.TRINITY_DN41733_c1_g1_i5
A10.TRINITY_DN41733_c1_g2_i1
A10.TRINITY_DN41733_c1_g2_i10
A10.TRINITY_DN41733_c1_g2_i12
A10.TRINITY_DN41733_c1_g2_i13
A10.TRINITY_DN41733_c1_g2_i4
A10.TRINITY_DN41733_c1_g2_i5
A10.TRINITY_DN41733_c1_g2_i8
A10.TRINITY_DN41733_c1_g2_i9
A10.TRINITY_DN41737_c2_g2_i4
A10.TRINITY_DN41738_c0_g1_i5
A10.TRINITY_DN41738_c0_g1_i7
A10.TRINITY_DN41739_c0_g1_i1
A10.TRINITY_DN41741_c0_g1_i3
A10.TRINITY_DN41742_c0_g1_i3
A10.TRINITY_DN41742_c0_g1_i6
A10.TRINITY_DN41742_c0_g1_i7
A10.TRINITY_DN41748_c0_g1_i7
A10.TRINITY_DN41748_c0_g1_i8
A10.TRINITY_DN41751_c0_g1_i2
A10.TRINITY_DN41751_c0_g1_i3
A10.TRINITY_DN41753_c0_g1_i3
A10.TRINITY_DN41760_c1_g1_i3
A10.TRINITY_DN41760_c1_g1_i8
A10.TRINITY_DN41761_c3_g1_i1
A10.TRINITY_DN41761_c3_g1_i2
A10.TRINITY_DN41761_c4_g1_i3
A10.TRINITY_DN41769_c0_g1_i2
A10.TRINITY_DN41771_c6_g1_i1
A10.TRINITY_DN41771_c6_g1_i2
A10.TRINITY_DN41772_c0_g1_i3
A10.TRINITY_DN41775_c0_g1_i2
A10.TRINITY_DN41779_c0_g1_i1
A10.TRINITY_DN41779_c0_g1_i4
A10.TRINITY_DN41783_c0_g1_i1
A10.TRINITY_DN41784_c0_g2_i2
A10.TRINITY_DN41784_c0_g2_i3
A10.TRINITY_DN41784_c1_g1_i2
A10.TRINITY_DN41784_c1_g1_i5
A10.TRINITY_DN41786_c1_g1_i6
A10.TRINITY_DN41786_c1_g1_i8
A10.TRINITY_DN41789_c1_g2_i3
A10.TRINITY_DN41789_c1_g2_i7
A10.TRINITY_DN41798_c0_g2_i2
A10.TRINITY_DN41816_c0_g1_i3
A10.TRINITY_DN41822_c0_g3_i2
A10.TRINITY_DN41822_c0_g3_i3
A10.TRINITY_DN41822_c0_g3_i4
A10.TRINITY_DN41826_c1_g1_i12
A10.TRINITY_DN41826_c1_g1_i19
A10.TRINITY_DN41826_c1_g1_i20
A10.TRINITY_DN41826_c1_g1_i4
A10.TRINITY_DN41826_c1_g1_i5
A10.TRINITY_DN41826_c1_g1_i6
A10.TRINITY_DN41826_c1_g1_i9
A10.TRINITY_DN41827_c0_g1_i1
A10.TRINITY_DN41831_c2_g1_i1
A10.TRINITY_DN41834_c3_g1_i4
A10.TRINITY_DN41834_c4_g1_i1
A10.TRINITY_DN41841_c0_g1_i2
A10.TRINITY_DN41841_c1_g1_i4
A10.TRINITY_DN41843_c2_g1_i1
A10.TRINITY_DN41843_c2_g1_i3
A10.TRINITY_DN41846_c1_g1_i1
A10.TRINITY_DN41846_c1_g1_i3
A10.TRINITY_DN41846_c1_g1_i4
A10.TRINITY_DN41847_c0_g1_i1
A10.TRINITY_DN41847_c0_g1_i4
A10.TRINITY_DN41857_c2_g1_i2
A10.TRINITY_DN41861_c1_g2_i2
A10.TRINITY_DN41861_c1_g2_i8
A10.TRINITY_DN41863_c1_g2_i4
A10.TRINITY_DN41870_c1_g1_i3
A10.TRINITY_DN41877_c0_g1_i4
A10.TRINITY_DN41877_c0_g1_i6
A10.TRINITY_DN41877_c0_g1_i7
A10.TRINITY_DN41877_c0_g1_i9
A10.TRINITY_DN41878_c0_g1_i2
A10.TRINITY_DN41879_c2_g1_i4
A10.TRINITY_DN41882_c1_g1_i1
A10.TRINITY_DN41885_c0_g2_i6
A10.TRINITY_DN41886_c0_g1_i1
A10.TRINITY_DN41892_c0_g1_i1
A10.TRINITY_DN41896_c1_g2_i2
A10.TRINITY_DN41902_c3_g1_i13
A10.TRINITY_DN41902_c3_g1_i3
A10.TRINITY_DN41902_c3_g1_i6
A10.TRINITY_DN41902_c3_g1_i9
A10.TRINITY_DN41903_c0_g1_i1
A10.TRINITY_DN41904_c0_g1_i4
A10.TRINITY_DN41919_c1_g1_i1
A10.TRINITY_DN41919_c2_g1_i2
A10.TRINITY_DN41919_c2_g1_i3
A10.TRINITY_DN41920_c0_g1_i1
A10.TRINITY_DN41920_c0_g1_i4
A10.TRINITY_DN41921_c0_g1_i1
A10.TRINITY_DN41922_c0_g1_i2
A10.TRINITY_DN41922_c1_g1_i2
A10.TRINITY_DN41931_c2_g1_i1
A10.TRINITY_DN41931_c2_g1_i2
A10.TRINITY_DN41932_c0_g1_i2
A10.TRINITY_DN41933_c0_g1_i1
A10.TRINITY_DN41939_c0_g1_i1
A10.TRINITY_DN41947_c0_g1_i1
A10.TRINITY_DN41953_c0_g3_i1
A10.TRINITY_DN41959_c2_g1_i6
A10.TRINITY_DN41960_c0_g1_i1
A10.TRINITY_DN41971_c1_g1_i2
A10.TRINITY_DN41972_c2_g1_i3
A10.TRINITY_DN41972_c2_g1_i5
A10.TRINITY_DN41973_c0_g1_i2
A10.TRINITY_DN41987_c2_g2_i15
A10.TRINITY_DN41987_c2_g2_i16
A10.TRINITY_DN41987_c2_g2_i6
A10.TRINITY_DN41992_c1_g1_i1
A10.TRINITY_DN41992_c1_g1_i10
A10.TRINITY_DN41992_c1_g1_i4
A10.TRINITY_DN41992_c1_g1_i7
A10.TRINITY_DN41992_c1_g1_i9
A10.TRINITY_DN41995_c1_g1_i2
A10.TRINITY_DN41998_c0_g1_i5
A10.TRINITY_DN42002_c3_g1_i1
A10.TRINITY_DN42002_c3_g1_i3
A10.TRINITY_DN42003_c1_g1_i4
A10.TRINITY_DN42004_c1_g2_i2
A10.TRINITY_DN42004_c1_g2_i4
A10.TRINITY_DN42007_c0_g1_i3
A10.TRINITY_DN42011_c1_g1_i2
A10.TRINITY_DN42011_c1_g1_i7
A10.TRINITY_DN42012_c1_g5_i1
A10.TRINITY_DN42012_c1_g5_i6
A10.TRINITY_DN42016_c0_g1_i1
A10.TRINITY_DN42018_c1_g1_i1
A10.TRINITY_DN42028_c0_g3_i1
A10.TRINITY_DN42029_c0_g1_i1
A10.TRINITY_DN42030_c1_g2_i5
A10.TRINITY_DN42030_c1_g2_i8
A10.TRINITY_DN42034_c0_g1_i1
A10.TRINITY_DN42034_c0_g1_i5
A10.TRINITY_DN42038_c0_g1_i3
A10.TRINITY_DN42041_c0_g1_i4
A10.TRINITY_DN42041_c0_g1_i8
A10.TRINITY_DN42046_c0_g2_i2
A10.TRINITY_DN42049_c0_g1_i1
A10.TRINITY_DN42052_c0_g1_i6
A10.TRINITY_DN42057_c0_g1_i3
A10.TRINITY_DN42057_c0_g1_i5
A10.TRINITY_DN42059_c0_g2_i3
A10.TRINITY_DN42060_c0_g1_i1
A10.TRINITY_DN42061_c1_g1_i2
A10.TRINITY_DN42061_c1_g1_i4
A10.TRINITY_DN42061_c1_g1_i5
A10.TRINITY_DN42061_c1_g1_i7
A10.TRINITY_DN42063_c0_g4_i12
A10.TRINITY_DN42063_c0_g4_i16
A10.TRINITY_DN42063_c0_g4_i2
A10.TRINITY_DN42063_c0_g4_i5
A10.TRINITY_DN42066_c3_g2_i2
A10.TRINITY_DN42066_c4_g1_i1
A10.TRINITY_DN42074_c1_g1_i1
A10.TRINITY_DN42075_c0_g1_i1
A10.TRINITY_DN42078_c0_g1_i2
A10.TRINITY_DN42078_c0_g1_i3
A10.TRINITY_DN42080_c2_g1_i2
A10.TRINITY_DN42080_c2_g1_i4
A10.TRINITY_DN42082_c0_g1_i4
A10.TRINITY_DN42083_c0_g2_i5
A10.TRINITY_DN42084_c1_g1_i4
A10.TRINITY_DN42088_c1_g1_i2
A10.TRINITY_DN42088_c1_g1_i4
A10.TRINITY_DN42093_c0_g1_i2
A10.TRINITY_DN42094_c0_g2_i7
A10.TRINITY_DN42094_c0_g2_i9
A10.TRINITY_DN42095_c0_g1_i1
A10.TRINITY_DN42098_c0_g1_i1
A10.TRINITY_DN42099_c0_g2_i5
A10.TRINITY_DN42110_c0_g1_i3
A10.TRINITY_DN42113_c0_g2_i4
A10.TRINITY_DN42113_c0_g2_i6
A10.TRINITY_DN42123_c0_g1_i1
A10.TRINITY_DN42124_c3_g1_i3
A10.TRINITY_DN42124_c3_g1_i4
A10.TRINITY_DN42124_c3_g1_i5
A10.TRINITY_DN42126_c0_g1_i2
A10.TRINITY_DN42129_c0_g1_i11
A10.TRINITY_DN42129_c0_g1_i6
A10.TRINITY_DN42129_c0_g1_i8
A10.TRINITY_DN42134_c3_g2_i6
A10.TRINITY_DN42136_c1_g1_i1
A10.TRINITY_DN42136_c1_g2_i1
A10.TRINITY_DN42136_c5_g1_i1
A10.TRINITY_DN42136_c5_g2_i1
A10.TRINITY_DN42136_c5_g2_i17
A10.TRINITY_DN42136_c5_g2_i4
A10.TRINITY_DN42136_c5_g2_i8
A10.TRINITY_DN42136_c5_g2_i9
A10.TRINITY_DN42136_c6_g1_i1
A10.TRINITY_DN42136_c6_g1_i3
A10.TRINITY_DN42136_c6_g1_i7
A10.TRINITY_DN42136_c8_g1_i1
A10.TRINITY_DN42140_c1_g1_i1
A10.TRINITY_DN42140_c1_g1_i2
A10.TRINITY_DN42142_c0_g1_i3
A10.TRINITY_DN42146_c0_g1_i1
A10.TRINITY_DN42146_c0_g1_i2
A10.TRINITY_DN42146_c0_g1_i3
A10.TRINITY_DN42147_c3_g2_i1
A10.TRINITY_DN42149_c0_g1_i3
A10.TRINITY_DN42150_c0_g1_i3
A10.TRINITY_DN42151_c0_g1_i3
A10.TRINITY_DN42152_c3_g1_i4
A10.TRINITY_DN42154_c0_g1_i4
A10.TRINITY_DN42154_c0_g1_i6
A10.TRINITY_DN42158_c0_g1_i2
A10.TRINITY_DN42158_c0_g1_i4
A10.TRINITY_DN42158_c0_g2_i2
A10.TRINITY_DN42160_c0_g1_i1
A10.TRINITY_DN42163_c0_g1_i2
A10.TRINITY_DN42167_c0_g1_i1
A10.TRINITY_DN42169_c0_g1_i5
A10.TRINITY_DN42171_c3_g1_i1
A10.TRINITY_DN42174_c0_g2_i2
A10.TRINITY_DN42174_c0_g2_i3
A10.TRINITY_DN42183_c0_g1_i1
A10.TRINITY_DN42183_c0_g1_i12
A10.TRINITY_DN42183_c0_g1_i3
A10.TRINITY_DN42183_c0_g1_i8
A10.TRINITY_DN42186_c1_g1_i1
A10.TRINITY_DN42187_c1_g1_i3
A10.TRINITY_DN42187_c1_g1_i5
A10.TRINITY_DN42193_c9_g1_i10
A10.TRINITY_DN42193_c9_g1_i4
A10.TRINITY_DN42193_c9_g3_i2
A10.TRINITY_DN42195_c0_g1_i1
A10.TRINITY_DN42196_c3_g1_i1
A10.TRINITY_DN42196_c3_g1_i2
A10.TRINITY_DN42196_c3_g1_i6
A10.TRINITY_DN42196_c3_g1_i7
A10.TRINITY_DN42208_c1_g1_i3
A10.TRINITY_DN42208_c1_g1_i4
A10.TRINITY_DN42211_c0_g2_i1
A10.TRINITY_DN42212_c0_g1_i1
A10.TRINITY_DN42220_c0_g1_i2
A10.TRINITY_DN42227_c0_g1_i3
A10.TRINITY_DN42228_c0_g1_i1
A10.TRINITY_DN42229_c0_g1_i7
A10.TRINITY_DN42233_c1_g1_i5
A10.TRINITY_DN42233_c1_g1_i6
A10.TRINITY_DN42236_c0_g1_i5
A10.TRINITY_DN42239_c1_g1_i1
A10.TRINITY_DN42239_c1_g1_i3
A10.TRINITY_DN42239_c1_g1_i4
A10.TRINITY_DN42244_c0_g1_i1
A10.TRINITY_DN42244_c0_g1_i2
A10.TRINITY_DN42248_c0_g1_i3
A10.TRINITY_DN42250_c2_g1_i1
A10.TRINITY_DN42250_c2_g1_i3
A10.TRINITY_DN42250_c2_g1_i5
A10.TRINITY_DN42250_c2_g1_i7
A10.TRINITY_DN42254_c0_g1_i1
A10.TRINITY_DN42254_c0_g1_i2
A10.TRINITY_DN42254_c0_g1_i3
A10.TRINITY_DN42254_c0_g1_i4
A10.TRINITY_DN42254_c0_g1_i5
A10.TRINITY_DN42256_c0_g1_i1
A10.TRINITY_DN42258_c1_g1_i4
A10.TRINITY_DN42258_c1_g1_i5
A10.TRINITY_DN42259_c0_g1_i5
A10.TRINITY_DN42259_c0_g1_i7
A10.TRINITY_DN42260_c1_g1_i2
A10.TRINITY_DN42267_c0_g1_i1
A10.TRINITY_DN42268_c0_g1_i2
A10.TRINITY_DN42270_c0_g1_i5
A10.TRINITY_DN42270_c0_g1_i8
A10.TRINITY_DN42274_c0_g1_i1
A10.TRINITY_DN42275_c0_g1_i1
A10.TRINITY_DN42276_c0_g1_i1
A10.TRINITY_DN42276_c0_g1_i2
A10.TRINITY_DN42276_c0_g1_i5
A10.TRINITY_DN42280_c1_g3_i2
A10.TRINITY_DN42281_c0_g1_i3
A10.TRINITY_DN42282_c2_g2_i1
A10.TRINITY_DN42282_c2_g2_i2
A10.TRINITY_DN42283_c1_g6_i2
A10.TRINITY_DN42284_c0_g1_i3
A10.TRINITY_DN42285_c1_g1_i3
A10.TRINITY_DN42286_c1_g1_i4
A10.TRINITY_DN42288_c0_g1_i1
A10.TRINITY_DN42288_c0_g1_i2
A10.TRINITY_DN42290_c0_g1_i1
A10.TRINITY_DN42291_c1_g1_i1
A10.TRINITY_DN42294_c1_g1_i4
A10.TRINITY_DN42294_c1_g1_i5
A10.TRINITY_DN42297_c0_g1_i10
A10.TRINITY_DN42306_c0_g1_i2
A10.TRINITY_DN42307_c1_g1_i1
A10.TRINITY_DN42316_c1_g1_i3
A10.TRINITY_DN42317_c0_g2_i2
A10.TRINITY_DN42317_c0_g2_i3
A10.TRINITY_DN42318_c1_g1_i6
A10.TRINITY_DN42318_c1_g1_i8
A10.TRINITY_DN42320_c0_g1_i3
A10.TRINITY_DN42322_c0_g1_i2
A10.TRINITY_DN42322_c0_g1_i4
A10.TRINITY_DN42323_c0_g2_i3
A10.TRINITY_DN42323_c0_g2_i5
A10.TRINITY_DN42325_c6_g1_i1
A10.TRINITY_DN42325_c6_g2_i14
A10.TRINITY_DN42325_c6_g2_i5
A10.TRINITY_DN42325_c6_g2_i7
A10.TRINITY_DN42325_c6_g2_i9
A10.TRINITY_DN42327_c0_g1_i3
A10.TRINITY_DN42327_c0_g1_i4
A10.TRINITY_DN42332_c2_g1_i1
A10.TRINITY_DN42332_c2_g1_i6
A10.TRINITY_DN42346_c0_g1_i2
A10.TRINITY_DN42350_c1_g2_i1
A10.TRINITY_DN42352_c0_g2_i2
A10.TRINITY_DN42354_c0_g2_i2
A10.TRINITY_DN42354_c0_g2_i4
A10.TRINITY_DN42354_c0_g2_i5
A10.TRINITY_DN42355_c0_g1_i3
A10.TRINITY_DN42358_c0_g1_i6
A10.TRINITY_DN42358_c0_g1_i7
A10.TRINITY_DN42363_c0_g1_i2
A10.TRINITY_DN42363_c0_g1_i5
A10.TRINITY_DN42366_c1_g1_i1
A10.TRINITY_DN42375_c0_g1_i3
A10.TRINITY_DN42377_c1_g1_i2
A10.TRINITY_DN42377_c1_g1_i3
A10.TRINITY_DN42377_c1_g1_i7
A10.TRINITY_DN42378_c2_g1_i2
A10.TRINITY_DN42379_c0_g1_i5
A10.TRINITY_DN42380_c0_g1_i1
A10.TRINITY_DN42383_c0_g1_i3
A10.TRINITY_DN42384_c0_g2_i1
A10.TRINITY_DN42384_c0_g2_i7
A10.TRINITY_DN42385_c1_g1_i2
A10.TRINITY_DN42389_c0_g1_i1
A10.TRINITY_DN42407_c0_g1_i4
A10.TRINITY_DN42408_c1_g1_i1
A10.TRINITY_DN42409_c9_g1_i1
A10.TRINITY_DN42409_c9_g1_i4
A10.TRINITY_DN42409_c9_g1_i7
A10.TRINITY_DN42410_c3_g5_i1
A10.TRINITY_DN42416_c1_g2_i8
A10.TRINITY_DN42421_c0_g1_i1
A10.TRINITY_DN42423_c1_g2_i12
A10.TRINITY_DN42426_c6_g1_i1
A10.TRINITY_DN42428_c10_g11_i1
A10.TRINITY_DN42428_c10_g11_i8
A10.TRINITY_DN42432_c0_g2_i1
A10.TRINITY_DN42434_c0_g1_i1
A10.TRINITY_DN42434_c0_g1_i2
A10.TRINITY_DN42434_c0_g1_i4
A10.TRINITY_DN42440_c2_g1_i1
A10.TRINITY_DN42440_c2_g1_i2
A10.TRINITY_DN42443_c2_g1_i1
A10.TRINITY_DN42443_c2_g1_i2
A10.TRINITY_DN42443_c2_g1_i4
A10.TRINITY_DN42445_c0_g1_i10
A10.TRINITY_DN42445_c0_g1_i12
A10.TRINITY_DN42445_c0_g1_i6
A10.TRINITY_DN42446_c0_g1_i1
A10.TRINITY_DN42447_c0_g1_i3
A10.TRINITY_DN42448_c0_g1_i4
A10.TRINITY_DN42454_c2_g1_i2
A10.TRINITY_DN42466_c1_g1_i1
A10.TRINITY_DN42470_c0_g1_i6
A10.TRINITY_DN42473_c7_g1_i1
A10.TRINITY_DN42473_c7_g3_i1
A10.TRINITY_DN42473_c7_g3_i2
A10.TRINITY_DN42476_c1_g1_i1
A10.TRINITY_DN42482_c0_g1_i1
A10.TRINITY_DN42483_c1_g1_i1
A10.TRINITY_DN42483_c1_g4_i6
A10.TRINITY_DN42488_c0_g1_i2
A10.TRINITY_DN42488_c0_g1_i4
A10.TRINITY_DN42493_c0_g2_i3
A10.TRINITY_DN42495_c0_g1_i2
A10.TRINITY_DN42495_c0_g1_i3
A10.TRINITY_DN42495_c0_g1_i4
A10.TRINITY_DN42497_c1_g1_i7
A10.TRINITY_DN42501_c0_g1_i2
A10.TRINITY_DN42504_c0_g1_i1
A10.TRINITY_DN42504_c0_g1_i5
A10.TRINITY_DN42505_c0_g1_i1
A10.TRINITY_DN42505_c0_g2_i1
A10.TRINITY_DN42505_c2_g2_i6
A10.TRINITY_DN42505_c2_g2_i7
A10.TRINITY_DN42506_c0_g1_i1
A10.TRINITY_DN42511_c0_g1_i2
A10.TRINITY_DN42520_c5_g1_i3
A10.TRINITY_DN42520_c5_g1_i7
A10.TRINITY_DN42529_c5_g1_i4
A10.TRINITY_DN42532_c0_g2_i4
A10.TRINITY_DN42532_c0_g2_i5
A10.TRINITY_DN42535_c0_g1_i4
A10.TRINITY_DN42535_c0_g1_i5
A10.TRINITY_DN42537_c1_g1_i2
A10.TRINITY_DN42537_c1_g1_i5
A10.TRINITY_DN42537_c2_g1_i2
A10.TRINITY_DN42537_c2_g1_i3
A10.TRINITY_DN42538_c0_g1_i1
A10.TRINITY_DN42539_c0_g1_i1
A10.TRINITY_DN42543_c7_g1_i1
A10.TRINITY_DN42544_c1_g1_i2
A10.TRINITY_DN42546_c0_g1_i2
A10.TRINITY_DN42553_c0_g2_i2
A10.TRINITY_DN42554_c0_g1_i1
A10.TRINITY_DN42557_c2_g1_i2
A10.TRINITY_DN42557_c2_g1_i4
A10.TRINITY_DN42559_c1_g2_i4
A10.TRINITY_DN42568_c0_g1_i5
A10.TRINITY_DN42575_c0_g1_i1
A10.TRINITY_DN42578_c0_g1_i1
A10.TRINITY_DN42579_c0_g1_i2
A10.TRINITY_DN42581_c2_g1_i2
A10.TRINITY_DN42582_c1_g1_i1
A10.TRINITY_DN42583_c0_g1_i2
A10.TRINITY_DN42589_c0_g1_i1
A10.TRINITY_DN42590_c0_g1_i1
A10.TRINITY_DN42593_c4_g2_i11
A10.TRINITY_DN42593_c4_g2_i6
A10.TRINITY_DN42594_c0_g1_i1
A10.TRINITY_DN42594_c0_g1_i4
A10.TRINITY_DN42595_c4_g6_i1
A10.TRINITY_DN42600_c1_g2_i1
A10.TRINITY_DN42600_c1_g2_i4
A10.TRINITY_DN42600_c1_g4_i1
A10.TRINITY_DN42602_c2_g2_i1
A10.TRINITY_DN42602_c2_g2_i3
A10.TRINITY_DN42604_c1_g2_i3
A10.TRINITY_DN42608_c0_g1_i2
A10.TRINITY_DN42612_c0_g1_i4
A10.TRINITY_DN42620_c0_g1_i1
A10.TRINITY_DN42620_c0_g1_i2
A10.TRINITY_DN42621_c3_g4_i4
A10.TRINITY_DN42623_c0_g1_i5
A10.TRINITY_DN42623_c0_g1_i6
A10.TRINITY_DN42623_c1_g2_i1
A10.TRINITY_DN42627_c0_g1_i1
A10.TRINITY_DN42629_c0_g1_i1
A10.TRINITY_DN42632_c0_g1_i1
A10.TRINITY_DN42632_c0_g1_i2
A10.TRINITY_DN42633_c0_g1_i2
A10.TRINITY_DN42633_c0_g1_i3
A10.TRINITY_DN42633_c0_g1_i5
A10.TRINITY_DN42638_c4_g3_i1
A10.TRINITY_DN42639_c3_g2_i1
A10.TRINITY_DN42639_c3_g2_i2
A10.TRINITY_DN42639_c3_g2_i3
A10.TRINITY_DN42641_c0_g1_i1
A10.TRINITY_DN42643_c1_g4_i3
A10.TRINITY_DN42643_c4_g1_i1
A10.TRINITY_DN42644_c2_g1_i6
A10.TRINITY_DN42645_c7_g4_i2
A10.TRINITY_DN42645_c7_g5_i1
A10.TRINITY_DN42651_c0_g2_i1
A10.TRINITY_DN42652_c0_g1_i1
A10.TRINITY_DN42653_c0_g1_i4
A10.TRINITY_DN42656_c0_g1_i2
A10.TRINITY_DN42656_c0_g1_i3
A10.TRINITY_DN42656_c0_g1_i4
A10.TRINITY_DN42658_c5_g1_i1
A10.TRINITY_DN42658_c6_g4_i2
A10.TRINITY_DN42663_c2_g4_i3
A10.TRINITY_DN42664_c0_g1_i10
A10.TRINITY_DN42664_c0_g1_i3
A10.TRINITY_DN42664_c0_g1_i5
A10.TRINITY_DN42665_c2_g1_i7
A10.TRINITY_DN42665_c2_g1_i8
A10.TRINITY_DN42665_c3_g2_i2
A10.TRINITY_DN42676_c1_g1_i2
A10.TRINITY_DN42676_c1_g1_i3
A10.TRINITY_DN42679_c0_g1_i1
A10.TRINITY_DN42680_c0_g3_i1
A10.TRINITY_DN42680_c0_g6_i1
A10.TRINITY_DN42681_c4_g1_i1
A10.TRINITY_DN42682_c2_g2_i3
A10.TRINITY_DN42686_c1_g1_i1
A10.TRINITY_DN42686_c1_g1_i2
A10.TRINITY_DN42690_c0_g2_i1
A10.TRINITY_DN42690_c0_g2_i3
A10.TRINITY_DN42690_c0_g2_i6
A10.TRINITY_DN42690_c0_g2_i9
A10.TRINITY_DN42694_c0_g3_i6
A10.TRINITY_DN42700_c0_g1_i1
A10.TRINITY_DN42703_c1_g1_i2
A10.TRINITY_DN42703_c1_g1_i3
A10.TRINITY_DN42703_c1_g1_i4
A10.TRINITY_DN42703_c3_g5_i1
A10.TRINITY_DN42703_c3_g5_i10
A10.TRINITY_DN42703_c3_g5_i11
A10.TRINITY_DN42703_c3_g5_i12
A10.TRINITY_DN42703_c3_g5_i15
A10.TRINITY_DN42703_c3_g5_i7
A10.TRINITY_DN42703_c3_g5_i8
A10.TRINITY_DN42703_c3_g5_i9
A10.TRINITY_DN42703_c3_g6_i1
A10.TRINITY_DN42704_c1_g1_i10
A10.TRINITY_DN42704_c1_g1_i11
A10.TRINITY_DN42704_c1_g1_i5
A10.TRINITY_DN42704_c1_g1_i8
A10.TRINITY_DN42704_c1_g1_i9
A10.TRINITY_DN42704_c2_g1_i1
A10.TRINITY_DN42704_c2_g1_i2
A10.TRINITY_DN42704_c2_g1_i9
A10.TRINITY_DN42706_c0_g2_i1
A10.TRINITY_DN42706_c0_g2_i7
A10.TRINITY_DN42719_c1_g3_i8
A10.TRINITY_DN42730_c0_g1_i1
A10.TRINITY_DN42732_c0_g1_i2
A10.TRINITY_DN42738_c1_g2_i1
A10.TRINITY_DN42738_c1_g2_i4
A10.TRINITY_DN42738_c1_g2_i5
A10.TRINITY_DN42738_c2_g1_i10
A10.TRINITY_DN42741_c0_g1_i2
A10.TRINITY_DN42741_c0_g1_i3
A10.TRINITY_DN42746_c0_g1_i1
A10.TRINITY_DN42751_c0_g1_i11
A10.TRINITY_DN42751_c0_g1_i15
A10.TRINITY_DN42751_c0_g1_i2
A10.TRINITY_DN42751_c0_g1_i3
A10.TRINITY_DN42751_c0_g1_i9
A10.TRINITY_DN42751_c1_g1_i3
A10.TRINITY_DN42754_c3_g7_i2
A10.TRINITY_DN42756_c2_g1_i10
A10.TRINITY_DN42756_c2_g1_i8
A10.TRINITY_DN42757_c1_g1_i1
A10.TRINITY_DN42757_c1_g1_i3
A10.TRINITY_DN42757_c4_g1_i1
A10.TRINITY_DN42764_c2_g1_i3
A10.TRINITY_DN42764_c2_g1_i4
A10.TRINITY_DN42764_c2_g1_i5
A10.TRINITY_DN42764_c2_g1_i6
A10.TRINITY_DN42764_c2_g1_i8
A10.TRINITY_DN42764_c2_g1_i9
A10.TRINITY_DN42764_c3_g1_i1
A10.TRINITY_DN42764_c3_g1_i2
A10.TRINITY_DN42765_c2_g2_i1
A10.TRINITY_DN42773_c1_g1_i1
A10.TRINITY_DN42776_c0_g1_i3
A10.TRINITY_DN42779_c3_g1_i1
A10.TRINITY_DN42779_c3_g1_i12
A10.TRINITY_DN42779_c3_g1_i13
A10.TRINITY_DN42779_c3_g1_i16
A10.TRINITY_DN42779_c3_g1_i2
A10.TRINITY_DN42779_c3_g1_i5
A10.TRINITY_DN42779_c3_g1_i6
A10.TRINITY_DN42779_c3_g1_i9
A10.TRINITY_DN42780_c0_g1_i4
A10.TRINITY_DN42785_c0_g1_i1
A10.TRINITY_DN42788_c1_g2_i11
A10.TRINITY_DN42788_c1_g2_i12
A10.TRINITY_DN42788_c1_g2_i14
A10.TRINITY_DN42790_c1_g1_i2
A10.TRINITY_DN42794_c5_g1_i1
A10.TRINITY_DN42798_c0_g1_i10
A10.TRINITY_DN42798_c0_g1_i13
A10.TRINITY_DN42798_c0_g1_i8
A10.TRINITY_DN42798_c0_g1_i9
A10.TRINITY_DN42799_c1_g1_i2
A10.TRINITY_DN42799_c1_g1_i7
A10.TRINITY_DN42800_c4_g1_i1
A10.TRINITY_DN42800_c4_g1_i3
A10.TRINITY_DN42801_c2_g2_i8
A10.TRINITY_DN42801_c2_g3_i1
A10.TRINITY_DN42803_c2_g2_i3
A10.TRINITY_DN42803_c2_g3_i5
A10.TRINITY_DN42806_c0_g1_i2
A10.TRINITY_DN42808_c0_g2_i3
A10.TRINITY_DN42808_c0_g2_i4
A10.TRINITY_DN42813_c0_g1_i2
A10.TRINITY_DN42814_c0_g1_i1
A10.TRINITY_DN42816_c4_g2_i1
A10.TRINITY_DN42820_c0_g1_i10
A10.TRINITY_DN42820_c0_g1_i7
A10.TRINITY_DN42821_c0_g1_i1
A10.TRINITY_DN42824_c0_g1_i3
A10.TRINITY_DN42831_c0_g1_i2
A10.TRINITY_DN42832_c8_g2_i2
A10.TRINITY_DN42833_c0_g1_i1
A10.TRINITY_DN42834_c0_g1_i1
A10.TRINITY_DN42842_c0_g1_i2
A10.TRINITY_DN42845_c1_g1_i1
A10.TRINITY_DN42845_c5_g2_i4
A10.TRINITY_DN42845_c5_g2_i6
A10.TRINITY_DN42848_c2_g1_i2
A10.TRINITY_DN42850_c1_g1_i1
A10.TRINITY_DN42850_c1_g1_i10
A10.TRINITY_DN42850_c1_g1_i5
A10.TRINITY_DN42855_c0_g1_i2
A10.TRINITY_DN42855_c0_g1_i3
A10.TRINITY_DN42855_c0_g1_i5
A10.TRINITY_DN42855_c0_g1_i8
A10.TRINITY_DN42863_c1_g1_i3
A10.TRINITY_DN42868_c0_g1_i1
A10.TRINITY_DN42870_c0_g1_i2
A10.TRINITY_DN42870_c0_g1_i5
A10.TRINITY_DN42870_c0_g1_i8
A10.TRINITY_DN42875_c2_g2_i4
A10.TRINITY_DN42876_c2_g1_i2
A10.TRINITY_DN42877_c1_g1_i3
A10.TRINITY_DN42878_c0_g1_i1
A10.TRINITY_DN42881_c0_g1_i1
A10.TRINITY_DN42889_c1_g2_i5
A10.TRINITY_DN42889_c1_g2_i8
A10.TRINITY_DN42890_c0_g1_i1
A10.TRINITY_DN42895_c2_g4_i2
A10.TRINITY_DN42895_c2_g5_i1
A10.TRINITY_DN42895_c2_g5_i3
A10.TRINITY_DN42900_c0_g1_i1
A10.TRINITY_DN42900_c0_g1_i2
A10.TRINITY_DN42905_c1_g2_i11
A10.TRINITY_DN42905_c1_g2_i13
A10.TRINITY_DN42905_c1_g2_i2
A10.TRINITY_DN42905_c1_g2_i3
A10.TRINITY_DN42905_c1_g2_i5
A10.TRINITY_DN42905_c1_g2_i8
A10.TRINITY_DN42910_c1_g1_i3
A10.TRINITY_DN42914_c2_g2_i1
A10.TRINITY_DN42917_c1_g2_i1
A10.TRINITY_DN42922_c1_g1_i1
A10.TRINITY_DN42923_c0_g1_i1
A10.TRINITY_DN42923_c0_g1_i2
A10.TRINITY_DN42926_c4_g2_i1
A10.TRINITY_DN42927_c0_g1_i4
A10.TRINITY_DN42927_c0_g1_i8
A10.TRINITY_DN42930_c0_g1_i3
A10.TRINITY_DN42930_c0_g1_i4
A10.TRINITY_DN42931_c8_g1_i2
A10.TRINITY_DN42932_c4_g2_i2
A10.TRINITY_DN42943_c0_g1_i1
A10.TRINITY_DN42944_c0_g1_i2
A10.TRINITY_DN42945_c0_g2_i11
A10.TRINITY_DN42945_c0_g2_i4
A10.TRINITY_DN42945_c0_g2_i8
A10.TRINITY_DN42946_c2_g1_i1
A10.TRINITY_DN42946_c2_g1_i10
A10.TRINITY_DN42946_c2_g1_i18
A10.TRINITY_DN42946_c2_g1_i2
A10.TRINITY_DN42948_c0_g1_i5
A10.TRINITY_DN42948_c0_g2_i1
A10.TRINITY_DN42954_c1_g2_i1
A10.TRINITY_DN42954_c1_g2_i3
A10.TRINITY_DN42954_c1_g2_i4
A10.TRINITY_DN42954_c1_g2_i5
A10.TRINITY_DN42954_c2_g1_i1
A10.TRINITY_DN42954_c2_g1_i2
A10.TRINITY_DN42954_c2_g1_i3
A10.TRINITY_DN42954_c2_g1_i4
A10.TRINITY_DN42955_c3_g1_i1
A10.TRINITY_DN42959_c0_g1_i1
A10.TRINITY_DN42959_c0_g1_i4
A10.TRINITY_DN42965_c3_g1_i3
A10.TRINITY_DN42965_c4_g1_i4
A10.TRINITY_DN42965_c4_g1_i5
A10.TRINITY_DN42967_c0_g1_i4
A10.TRINITY_DN42967_c0_g1_i5
A10.TRINITY_DN42970_c0_g1_i1
A10.TRINITY_DN42970_c0_g1_i3
A10.TRINITY_DN42972_c4_g1_i2
A10.TRINITY_DN42972_c4_g1_i9
A10.TRINITY_DN42973_c1_g2_i1
A10.TRINITY_DN42973_c1_g2_i5
A10.TRINITY_DN42975_c1_g1_i1
A10.TRINITY_DN42979_c0_g1_i1
A10.TRINITY_DN42979_c0_g1_i4
A10.TRINITY_DN42983_c4_g1_i1
A10.TRINITY_DN42994_c1_g1_i1
A10.TRINITY_DN42996_c0_g1_i1
A10.TRINITY_DN42996_c0_g1_i2
A10.TRINITY_DN42998_c0_g2_i2
A10.TRINITY_DN42998_c0_g2_i3
A10.TRINITY_DN42998_c0_g2_i8
A10.TRINITY_DN42998_c0_g2_i9
A10.TRINITY_DN43009_c1_g2_i1
A10.TRINITY_DN43009_c1_g3_i2
A10.TRINITY_DN43009_c1_g3_i3
A10.TRINITY_DN43009_c1_g3_i4
A10.TRINITY_DN43009_c1_g3_i8
A10.TRINITY_DN43010_c5_g1_i1
A10.TRINITY_DN43010_c5_g1_i3
A10.TRINITY_DN43010_c5_g1_i5
A10.TRINITY_DN43014_c0_g1_i2
A10.TRINITY_DN43016_c3_g1_i13
A10.TRINITY_DN43016_c3_g1_i5
A10.TRINITY_DN43016_c3_g2_i2
A10.TRINITY_DN43020_c0_g1_i1
A10.TRINITY_DN43022_c3_g5_i12
A10.TRINITY_DN43022_c3_g5_i4
A10.TRINITY_DN43026_c0_g1_i1
A10.TRINITY_DN43026_c0_g1_i3
A10.TRINITY_DN43029_c1_g1_i1
A10.TRINITY_DN43029_c1_g1_i6
A10.TRINITY_DN43033_c2_g1_i1
A10.TRINITY_DN43033_c2_g1_i2
A10.TRINITY_DN43033_c2_g2_i1
A10.TRINITY_DN43036_c0_g2_i1
A10.TRINITY_DN43044_c0_g1_i2
A10.TRINITY_DN43051_c1_g1_i4
A10.TRINITY_DN43055_c0_g1_i1
A10.TRINITY_DN43057_c0_g2_i3
A10.TRINITY_DN43058_c2_g1_i1
A10.TRINITY_DN43058_c3_g1_i1
A10.TRINITY_DN43060_c0_g1_i3
A10.TRINITY_DN43067_c0_g3_i13
A10.TRINITY_DN43067_c0_g3_i7
A10.TRINITY_DN43069_c2_g2_i1
A10.TRINITY_DN43071_c0_g1_i1
A10.TRINITY_DN43074_c2_g3_i1
A10.TRINITY_DN43081_c2_g1_i4
A10.TRINITY_DN43082_c0_g1_i1
A10.TRINITY_DN43082_c0_g1_i2
A10.TRINITY_DN43082_c0_g2_i1
A10.TRINITY_DN43086_c1_g1_i1
A10.TRINITY_DN43089_c0_g1_i2
A10.TRINITY_DN43090_c6_g2_i3
A10.TRINITY_DN43091_c0_g1_i5
A10.TRINITY_DN43093_c1_g1_i4
A10.TRINITY_DN43093_c1_g1_i6
A10.TRINITY_DN43093_c3_g1_i1
A10.TRINITY_DN43093_c3_g1_i4
A10.TRINITY_DN43093_c3_g1_i5
A10.TRINITY_DN43094_c6_g1_i10
A10.TRINITY_DN43094_c6_g1_i11
A10.TRINITY_DN43094_c6_g1_i12
A10.TRINITY_DN43094_c6_g1_i13
A10.TRINITY_DN43094_c6_g1_i4
A10.TRINITY_DN43094_c6_g1_i6
A10.TRINITY_DN43094_c6_g1_i8
A10.TRINITY_DN43097_c2_g2_i1
A10.TRINITY_DN43097_c2_g2_i10
A10.TRINITY_DN43097_c2_g2_i19
A10.TRINITY_DN43097_c2_g2_i2
A10.TRINITY_DN43097_c2_g2_i24
A10.TRINITY_DN43097_c2_g2_i25
A10.TRINITY_DN43097_c2_g2_i27
A10.TRINITY_DN43098_c4_g4_i1
A10.TRINITY_DN43098_c4_g4_i3
A10.TRINITY_DN43101_c2_g3_i3
A10.TRINITY_DN43103_c1_g1_i1
A10.TRINITY_DN43103_c1_g2_i2
A10.TRINITY_DN43104_c2_g1_i1
A10.TRINITY_DN4310_c0_g2_i1
A10.TRINITY_DN43110_c2_g2_i3
A10.TRINITY_DN43110_c2_g2_i4
A10.TRINITY_DN43112_c0_g1_i3
A10.TRINITY_DN43116_c0_g1_i2
A10.TRINITY_DN43119_c1_g1_i5
A10.TRINITY_DN43120_c0_g1_i1
A10.TRINITY_DN43120_c1_g1_i2
A10.TRINITY_DN43121_c0_g1_i2
A10.TRINITY_DN43121_c0_g2_i2
A10.TRINITY_DN43122_c1_g2_i3
A10.TRINITY_DN43123_c0_g1_i3
A10.TRINITY_DN43123_c0_g1_i5
A10.TRINITY_DN43124_c1_g2_i12
A10.TRINITY_DN43124_c1_g2_i5
A10.TRINITY_DN43124_c1_g2_i9
A10.TRINITY_DN43127_c0_g2_i1
A10.TRINITY_DN43127_c0_g3_i4
A10.TRINITY_DN43128_c0_g1_i3
A10.TRINITY_DN43130_c1_g1_i1
A10.TRINITY_DN43131_c0_g2_i1
A10.TRINITY_DN43131_c0_g2_i3
A10.TRINITY_DN43132_c2_g1_i3
A10.TRINITY_DN43137_c0_g1_i2
A10.TRINITY_DN43137_c0_g1_i3
A10.TRINITY_DN43137_c0_g1_i7
A10.TRINITY_DN43140_c0_g1_i1
A10.TRINITY_DN43140_c0_g1_i3
A10.TRINITY_DN43140_c0_g1_i6
A10.TRINITY_DN43141_c0_g1_i2
A10.TRINITY_DN43142_c0_g1_i1
A10.TRINITY_DN43142_c1_g1_i1
A10.TRINITY_DN43145_c0_g1_i2
A10.TRINITY_DN43151_c6_g2_i11
A10.TRINITY_DN43151_c6_g2_i7
A10.TRINITY_DN43151_c6_g2_i8
A10.TRINITY_DN43151_c6_g2_i9
A10.TRINITY_DN43152_c2_g1_i2
A10.TRINITY_DN43152_c4_g1_i4
A10.TRINITY_DN43152_c4_g1_i5
A10.TRINITY_DN43152_c5_g2_i1
A10.TRINITY_DN43152_c5_g2_i2
A10.TRINITY_DN43152_c5_g2_i6
A10.TRINITY_DN43152_c5_g2_i7
A10.TRINITY_DN43153_c3_g1_i1
A10.TRINITY_DN43154_c0_g1_i4
A10.TRINITY_DN43155_c1_g1_i11
A10.TRINITY_DN43155_c1_g1_i12
A10.TRINITY_DN43155_c1_g1_i5
A10.TRINITY_DN43155_c1_g1_i8
A10.TRINITY_DN43155_c1_g1_i9
A10.TRINITY_DN43155_c1_g3_i1
A10.TRINITY_DN43155_c1_g3_i2
A10.TRINITY_DN43156_c2_g1_i11
A10.TRINITY_DN43158_c0_g1_i1
A10.TRINITY_DN43160_c2_g1_i1
A10.TRINITY_DN43160_c2_g1_i6
A10.TRINITY_DN43160_c2_g1_i7
A10.TRINITY_DN43162_c0_g1_i4
A10.TRINITY_DN43162_c0_g1_i9
A10.TRINITY_DN43164_c2_g3_i1
A10.TRINITY_DN43164_c2_g3_i2
A10.TRINITY_DN43166_c0_g1_i4
A10.TRINITY_DN43168_c1_g1_i2
A10.TRINITY_DN43170_c0_g1_i1
A10.TRINITY_DN43172_c0_g1_i4
A10.TRINITY_DN43178_c3_g1_i2
A10.TRINITY_DN43178_c3_g1_i3
A10.TRINITY_DN43179_c7_g1_i6
A10.TRINITY_DN43180_c0_g1_i1
A10.TRINITY_DN43181_c0_g1_i2
A10.TRINITY_DN43181_c0_g1_i3
A10.TRINITY_DN43181_c0_g1_i4
A10.TRINITY_DN43181_c0_g1_i8
A10.TRINITY_DN43181_c0_g1_i9
A10.TRINITY_DN43183_c0_g1_i1
A10.TRINITY_DN43183_c0_g1_i4
A10.TRINITY_DN43189_c8_g1_i1
A10.TRINITY_DN43189_c8_g1_i3
A10.TRINITY_DN43190_c0_g1_i1
A10.TRINITY_DN43190_c0_g1_i5
A10.TRINITY_DN43191_c0_g1_i6
A10.TRINITY_DN43191_c0_g1_i8
A10.TRINITY_DN43193_c0_g1_i1
A10.TRINITY_DN43196_c0_g1_i1
A10.TRINITY_DN43199_c2_g3_i1
A10.TRINITY_DN43199_c2_g3_i3
A10.TRINITY_DN43205_c0_g1_i1
A10.TRINITY_DN43210_c3_g1_i1
A10.TRINITY_DN43213_c0_g1_i4
A10.TRINITY_DN43213_c0_g1_i5
A10.TRINITY_DN43214_c6_g3_i1
A10.TRINITY_DN43214_c6_g3_i2
A10.TRINITY_DN43214_c6_g3_i3
A10.TRINITY_DN43214_c6_g3_i4
A10.TRINITY_DN43215_c0_g1_i3
A10.TRINITY_DN43215_c0_g1_i8
A10.TRINITY_DN43216_c0_g2_i3
A10.TRINITY_DN43220_c2_g1_i4
A10.TRINITY_DN43224_c0_g1_i2
A10.TRINITY_DN43226_c2_g1_i1
A10.TRINITY_DN43226_c2_g1_i2
A10.TRINITY_DN43226_c2_g1_i4
A10.TRINITY_DN43232_c0_g2_i5
A10.TRINITY_DN43232_c1_g1_i1
A10.TRINITY_DN43234_c0_g1_i1
A10.TRINITY_DN43234_c0_g1_i2
A10.TRINITY_DN43236_c0_g1_i1
A10.TRINITY_DN43238_c2_g1_i6
A10.TRINITY_DN43241_c0_g1_i3
A10.TRINITY_DN43244_c1_g1_i6
A10.TRINITY_DN43251_c0_g1_i3
A10.TRINITY_DN43251_c0_g1_i4
A10.TRINITY_DN43255_c2_g1_i1
A10.TRINITY_DN43255_c2_g1_i3
A10.TRINITY_DN43259_c0_g1_i2
A10.TRINITY_DN43260_c0_g1_i2
A10.TRINITY_DN43260_c0_g1_i6
A10.TRINITY_DN43260_c0_g1_i7
A10.TRINITY_DN43260_c0_g1_i8
A10.TRINITY_DN43262_c0_g1_i2
A10.TRINITY_DN43264_c0_g2_i1
A10.TRINITY_DN43264_c1_g5_i1
A10.TRINITY_DN43266_c0_g2_i2
A10.TRINITY_DN43267_c1_g1_i7
A10.TRINITY_DN43269_c0_g1_i1
A10.TRINITY_DN43269_c0_g1_i7
A10.TRINITY_DN43270_c1_g1_i1
A10.TRINITY_DN43270_c1_g1_i2
A10.TRINITY_DN43271_c3_g1_i2
A10.TRINITY_DN43271_c3_g1_i3
A10.TRINITY_DN43271_c4_g1_i1
A10.TRINITY_DN43276_c0_g1_i1
A10.TRINITY_DN43279_c0_g1_i2
A10.TRINITY_DN43280_c0_g1_i1
A10.TRINITY_DN43281_c0_g1_i1
A10.TRINITY_DN43282_c2_g1_i5
A10.TRINITY_DN43284_c0_g1_i1
A10.TRINITY_DN43286_c2_g1_i7
A10.TRINITY_DN43286_c3_g1_i1
A10.TRINITY_DN43289_c0_g2_i1
A10.TRINITY_DN43290_c2_g3_i1
A10.TRINITY_DN43290_c2_g3_i2
A10.TRINITY_DN43293_c5_g1_i1
A10.TRINITY_DN43293_c7_g1_i2
A10.TRINITY_DN43293_c7_g1_i4
A10.TRINITY_DN43295_c1_g1_i1
A10.TRINITY_DN43295_c2_g2_i1
A10.TRINITY_DN43295_c2_g4_i1
A10.TRINITY_DN43295_c2_g5_i2
A10.TRINITY_DN43295_c2_g5_i3
A10.TRINITY_DN43295_c2_g5_i4
A10.TRINITY_DN43296_c2_g1_i3
A10.TRINITY_DN43297_c0_g1_i1
A10.TRINITY_DN43299_c0_g1_i3
A10.TRINITY_DN43300_c2_g1_i3
A10.TRINITY_DN43306_c0_g1_i1
A10.TRINITY_DN43306_c0_g1_i3
A10.TRINITY_DN43306_c0_g1_i8
A10.TRINITY_DN43308_c0_g2_i4
A10.TRINITY_DN43309_c8_g1_i1
A10.TRINITY_DN43314_c0_g1_i2
A10.TRINITY_DN43316_c1_g1_i1
A10.TRINITY_DN43319_c0_g1_i2
A10.TRINITY_DN43320_c1_g1_i2
A10.TRINITY_DN43321_c0_g1_i2
A10.TRINITY_DN43322_c0_g1_i2
A10.TRINITY_DN43322_c0_g1_i6
A10.TRINITY_DN43328_c0_g1_i10
A10.TRINITY_DN43328_c0_g1_i2
A10.TRINITY_DN43331_c4_g1_i5
A10.TRINITY_DN43331_c6_g1_i4
A10.TRINITY_DN43336_c2_g2_i2
A10.TRINITY_DN43341_c0_g1_i1
A10.TRINITY_DN43341_c0_g1_i3
A10.TRINITY_DN43346_c1_g1_i4
A10.TRINITY_DN43346_c1_g1_i9
A10.TRINITY_DN43347_c3_g1_i7
A10.TRINITY_DN43348_c0_g2_i2
A10.TRINITY_DN43353_c2_g1_i1
A10.TRINITY_DN43354_c0_g2_i3
A10.TRINITY_DN43354_c0_g2_i6
A10.TRINITY_DN43356_c0_g2_i2
A10.TRINITY_DN43356_c0_g2_i4
A10.TRINITY_DN43362_c2_g1_i4
A10.TRINITY_DN43364_c0_g1_i2
A10.TRINITY_DN43364_c0_g1_i4
A10.TRINITY_DN43368_c0_g1_i2
A10.TRINITY_DN43371_c4_g3_i1
A10.TRINITY_DN43372_c1_g2_i10
A10.TRINITY_DN43372_c1_g2_i16
A10.TRINITY_DN43372_c1_g2_i9
A10.TRINITY_DN43373_c0_g1_i2
A10.TRINITY_DN43376_c0_g1_i2
A10.TRINITY_DN43377_c1_g1_i5
A10.TRINITY_DN43378_c2_g2_i1
A10.TRINITY_DN43381_c2_g1_i1
A10.TRINITY_DN43381_c2_g1_i2
A10.TRINITY_DN43381_c2_g2_i5
A10.TRINITY_DN43386_c0_g1_i1
A10.TRINITY_DN43391_c3_g1_i5
A10.TRINITY_DN43392_c0_g1_i11
A10.TRINITY_DN43392_c0_g1_i3
A10.TRINITY_DN43392_c0_g1_i6
A10.TRINITY_DN43393_c0_g1_i1
A10.TRINITY_DN43394_c0_g1_i2
A10.TRINITY_DN43398_c1_g1_i2
A10.TRINITY_DN43407_c1_g1_i1
A10.TRINITY_DN43410_c0_g1_i1
A10.TRINITY_DN43411_c2_g2_i1
A10.TRINITY_DN43412_c1_g1_i2
A10.TRINITY_DN43415_c3_g1_i5
A10.TRINITY_DN43415_c3_g1_i7
A10.TRINITY_DN43416_c2_g1_i2
A10.TRINITY_DN43417_c0_g1_i1
A10.TRINITY_DN43417_c0_g1_i5
A10.TRINITY_DN43418_c6_g3_i6
A10.TRINITY_DN43418_c6_g3_i8
A10.TRINITY_DN43418_c6_g8_i1
A10.TRINITY_DN43419_c2_g5_i1
A10.TRINITY_DN43424_c0_g1_i1
A10.TRINITY_DN43424_c0_g1_i2
A10.TRINITY_DN43427_c0_g1_i2
A10.TRINITY_DN43429_c0_g2_i2
A10.TRINITY_DN43429_c0_g2_i9
A10.TRINITY_DN43430_c4_g1_i2
A10.TRINITY_DN43433_c0_g1_i2
A10.TRINITY_DN43438_c0_g1_i2
A10.TRINITY_DN43440_c0_g1_i3
A10.TRINITY_DN43442_c1_g1_i3
A10.TRINITY_DN43445_c3_g3_i2
A10.TRINITY_DN43448_c3_g12_i2
A10.TRINITY_DN43449_c0_g1_i2
A10.TRINITY_DN43451_c1_g1_i11
A10.TRINITY_DN43451_c1_g1_i15
A10.TRINITY_DN43451_c1_g1_i18
A10.TRINITY_DN43453_c0_g2_i2
A10.TRINITY_DN43455_c1_g1_i5
A10.TRINITY_DN43456_c5_g1_i5
A10.TRINITY_DN43457_c0_g1_i2
A10.TRINITY_DN43457_c0_g1_i3
A10.TRINITY_DN43462_c0_g1_i5
A10.TRINITY_DN43469_c1_g1_i1
A10.TRINITY_DN43469_c1_g1_i3
A10.TRINITY_DN43469_c1_g1_i5
A10.TRINITY_DN43469_c1_g1_i6
A10.TRINITY_DN43473_c1_g1_i1
A10.TRINITY_DN43473_c1_g1_i5
A10.TRINITY_DN43473_c2_g1_i2
A10.TRINITY_DN43476_c1_g1_i6
A10.TRINITY_DN43482_c5_g1_i1
A10.TRINITY_DN43482_c5_g1_i2
A10.TRINITY_DN43485_c1_g2_i2
A10.TRINITY_DN43485_c1_g2_i3
A10.TRINITY_DN43489_c0_g1_i3
A10.TRINITY_DN43489_c0_g1_i4
A10.TRINITY_DN43491_c0_g1_i3
A10.TRINITY_DN43491_c0_g1_i6
A10.TRINITY_DN43493_c1_g1_i5
A10.TRINITY_DN43502_c1_g1_i7
A10.TRINITY_DN43504_c2_g1_i2
A10.TRINITY_DN43507_c3_g1_i1
A10.TRINITY_DN43509_c3_g7_i2
A10.TRINITY_DN43509_c3_g7_i6
A10.TRINITY_DN43510_c0_g1_i1
A10.TRINITY_DN43513_c0_g1_i1
A10.TRINITY_DN43514_c1_g3_i1
A10.TRINITY_DN43514_c5_g1_i2
A10.TRINITY_DN43514_c5_g1_i6
A10.TRINITY_DN43517_c2_g1_i2
A10.TRINITY_DN43520_c2_g3_i10
A10.TRINITY_DN43520_c2_g3_i12
A10.TRINITY_DN43520_c2_g3_i20
A10.TRINITY_DN43520_c2_g3_i5
A10.TRINITY_DN43520_c2_g3_i7
A10.TRINITY_DN43521_c4_g1_i3
A10.TRINITY_DN43521_c5_g4_i10
A10.TRINITY_DN43521_c5_g4_i12
A10.TRINITY_DN43521_c5_g4_i14
A10.TRINITY_DN43521_c5_g4_i15
A10.TRINITY_DN43521_c5_g4_i23
A10.TRINITY_DN43521_c5_g4_i5
A10.TRINITY_DN43521_c5_g5_i4
A10.TRINITY_DN43521_c5_g5_i6
A10.TRINITY_DN43522_c1_g1_i3
A10.TRINITY_DN43522_c1_g3_i1
A10.TRINITY_DN43522_c1_g3_i2
A10.TRINITY_DN43522_c1_g5_i1
A10.TRINITY_DN43522_c1_g5_i2
A10.TRINITY_DN43522_c1_g5_i3
A10.TRINITY_DN43523_c0_g1_i2
A10.TRINITY_DN43523_c1_g1_i1
A10.TRINITY_DN43525_c0_g2_i1
A10.TRINITY_DN43526_c4_g1_i2
A10.TRINITY_DN43532_c0_g1_i1
A10.TRINITY_DN43533_c5_g2_i1
A10.TRINITY_DN43534_c0_g1_i3
A10.TRINITY_DN43534_c0_g3_i1
A10.TRINITY_DN43537_c0_g1_i6
A10.TRINITY_DN43537_c0_g1_i8
A10.TRINITY_DN43541_c2_g1_i3
A10.TRINITY_DN43541_c2_g1_i6
A10.TRINITY_DN43541_c2_g1_i7
A10.TRINITY_DN43546_c2_g1_i2
A10.TRINITY_DN43546_c3_g1_i2
A10.TRINITY_DN43547_c0_g1_i2
A10.TRINITY_DN43548_c1_g1_i12
A10.TRINITY_DN43548_c1_g1_i2
A10.TRINITY_DN43548_c1_g1_i3
A10.TRINITY_DN43549_c1_g1_i3
A10.TRINITY_DN43549_c2_g1_i2
A10.TRINITY_DN43550_c1_g1_i1
A10.TRINITY_DN43553_c3_g1_i1
A10.TRINITY_DN43553_c3_g3_i7
A10.TRINITY_DN43553_c3_g3_i8
A10.TRINITY_DN43554_c0_g1_i3
A10.TRINITY_DN43556_c0_g2_i1
A10.TRINITY_DN43556_c0_g2_i2
A10.TRINITY_DN43556_c0_g2_i4
A10.TRINITY_DN43556_c0_g2_i5
A10.TRINITY_DN43558_c5_g5_i10
A10.TRINITY_DN43558_c5_g5_i11
A10.TRINITY_DN43558_c5_g5_i14
A10.TRINITY_DN43558_c5_g5_i5
A10.TRINITY_DN43558_c5_g5_i6
A10.TRINITY_DN43558_c5_g5_i7
A10.TRINITY_DN43561_c0_g1_i5
A10.TRINITY_DN43562_c0_g1_i1
A10.TRINITY_DN43562_c0_g1_i3
A10.TRINITY_DN43565_c4_g1_i5
A10.TRINITY_DN43566_c1_g1_i1
A10.TRINITY_DN43570_c3_g1_i4
A10.TRINITY_DN43570_c3_g1_i5
A10.TRINITY_DN43572_c1_g1_i4
A10.TRINITY_DN43572_c6_g1_i3
A10.TRINITY_DN43572_c6_g2_i3
A10.TRINITY_DN43575_c0_g1_i2
A10.TRINITY_DN43576_c0_g1_i1
A10.TRINITY_DN43577_c1_g1_i1
A10.TRINITY_DN43577_c1_g1_i3
A10.TRINITY_DN43578_c0_g1_i1
A10.TRINITY_DN43580_c0_g1_i7
A10.TRINITY_DN43586_c0_g1_i3
A10.TRINITY_DN43586_c0_g1_i4
A10.TRINITY_DN43590_c0_g1_i1
A10.TRINITY_DN43590_c0_g1_i2
A10.TRINITY_DN43590_c0_g1_i3
A10.TRINITY_DN43592_c0_g1_i1
A10.TRINITY_DN43596_c0_g1_i2
A10.TRINITY_DN43597_c6_g1_i1
A10.TRINITY_DN43599_c0_g2_i1
A10.TRINITY_DN43600_c0_g2_i1
A10.TRINITY_DN43600_c0_g2_i4
A10.TRINITY_DN43602_c1_g2_i2
A10.TRINITY_DN43604_c0_g1_i2
A10.TRINITY_DN43604_c0_g1_i3
A10.TRINITY_DN43604_c0_g1_i4
A10.TRINITY_DN43604_c0_g1_i6
A10.TRINITY_DN43604_c0_g1_i8
A10.TRINITY_DN43604_c0_g1_i9
A10.TRINITY_DN43606_c0_g1_i10
A10.TRINITY_DN43606_c0_g1_i2
A10.TRINITY_DN43606_c0_g1_i5
A10.TRINITY_DN43606_c0_g1_i6
A10.TRINITY_DN43611_c0_g1_i3
A10.TRINITY_DN43613_c1_g1_i1
A10.TRINITY_DN43618_c0_g1_i7
A10.TRINITY_DN43622_c0_g1_i2
A10.TRINITY_DN43623_c1_g1_i6
A10.TRINITY_DN43623_c1_g1_i7
A10.TRINITY_DN43624_c0_g1_i2
A10.TRINITY_DN43625_c0_g1_i2
A10.TRINITY_DN43625_c0_g1_i3
A10.TRINITY_DN43625_c0_g1_i4
A10.TRINITY_DN43626_c0_g2_i1
A10.TRINITY_DN43630_c0_g1_i4
A10.TRINITY_DN43630_c0_g1_i5
A10.TRINITY_DN43637_c2_g1_i2
A10.TRINITY_DN43637_c2_g1_i3
A10.TRINITY_DN43637_c2_g1_i4
A10.TRINITY_DN43637_c2_g1_i5
A10.TRINITY_DN43638_c1_g1_i1
A10.TRINITY_DN43638_c2_g1_i1
A10.TRINITY_DN43639_c4_g4_i4
A10.TRINITY_DN43640_c1_g3_i1
A10.TRINITY_DN43644_c0_g2_i4
A10.TRINITY_DN43644_c0_g2_i6
A10.TRINITY_DN43649_c10_g1_i1
A10.TRINITY_DN43649_c10_g5_i2
A10.TRINITY_DN43651_c0_g1_i2
A10.TRINITY_DN43651_c0_g1_i4
A10.TRINITY_DN43654_c0_g1_i2
A10.TRINITY_DN43661_c1_g1_i3
A10.TRINITY_DN43661_c1_g1_i8
A10.TRINITY_DN43664_c0_g1_i11
A10.TRINITY_DN43664_c0_g1_i9
A10.TRINITY_DN43667_c1_g1_i6
A10.TRINITY_DN43674_c0_g1_i2
A10.TRINITY_DN43674_c1_g1_i1
A10.TRINITY_DN43678_c1_g1_i3
A10.TRINITY_DN43681_c4_g10_i2
A10.TRINITY_DN43681_c4_g9_i2
A10.TRINITY_DN43681_c4_g9_i3
A10.TRINITY_DN43691_c1_g1_i3
A10.TRINITY_DN43692_c2_g1_i2
A10.TRINITY_DN43692_c4_g1_i4
A10.TRINITY_DN43694_c5_g3_i4
A10.TRINITY_DN43694_c5_g3_i5
A10.TRINITY_DN43694_c6_g2_i1
A10.TRINITY_DN43694_c6_g2_i2
A10.TRINITY_DN43697_c1_g1_i1
A10.TRINITY_DN43697_c1_g1_i2
A10.TRINITY_DN43697_c3_g2_i3
A10.TRINITY_DN43701_c0_g1_i2
A10.TRINITY_DN43701_c0_g1_i4
A10.TRINITY_DN43701_c0_g1_i6
A10.TRINITY_DN43706_c1_g1_i2
A10.TRINITY_DN43707_c11_g2_i1
A10.TRINITY_DN43707_c11_g2_i3
A10.TRINITY_DN43707_c11_g2_i5
A10.TRINITY_DN43707_c11_g2_i7
A10.TRINITY_DN43707_c9_g1_i2
A10.TRINITY_DN43714_c3_g1_i5
A10.TRINITY_DN43714_c3_g2_i3
A10.TRINITY_DN43715_c1_g2_i2
A10.TRINITY_DN43716_c1_g1_i3
A10.TRINITY_DN43717_c4_g6_i6
A10.TRINITY_DN43718_c0_g2_i2
A10.TRINITY_DN43722_c2_g1_i2
A10.TRINITY_DN43722_c2_g1_i4
A10.TRINITY_DN43723_c5_g1_i2
A10.TRINITY_DN43724_c0_g1_i1
A10.TRINITY_DN43724_c0_g1_i2
A10.TRINITY_DN43733_c1_g2_i2
A10.TRINITY_DN43734_c0_g1_i1
A10.TRINITY_DN43737_c1_g2_i1
A10.TRINITY_DN43739_c0_g1_i1
A10.TRINITY_DN43741_c1_g1_i3
A10.TRINITY_DN43743_c1_g2_i1
A10.TRINITY_DN43743_c1_g3_i1
A10.TRINITY_DN43748_c1_g1_i3
A10.TRINITY_DN43752_c2_g1_i1
A10.TRINITY_DN43752_c3_g1_i10
A10.TRINITY_DN43752_c3_g1_i2
A10.TRINITY_DN43752_c3_g1_i7
A10.TRINITY_DN43753_c3_g1_i3
A10.TRINITY_DN43755_c0_g1_i4
A10.TRINITY_DN43755_c0_g1_i5
A10.TRINITY_DN43755_c0_g1_i6
A10.TRINITY_DN43755_c0_g1_i7
A10.TRINITY_DN43761_c0_g1_i3
A10.TRINITY_DN43763_c0_g1_i1
A10.TRINITY_DN43763_c0_g1_i2
A10.TRINITY_DN43763_c0_g1_i3
A10.TRINITY_DN43764_c0_g1_i1
A10.TRINITY_DN43766_c4_g1_i10
A10.TRINITY_DN43766_c4_g1_i6
A10.TRINITY_DN43770_c5_g1_i3
A10.TRINITY_DN43772_c1_g1_i2
A10.TRINITY_DN43773_c3_g1_i2
A10.TRINITY_DN43773_c4_g1_i3
A10.TRINITY_DN43775_c0_g2_i1
A10.TRINITY_DN43777_c2_g1_i1
A10.TRINITY_DN43783_c0_g1_i1
A10.TRINITY_DN43787_c1_g1_i2
A10.TRINITY_DN43787_c1_g1_i5
A10.TRINITY_DN43797_c5_g2_i9
A10.TRINITY_DN43801_c2_g2_i5
A10.TRINITY_DN43801_c2_g2_i9
A10.TRINITY_DN43802_c0_g1_i3
A10.TRINITY_DN43802_c0_g1_i5
A10.TRINITY_DN43805_c3_g2_i3
A10.TRINITY_DN43805_c3_g2_i8
A10.TRINITY_DN43805_c3_g2_i9
A10.TRINITY_DN43807_c0_g1_i4
A10.TRINITY_DN43810_c1_g1_i1
A10.TRINITY_DN43811_c1_g1_i2
A10.TRINITY_DN43813_c1_g1_i2
A10.TRINITY_DN43813_c1_g1_i3
A10.TRINITY_DN43813_c1_g1_i5
A10.TRINITY_DN43813_c1_g1_i7
A10.TRINITY_DN43816_c2_g1_i6
A10.TRINITY_DN43816_c2_g1_i9
A10.TRINITY_DN43817_c2_g1_i10
A10.TRINITY_DN43817_c2_g1_i2
A10.TRINITY_DN43817_c2_g1_i4
A10.TRINITY_DN43817_c2_g1_i8
A10.TRINITY_DN43817_c2_g1_i9
A10.TRINITY_DN43818_c0_g1_i5
A10.TRINITY_DN43825_c2_g4_i1
A10.TRINITY_DN43829_c1_g1_i1
A10.TRINITY_DN43831_c0_g1_i1
A10.TRINITY_DN43831_c0_g1_i2
A10.TRINITY_DN43833_c1_g2_i2
A10.TRINITY_DN43833_c1_g2_i3
A10.TRINITY_DN43835_c1_g3_i3
A10.TRINITY_DN43836_c4_g1_i1
A10.TRINITY_DN43837_c1_g1_i1
A10.TRINITY_DN43837_c1_g1_i6
A10.TRINITY_DN43838_c0_g1_i1
A10.TRINITY_DN43841_c0_g1_i12
A10.TRINITY_DN43841_c0_g1_i14
A10.TRINITY_DN43841_c0_g1_i4
A10.TRINITY_DN43847_c0_g1_i5
A10.TRINITY_DN43848_c0_g1_i3
A10.TRINITY_DN43848_c0_g1_i4
A10.TRINITY_DN43851_c1_g3_i2
A10.TRINITY_DN43851_c1_g3_i3
A10.TRINITY_DN43852_c0_g2_i1
A10.TRINITY_DN43853_c3_g1_i1
A10.TRINITY_DN43853_c3_g3_i2
A10.TRINITY_DN43853_c3_g3_i7
A10.TRINITY_DN43854_c0_g1_i3
A10.TRINITY_DN43855_c1_g2_i2
A10.TRINITY_DN43856_c0_g1_i1
A10.TRINITY_DN43856_c0_g1_i2
A10.TRINITY_DN43861_c0_g1_i6
A10.TRINITY_DN43863_c0_g1_i1
A10.TRINITY_DN43868_c3_g1_i2
A10.TRINITY_DN43869_c3_g6_i4
A10.TRINITY_DN43870_c0_g2_i2
A10.TRINITY_DN43871_c11_g1_i1
A10.TRINITY_DN43872_c3_g1_i1
A10.TRINITY_DN43872_c3_g1_i10
A10.TRINITY_DN43872_c3_g1_i4
A10.TRINITY_DN43879_c4_g1_i10
A10.TRINITY_DN43879_c4_g1_i13
A10.TRINITY_DN43879_c4_g1_i2
A10.TRINITY_DN43879_c4_g1_i3
A10.TRINITY_DN43879_c4_g1_i8
A10.TRINITY_DN43880_c1_g2_i3
A10.TRINITY_DN43882_c1_g1_i3
A10.TRINITY_DN43890_c4_g5_i1
A10.TRINITY_DN43895_c5_g1_i4
A10.TRINITY_DN43901_c0_g1_i3
A10.TRINITY_DN43902_c4_g1_i2
A10.TRINITY_DN43903_c0_g2_i3
A10.TRINITY_DN43907_c0_g1_i1
A10.TRINITY_DN43907_c0_g1_i3
A10.TRINITY_DN43909_c0_g1_i2
A10.TRINITY_DN43911_c1_g1_i2
A10.TRINITY_DN43918_c1_g1_i3
A10.TRINITY_DN43919_c3_g1_i2
A10.TRINITY_DN43920_c2_g2_i2
A10.TRINITY_DN43920_c3_g2_i8
A10.TRINITY_DN43923_c1_g4_i3
A10.TRINITY_DN43925_c2_g2_i1
A10.TRINITY_DN43925_c4_g2_i1
A10.TRINITY_DN43925_c4_g2_i5
A10.TRINITY_DN43925_c4_g2_i6
A10.TRINITY_DN43925_c7_g1_i1
A10.TRINITY_DN43926_c1_g1_i2
A10.TRINITY_DN43926_c1_g1_i3
A10.TRINITY_DN43932_c5_g1_i4
A10.TRINITY_DN43934_c5_g1_i3
A10.TRINITY_DN43934_c5_g1_i4
A10.TRINITY_DN43937_c5_g2_i3
A10.TRINITY_DN43937_c5_g2_i4
A10.TRINITY_DN43941_c3_g2_i1
A10.TRINITY_DN43941_c3_g3_i1
A10.TRINITY_DN43941_c4_g1_i2
A10.TRINITY_DN43944_c0_g1_i1
A10.TRINITY_DN43946_c0_g2_i1
A10.TRINITY_DN43949_c1_g5_i1
A10.TRINITY_DN43953_c0_g1_i5
A10.TRINITY_DN43956_c3_g1_i2
A10.TRINITY_DN43956_c4_g1_i1
A10.TRINITY_DN43956_c4_g3_i10
A10.TRINITY_DN43956_c4_g3_i3
A10.TRINITY_DN43956_c4_g3_i6
A10.TRINITY_DN43957_c0_g1_i1
A10.TRINITY_DN43959_c1_g1_i2
A10.TRINITY_DN43960_c0_g1_i1
A10.TRINITY_DN43960_c0_g1_i3
A10.TRINITY_DN43960_c0_g1_i4
A10.TRINITY_DN43962_c2_g1_i15
A10.TRINITY_DN43963_c0_g1_i1
A10.TRINITY_DN43963_c0_g1_i4
A10.TRINITY_DN43963_c1_g2_i1
A10.TRINITY_DN43972_c2_g1_i1
A10.TRINITY_DN43974_c6_g1_i2
A10.TRINITY_DN43974_c6_g1_i4
A10.TRINITY_DN43976_c0_g1_i2
A10.TRINITY_DN43977_c4_g1_i6
A10.TRINITY_DN43977_c4_g1_i9
A10.TRINITY_DN43979_c3_g1_i1
A10.TRINITY_DN43979_c3_g1_i3
A10.TRINITY_DN43981_c1_g1_i1
A10.TRINITY_DN43981_c2_g1_i1
A10.TRINITY_DN43981_c2_g1_i3
A10.TRINITY_DN43993_c4_g1_i2
A10.TRINITY_DN43993_c4_g1_i5
A10.TRINITY_DN43993_c4_g1_i6
A10.TRINITY_DN43994_c0_g1_i1
A10.TRINITY_DN43998_c0_g1_i1
A10.TRINITY_DN43998_c0_g1_i2
A10.TRINITY_DN43998_c0_g1_i7
A10.TRINITY_DN43998_c0_g1_i9
A10.TRINITY_DN44000_c5_g2_i2
A10.TRINITY_DN44000_c5_g2_i3
A10.TRINITY_DN44000_c5_g4_i3
A10.TRINITY_DN44001_c0_g1_i1
A10.TRINITY_DN44001_c0_g1_i2
A10.TRINITY_DN44002_c0_g1_i1
A10.TRINITY_DN44002_c0_g1_i2
A10.TRINITY_DN44004_c1_g1_i2
A10.TRINITY_DN44006_c0_g1_i2
A10.TRINITY_DN44006_c0_g1_i3
A10.TRINITY_DN44011_c1_g1_i1
A10.TRINITY_DN44011_c1_g1_i3
A10.TRINITY_DN44012_c2_g2_i2
A10.TRINITY_DN44013_c0_g1_i5
A10.TRINITY_DN44015_c0_g1_i1
A10.TRINITY_DN44015_c0_g1_i2
A10.TRINITY_DN44016_c4_g1_i1
A10.TRINITY_DN44016_c4_g1_i14
A10.TRINITY_DN44016_c4_g1_i17
A10.TRINITY_DN44016_c4_g1_i19
A10.TRINITY_DN44016_c4_g1_i21
A10.TRINITY_DN44016_c4_g1_i3
A10.TRINITY_DN44019_c0_g1_i2
A10.TRINITY_DN44022_c1_g1_i1
A10.TRINITY_DN44023_c0_g1_i2
A10.TRINITY_DN44023_c3_g2_i3
A10.TRINITY_DN44025_c0_g2_i2
A10.TRINITY_DN44033_c3_g2_i1
A10.TRINITY_DN44033_c3_g4_i2
A10.TRINITY_DN44033_c3_g6_i1
A10.TRINITY_DN44038_c0_g1_i1
A10.TRINITY_DN44040_c0_g1_i1
A10.TRINITY_DN44047_c1_g1_i6
A10.TRINITY_DN44048_c1_g1_i2
A10.TRINITY_DN44059_c3_g1_i1
A10.TRINITY_DN44059_c4_g2_i2
A10.TRINITY_DN44059_c7_g1_i1
A10.TRINITY_DN44059_c8_g1_i1
A10.TRINITY_DN44059_c8_g1_i4
A10.TRINITY_DN44059_c8_g1_i5
A10.TRINITY_DN44060_c5_g1_i1
A10.TRINITY_DN44060_c5_g1_i2
A10.TRINITY_DN44064_c4_g1_i1
A10.TRINITY_DN44065_c3_g3_i1
A10.TRINITY_DN44065_c4_g1_i1
A10.TRINITY_DN44065_c4_g1_i2
A10.TRINITY_DN44068_c2_g2_i1
A10.TRINITY_DN44068_c2_g2_i2
A10.TRINITY_DN44069_c0_g1_i1
A10.TRINITY_DN44071_c1_g1_i1
A10.TRINITY_DN44071_c2_g1_i3
A10.TRINITY_DN44072_c0_g1_i2
A10.TRINITY_DN44073_c3_g1_i3
A10.TRINITY_DN44074_c0_g1_i1
A10.TRINITY_DN44074_c0_g1_i15
A10.TRINITY_DN44074_c0_g1_i16
A10.TRINITY_DN44074_c0_g1_i5
A10.TRINITY_DN44074_c0_g1_i6
A10.TRINITY_DN44074_c0_g1_i8
A10.TRINITY_DN44074_c0_g1_i9
A10.TRINITY_DN44081_c1_g1_i1
A10.TRINITY_DN44087_c2_g1_i2
A10.TRINITY_DN44088_c1_g4_i1
A10.TRINITY_DN44088_c1_g4_i10
A10.TRINITY_DN44088_c1_g4_i11
A10.TRINITY_DN44088_c1_g4_i2
A10.TRINITY_DN44088_c1_g4_i3
A10.TRINITY_DN44088_c1_g4_i7
A10.TRINITY_DN44092_c0_g1_i2
A10.TRINITY_DN44095_c0_g1_i5
A10.TRINITY_DN44098_c0_g1_i2
A10.TRINITY_DN44102_c6_g1_i6
A10.TRINITY_DN44102_c7_g1_i1
A10.TRINITY_DN44103_c0_g1_i3
A10.TRINITY_DN44104_c3_g1_i5
A10.TRINITY_DN44106_c0_g1_i1
A10.TRINITY_DN44107_c5_g1_i2
A10.TRINITY_DN44107_c5_g1_i3
A10.TRINITY_DN44108_c0_g1_i3
A10.TRINITY_DN44109_c1_g1_i5
A10.TRINITY_DN44119_c0_g1_i5
A10.TRINITY_DN44120_c2_g1_i11
A10.TRINITY_DN44120_c2_g1_i14
A10.TRINITY_DN44122_c6_g1_i1
A10.TRINITY_DN44126_c7_g3_i1
A10.TRINITY_DN44126_c7_g4_i1
A10.TRINITY_DN44129_c0_g1_i2
A10.TRINITY_DN44129_c0_g1_i3
A10.TRINITY_DN44130_c2_g1_i2
A10.TRINITY_DN44130_c3_g5_i3
A10.TRINITY_DN44131_c2_g3_i4
A10.TRINITY_DN44132_c0_g1_i4
A10.TRINITY_DN44133_c0_g1_i4
A10.TRINITY_DN44134_c0_g1_i2
A10.TRINITY_DN44134_c0_g1_i4
A10.TRINITY_DN44134_c0_g1_i7
A10.TRINITY_DN44137_c0_g1_i4
A10.TRINITY_DN44138_c0_g1_i5
A10.TRINITY_DN44139_c2_g1_i3
A10.TRINITY_DN44139_c2_g2_i1
A10.TRINITY_DN44139_c4_g1_i2
A10.TRINITY_DN44143_c3_g1_i1
A10.TRINITY_DN44143_c3_g1_i3
A10.TRINITY_DN44145_c1_g1_i7
A10.TRINITY_DN44145_c1_g1_i8
A10.TRINITY_DN44147_c0_g1_i2
A10.TRINITY_DN44147_c0_g1_i3
A10.TRINITY_DN44147_c0_g1_i5
A10.TRINITY_DN44152_c3_g1_i8
A10.TRINITY_DN44157_c4_g1_i1
A10.TRINITY_DN44158_c1_g1_i1
A10.TRINITY_DN44166_c1_g4_i1
A10.TRINITY_DN44166_c2_g2_i3
A10.TRINITY_DN44168_c0_g1_i1
A10.TRINITY_DN44172_c2_g1_i2
A10.TRINITY_DN44172_c2_g5_i1
A10.TRINITY_DN44174_c0_g1_i3
A10.TRINITY_DN44174_c0_g1_i5
A10.TRINITY_DN44177_c3_g4_i1
A10.TRINITY_DN44177_c3_g5_i9
A10.TRINITY_DN44178_c1_g1_i1
A10.TRINITY_DN44179_c2_g3_i2
A10.TRINITY_DN44179_c2_g3_i7
A10.TRINITY_DN44182_c0_g2_i4
A10.TRINITY_DN44188_c2_g2_i2
A10.TRINITY_DN44188_c2_g2_i3
A10.TRINITY_DN44188_c3_g1_i1
A10.TRINITY_DN44192_c3_g2_i1
A10.TRINITY_DN44193_c1_g3_i4
A10.TRINITY_DN44194_c1_g1_i1
A10.TRINITY_DN44195_c2_g1_i1
A10.TRINITY_DN44195_c2_g1_i2
A10.TRINITY_DN44195_c2_g1_i3
A10.TRINITY_DN44195_c2_g1_i4
A10.TRINITY_DN44195_c2_g1_i6
A10.TRINITY_DN44195_c2_g1_i7
A10.TRINITY_DN44196_c0_g1_i2
A10.TRINITY_DN44197_c0_g1_i8
A10.TRINITY_DN44199_c3_g3_i2
A10.TRINITY_DN44199_c3_g3_i3
A10.TRINITY_DN44200_c4_g1_i2
A10.TRINITY_DN44200_c4_g1_i3
A10.TRINITY_DN44202_c1_g1_i3
A10.TRINITY_DN44202_c2_g1_i3
A10.TRINITY_DN44203_c1_g1_i1
A10.TRINITY_DN44203_c1_g1_i4
A10.TRINITY_DN44208_c0_g3_i1
A10.TRINITY_DN44208_c0_g3_i6
A10.TRINITY_DN44209_c0_g1_i5
A10.TRINITY_DN44209_c0_g1_i6
A10.TRINITY_DN44210_c0_g1_i3
A10.TRINITY_DN44214_c0_g4_i3
A10.TRINITY_DN44216_c0_g2_i1
A10.TRINITY_DN44218_c0_g1_i1
A10.TRINITY_DN44218_c0_g1_i2
A10.TRINITY_DN44219_c2_g2_i3
A10.TRINITY_DN44219_c2_g2_i5
A10.TRINITY_DN44220_c0_g1_i4
A10.TRINITY_DN44222_c7_g2_i1
A10.TRINITY_DN44223_c3_g2_i3
A10.TRINITY_DN44223_c3_g2_i4
A10.TRINITY_DN44223_c3_g2_i6
A10.TRINITY_DN44225_c5_g1_i1
A10.TRINITY_DN44225_c5_g1_i3
A10.TRINITY_DN44227_c1_g1_i1
A10.TRINITY_DN44229_c3_g2_i12
A10.TRINITY_DN44229_c3_g2_i5
A10.TRINITY_DN44229_c3_g2_i8
A10.TRINITY_DN44229_c3_g2_i9
A10.TRINITY_DN44231_c1_g1_i1
A10.TRINITY_DN44231_c1_g1_i5
A10.TRINITY_DN44233_c2_g1_i2
A10.TRINITY_DN44235_c2_g2_i1
A10.TRINITY_DN44237_c2_g1_i1
A10.TRINITY_DN44238_c2_g5_i2
A10.TRINITY_DN44238_c2_g5_i3
A10.TRINITY_DN44240_c0_g1_i2
A10.TRINITY_DN44242_c3_g1_i2
A10.TRINITY_DN44243_c2_g2_i11
A10.TRINITY_DN44243_c2_g2_i2
A10.TRINITY_DN44243_c2_g2_i5
A10.TRINITY_DN44243_c2_g2_i7
A10.TRINITY_DN44243_c2_g2_i9
A10.TRINITY_DN44243_c3_g2_i2
A10.TRINITY_DN44247_c1_g1_i1
A10.TRINITY_DN44248_c0_g1_i1
A10.TRINITY_DN44248_c0_g1_i11
A10.TRINITY_DN44248_c0_g1_i2
A10.TRINITY_DN44248_c0_g1_i3
A10.TRINITY_DN44248_c0_g1_i6
A10.TRINITY_DN44248_c0_g1_i8
A10.TRINITY_DN44248_c0_g1_i9
A10.TRINITY_DN44251_c0_g2_i3
A10.TRINITY_DN44253_c1_g1_i12
A10.TRINITY_DN44253_c1_g1_i13
A10.TRINITY_DN44253_c1_g1_i15
A10.TRINITY_DN44253_c1_g1_i2
A10.TRINITY_DN44253_c1_g1_i3
A10.TRINITY_DN44253_c1_g1_i5
A10.TRINITY_DN44253_c1_g1_i6
A10.TRINITY_DN44254_c0_g1_i4
A10.TRINITY_DN44258_c4_g1_i3
A10.TRINITY_DN44258_c4_g1_i8
A10.TRINITY_DN44258_c5_g1_i1
A10.TRINITY_DN44258_c6_g2_i2
A10.TRINITY_DN44258_c6_g2_i3
A10.TRINITY_DN44258_c6_g2_i5
A10.TRINITY_DN44260_c5_g2_i1
A10.TRINITY_DN44261_c2_g1_i2
A10.TRINITY_DN44261_c2_g1_i4
A10.TRINITY_DN44263_c1_g1_i1
A10.TRINITY_DN44263_c1_g1_i9
A10.TRINITY_DN44264_c1_g2_i1
A10.TRINITY_DN44264_c1_g2_i3
A10.TRINITY_DN44266_c1_g1_i1
A10.TRINITY_DN44266_c1_g1_i4
A10.TRINITY_DN44266_c1_g1_i5
A10.TRINITY_DN44266_c1_g1_i8
A10.TRINITY_DN44267_c0_g1_i3
A10.TRINITY_DN44270_c0_g1_i4
A10.TRINITY_DN44271_c0_g2_i1
A10.TRINITY_DN44272_c5_g2_i2
A10.TRINITY_DN44274_c3_g2_i10
A10.TRINITY_DN44274_c3_g2_i11
A10.TRINITY_DN44274_c3_g2_i13
A10.TRINITY_DN44274_c3_g2_i3
A10.TRINITY_DN44274_c3_g2_i8
A10.TRINITY_DN44279_c0_g1_i1
A10.TRINITY_DN44282_c2_g1_i1
A10.TRINITY_DN44283_c1_g1_i1
A10.TRINITY_DN44285_c1_g1_i4
A10.TRINITY_DN44290_c3_g3_i1
A10.TRINITY_DN44291_c6_g6_i1
A10.TRINITY_DN44291_c6_g6_i10
A10.TRINITY_DN44291_c6_g6_i3
A10.TRINITY_DN44294_c2_g1_i1
A10.TRINITY_DN44294_c2_g1_i3
A10.TRINITY_DN44294_c2_g1_i7
A10.TRINITY_DN44297_c0_g1_i1
A10.TRINITY_DN44299_c0_g3_i1
A10.TRINITY_DN44299_c0_g3_i4
A10.TRINITY_DN44299_c0_g3_i5
A10.TRINITY_DN44303_c4_g2_i3
A10.TRINITY_DN44304_c2_g2_i12
A10.TRINITY_DN44304_c2_g2_i6
A10.TRINITY_DN44306_c5_g10_i5
A10.TRINITY_DN44308_c3_g1_i3
A10.TRINITY_DN44308_c4_g2_i7
A10.TRINITY_DN44308_c4_g2_i8
A10.TRINITY_DN44310_c6_g10_i10
A10.TRINITY_DN44310_c6_g10_i13
A10.TRINITY_DN44310_c6_g10_i8
A10.TRINITY_DN44310_c6_g3_i1
A10.TRINITY_DN44310_c6_g3_i2
A10.TRINITY_DN44317_c0_g1_i1
A10.TRINITY_DN44318_c3_g2_i5
A10.TRINITY_DN44318_c3_g3_i1
A10.TRINITY_DN44319_c0_g2_i2
A10.TRINITY_DN44319_c0_g2_i4
A10.TRINITY_DN44319_c0_g2_i5
A10.TRINITY_DN44321_c0_g1_i2
A10.TRINITY_DN44322_c1_g1_i1
A10.TRINITY_DN44322_c1_g1_i3
A10.TRINITY_DN44322_c2_g3_i3
A10.TRINITY_DN44322_c2_g3_i4
A10.TRINITY_DN44325_c3_g1_i1
A10.TRINITY_DN44325_c4_g1_i3
A10.TRINITY_DN44325_c4_g1_i6
A10.TRINITY_DN44325_c4_g1_i8
A10.TRINITY_DN44328_c1_g1_i1
[truncated: 2,192,661 more chars]
