# Supplementary material for: The first transcriptome of Italian wall lizard, a new tool to infer about the Island Syndrome
Source: PLoS One. 2017 Sep 27;12(9):e0185227. doi: 10.1371/journal.pone.0185227 (PMC5617171; doi:10.1371/journal.pone.0185227)
Supplement: S2 Appendix — (ZIP) [file pone.0185227.s002.zip]

Archive with 3 entries (2 files):
- S2_Appendix.txt
- __MACOSX/
- __MACOSX/._S2_Appendix.txt
