# Supplementary material for: The first transcriptome of Italian wall lizard, a new tool to infer about the Island Syndrome
Source: PLoS One. 2017 Sep 27;12(9):e0185227. doi: 10.1371/journal.pone.0185227 (PMC5617171; doi:10.1371/journal.pone.0185227)
Supplement: S4 Appendix — GO annotation for all sequences. (TXT) [file pone.0185227.s004.txt]

S4 Appendix
Mainland population
A0.A0.J2247586	GO:0005515
A0.A0.J2247586	GO:0030036
A0.A0.J2247586	GO:0070836
A0.A0.J2247586	GO:0097320
A0.A0.J2247988	GO:0003993
A0.A0.J2248354	GO:0005794
A0.A0.J2248354	GO:0006810
A0.A0.J2248861	GO:0016197
A0.A0.J2248861	GO:0016887
A0.A0.J2248861	GO:1903774
A0.A0.J2250075	GO:0000077
A0.A0.J2250075	GO:0030896
A0.A0.J2250180	GO:0007155
A0.A0.J2250190	GO:0004553
A0.A0.J2250190	GO:0005975
A0.A0.J2250247	GO:0006886
A0.A0.J2250247	GO:0008536
A0.A0.J2250613	GO:0005216
A0.A0.J2250613	GO:0005249
A0.A0.J2250613	GO:0006811
A0.A0.J2250613	GO:0006813
A0.A0.J2250613	GO:0008076
A0.A0.J2250613	GO:0016020
A0.A0.J2250613	GO:0051260
A0.A0.J2250613	GO:0055085
A0.A0.J2250729	GO:0005515
A0.A0.J2251023	GO:0003677
A0.A0.J2251023	GO:0006352
A0.A0.J2251099	GO:0003735
A0.A0.J2251099	GO:0005840
A0.A0.J2251099	GO:0006412
A0.A0.J2252671	GO:0005515
A0.A0.J2253486	GO:0005769
A0.A0.J2253486	GO:0034314
A0.A0.J2253486	GO:0043014
A0.A0.J2253486	GO:0071203
A0.A0.J2253893	GO:0001733
A0.A0.J2253893	GO:0005794
A0.A0.J2253893	GO:0009247
A0.A0.J2253893	GO:0016021
A0.A0.J2253918	GO:0030246
A0.A0.J2254003	GO:0042981
A0.A0.J2254050	GO:0005515
A0.A0.J2254050	GO:0008270
A0.A0.J2255286	GO:0005576
A0.A0.J2255286	GO:0008083
A0.A0.J2255469	GO:0005515
A0.A0.J2255905	GO:0005515
A0.A0.J2255986	GO:0005634
A0.A0.J2255986	GO:0006355
A0.A0.J2255986	GO:0016568
A0.A0.J2256765	GO:0008146
A0.A0.J2256765	GO:0016021
A0.A0.J2256765	GO:0016051
A0.A0.J2257066	GO:0008270
A0.A0.J2257384	GO:0003700
A0.A0.J2257384	GO:0006355
A0.A0.J2258006	GO:0004177
A0.A0.J2258006	GO:0005615
A0.A0.J2258006	GO:0006508
A0.A0.J2258006	GO:0008237
A0.A0.J2258006	GO:0008270
A0.A0.J2258006	GO:0019370
A0.A0.J2258069	GO:0000139
A0.A0.J2258069	GO:0005351
A0.A0.J2258069	GO:0008643
A0.A0.J2258069	GO:0016021
A0.A0.J2258406	GO:0005515
A0.A0.J2258871	GO:0003333
A0.A0.J2258871	GO:0015171
A0.A0.J2258871	GO:0016020
A0.A0.J2259114	GO:0017134
A0.A0.J2259919	GO:0005634
A0.A0.J2259919	GO:0006915
A0.A0.J2259919	GO:0045892
A0.A0.J2259919	GO:2001022
A0.A0.J2259959	GO:0005515
A0.A0.J2260532	GO:0008440
A0.A0.J2260925	GO:0005515
A0.A0.J2261309	GO:0016021
A0.A0.J2261584	GO:0005576
A0.A0.J2262090	GO:0008270
A0.A0.J2262424	GO:0006013
A0.A0.J2262424	GO:0015923
A0.A0.J2262497	GO:0003676
A0.A0.J2262845	GO:0007010
A0.A0.J2262845	GO:0016477
A0.A0.J2262845	GO:0098609
A0.A0.J2262956	GO:0008565
A0.A0.J2262956	GO:0015031
A0.A0.J2262964	GO:0005515
A0.A0.J2263579	GO:0006904
A0.A0.J2263579	GO:0016192
A0.A0.J2263665	GO:0005509
A0.A0.J2264806	GO:0005515
A0.A0.J2265109	GO:0008137
A0.A0.J2265109	GO:0009055
A0.A0.J2265109	GO:0016020
A0.A0.J2265298	GO:0003824
A0.A0.J2265298	GO:0042978
A0.A0.J2265425	GO:0005515
A0.A0.J2266079	GO:0004222
A0.A0.J2266079	GO:0006508
A0.A0.J2266631	GO:0004842
A0.A0.J2267253	GO:0015078
A0.A0.J2267253	GO:0015991
A0.A0.J2267253	GO:0033177
A0.A0.J2267575	GO:0005634
A0.A0.J2267575	GO:1901031
A0.A0.J2267691	GO:0007268
A0.A0.J2267691	GO:0019992
A0.A0.J2268343	GO:0003677
A0.A0.J2269181	GO:0005085
A0.A0.J2269181	GO:0007264
A0.A0.J2269223	GO:0005515
A0.A0.J2270485	GO:0005524
A0.A0.J2270640	GO:0005783
A0.A0.J2270640	GO:0016021
A0.A0.J2270741	GO:0005515
A0.A0.J2270939	GO:0005509
A0.A0.J2270939	GO:0005783
A0.A0.J2270939	GO:0006457
A0.A0.J2270939	GO:0051082
A0.A0.J2271151	GO:0035307
A0.A0.J2271151	GO:0071595
A0.A0.J2271349	GO:0001678
A0.A0.J2271349	GO:0004396
A0.A0.J2271349	GO:0005524
A0.A0.J2271349	GO:0005536
A0.A0.J2271349	GO:0005975
A0.A0.J2271349	GO:0016773
A0.A0.J2271349	GO:0046835
A0.A0.J2271853	GO:0005744
A0.A0.J2271853	GO:0030150
A0.A0.J2272341	GO:0004930
A0.A0.J2272341	GO:0007186
A0.A0.J2272341	GO:0016021
A0.A0.J2272730	GO:0005515
A0.A0.J2272730	GO:0005737
A0.A0.J2272783	GO:0016477
A0.A0.J2273304	GO:0016491
A0.A0.J2273304	GO:0045454
A0.A0.J2273304	GO:0055114
A0.A0.J2273769	GO:0008270
A0.A0.J2275002	GO:0016787
A0.A0.J2275648	GO:0016021
A0.A0.J2276337	GO:0015078
A0.A0.J2276337	GO:0015991
A0.A0.J2276337	GO:0033180
A0.A0.J2276401	GO:0000145
A0.A0.J2276401	GO:0006904
A0.A0.J2276739	GO:0016055
A0.A0.J2276739	GO:0017147
A0.A0.J2277098	GO:0005515
A0.A0.J2277191	GO:0005634
A0.A0.J2277191	GO:0006357
A0.A0.J2277191	GO:0008013
A0.A0.J2277191	GO:0016055
A0.A0.J2277191	GO:0060070
A0.A0.J2277191	GO:2001237
A0.A0.J2277229	GO:0005856
A0.A0.J2277229	GO:0008270
A0.A0.J2277414	GO:0005515
A0.A0.J2277414	GO:0046872
A0.A0.J2277503	GO:0006470
A0.A0.J2277503	GO:0008138
A0.A0.J2277625	GO:0006508
A0.A0.J2277625	GO:0008236
A0.A0.J2277983	GO:0005515
A0.A0.J2278558	GO:0003676
A0.A0.J2278841	GO:0005783
A0.A0.J2278841	GO:0006886
A0.A0.J2278841	GO:0016021
A0.A0.J2279246	GO:0000287
A0.A0.J2279246	GO:0003824
A0.A0.J2279246	GO:0004721
A0.A0.J2279246	GO:0004722
A0.A0.J2279246	GO:0006470
A0.A0.J2279246	GO:0030145
A0.A0.J2280824	GO:0003824
A0.A0.J2280824	GO:0004488
A0.A0.J2280824	GO:0009396
A0.A0.J2280824	GO:0055114
A0.A0.J2281717	GO:0004252
A0.A0.J2281717	GO:0006508
A0.A0.J2281869	GO:0005315
A0.A0.J2281869	GO:0006817
A0.A0.J2281869	GO:0016020
A0.A0.J2281929	GO:0005086
A0.A0.J2281929	GO:0005515
A0.A0.J2281929	GO:0032012
A0.A0.J2281979	GO:0006355
A0.A0.J2281979	GO:0016570
A0.A0.J2281979	GO:0016593
A0.A0.J2282023	GO:0006904
A0.A0.J2282023	GO:0016192
A0.A0.J2282404	GO:0005515
A0.A0.J2282404	GO:0005634
A0.A0.J2282404	GO:0007049
A0.A0.J2282404	GO:0008270
A0.A0.J2282428	GO:0005515
A0.A0.J2282428	GO:0007015
A0.A0.J2282428	GO:0008286
A0.A0.J2282988	GO:0000724
A0.A0.J2282988	GO:0006281
A0.A0.J2282988	GO:0030915
A0.A0.J2284144	GO:0005524
A0.A0.J2284172	GO:0004842
A0.A0.J2285196	GO:0006826
A0.A0.J2285196	GO:0006879
A0.A0.J2285196	GO:0008199
A0.A0.J2285433	GO:0004001
A0.A0.J2285433	GO:0006166
A0.A0.J2285580	GO:0000123
A0.A0.J2285611	GO:0004672
A0.A0.J2285611	GO:0005524
A0.A0.J2285611	GO:0006468
A0.A0.J2285621	GO:0005216
A0.A0.J2285621	GO:0006811
A0.A0.J2285621	GO:0016020
A0.A0.J2285621	GO:0055085
A0.A0.J2285769	GO:0005515
A0.A0.J2285769	GO:0030159
A0.A0.J2286313	GO:0003743
A0.A0.J2286313	GO:0005852
A0.A0.J2286313	GO:0006413
A0.A0.J2286313	GO:0031369
A0.A0.J2286525	GO:0045454
A0.A0.J2286925	GO:0046872
A0.A0.J2287760	GO:0004672
A0.A0.J2287760	GO:0005524
A0.A0.J2287760	GO:0006468
A0.A0.J2288224	GO:0005515
A0.A0.J2288543	GO:0000226
A0.A0.J2288543	GO:0005516
A0.A0.J2288543	GO:0005874
A0.A0.J2288543	GO:0008017
A0.A0.J2288672	GO:0005515
A0.A0.J2288976	GO:0035556
A0.A0.J2289112	GO:0004930
A0.A0.J2289112	GO:0007186
A0.A0.J2289112	GO:0016021
A0.A0.J2290258	GO:0000049
A0.A0.J2290258	GO:0016706
A0.A0.J2290258	GO:0031591
A0.A0.J2290284	GO:0001104
A0.A0.J2290284	GO:0006357
A0.A0.J2290284	GO:0016592
A0.A0.J2290435	GO:0006189
A0.A0.J2291802	GO:0005737
A0.A0.J2291802	GO:0006914
A0.A0.J2291914	GO:0003777
A0.A0.J2291914	GO:0005871
A0.A0.J2291914	GO:0007018
A0.A0.J2291914	GO:0035091
A0.A0.J2292301	GO:0004719
A0.A0.J2292301	GO:0006464
A0.A0.J2292835	GO:0005515
A0.A0.J2293230	GO:0003723
A0.A0.J2293230	GO:0005634
A0.A0.J2293392	GO:0006396
A0.A0.J2293392	GO:0019901
A0.A0.J2293393	GO:0006396
A0.A0.J2293393	GO:0019901
A0.A0.J2293407	GO:0004965
A0.A0.J2293407	GO:0007186
A0.A0.J2293407	GO:0016021
A0.A0.J2293830	GO:0005515
A0.A0.J2293830	GO:0006915
A0.A0.J2293830	GO:0046328
A0.A0.J2293830	GO:0046872
A0.A0.J2293885	GO:0005515
A0.A0.J2293885	GO:0016020
A0.A0.J2293896	GO:0004674
A0.A0.J2293896	GO:0005524
A0.A0.J2293896	GO:0006468
A0.A0.J2293965	GO:0005086
A0.A0.J2293965	GO:0032012
A0.A0.J2294367	GO:0005315
A0.A0.J2294367	GO:0006817
A0.A0.J2294367	GO:0016020
A0.A0.J2295699	GO:0008641
A0.A0.J2296556	GO:0005509
A0.A0.J2296556	GO:0007156
A0.A0.J2296556	GO:0016020
A0.A0.J2297350	GO:0004540
A0.A0.J2297350	GO:0008033
A0.A0.J2297380	GO:0003700
A0.A0.J2297380	GO:0005634
A0.A0.J2297380	GO:0006355
A0.A0.J2297380	GO:0043565
A0.A0.J2297452	GO:0005509
A0.A0.J2297452	GO:0007156
A0.A0.J2297452	GO:0016020
A0.A0.J2297601	GO:0009062
A0.A0.J2297601	GO:0016884
A0.A0.J2297601	GO:0017064
A0.A0.J2298129	GO:0008168
A0.A0.J2298129	GO:0032259
A0.A0.J2298683	GO:0004518
A0.A0.J2298683	GO:0034477
A0.A0.J2298696	GO:0005515
A0.A0.J2298832	GO:0004867
A0.A0.J2298832	GO:0005515
A0.A0.J2299058	GO:0006886
A0.A0.J2299058	GO:0016192
A0.A0.J2299058	GO:0030117
A0.A0.J2299133	GO:0005515
A0.A0.J2299133	GO:0043087
A0.A0.J2299135	GO:0005737
A0.A0.J2299135	GO:0016788
A0.A0.J2299135	GO:0019478
A0.A0.J2299495	GO:0008641
A0.A0.J2299763	GO:0004631
A0.A0.J2299763	GO:0005737
A0.A0.J2299763	GO:0006695
A0.A0.J2300233	GO:0000808
A0.A0.J2300233	GO:0003677
A0.A0.J2300233	GO:0005634
A0.A0.J2300233	GO:0006260
A0.A0.J2300343	GO:0016787
A0.A0.J2300770	GO:0005515
A0.A0.J2301104	GO:0003723
A0.A0.J2301104	GO:0003729
A0.A0.J2303109	GO:0005515
A0.A0.J2304246	GO:0000226
A0.A0.J2304246	GO:0000922
A0.A0.J2304246	GO:0005815
A0.A0.J2304246	GO:0090063
A0.A0.J2305052	GO:0005525
A0.A0.J2305052	GO:0007264
A0.A0.J2305276	GO:0005267
A0.A0.J2307812	GO:0006357
A0.A0.J2307812	GO:0032777
A0.A0.J2307812	GO:0035267
A0.A0.R2246258	GO:0003676
A0.A0.R2246266	GO:0004970
A0.A0.R2246266	GO:0005234
A0.A0.R2246266	GO:0016020
A0.A0.R2246322	GO:0019904
A0.A0.R2246332	GO:0003735
A0.A0.R2246332	GO:0005622
A0.A0.R2246332	GO:0005840
A0.A0.R2246332	GO:0006412
A0.A0.R2246340	GO:0002688
A0.A0.R2246340	GO:0004672
A0.A0.R2246340	GO:0004713
A0.A0.R2246340	GO:0004715
A0.A0.R2246340	GO:0004871
A0.A0.R2246340	GO:0005925
A0.A0.R2246340	GO:0006468
A0.A0.R2246340	GO:0007165
A0.A0.R2246340	GO:0007172
A0.A0.R2246340	GO:0030155
A0.A0.R2246340	GO:0030334
A0.A0.R2246340	GO:0030500
A0.A0.R2246340	GO:0031234
A0.A0.R2246340	GO:0042127
A0.A0.R2246340	GO:0045765
A0.A0.R2246340	GO:2000249
A0.A0.R2246377	GO:0003735
A0.A0.R2246377	GO:0005622
A0.A0.R2246377	GO:0005840
A0.A0.R2246377	GO:0006412
A0.A0.R2246387	GO:0003735
A0.A0.R2246387	GO:0005622
A0.A0.R2246387	GO:0005840
A0.A0.R2246387	GO:0006412
A0.A0.R2246393	GO:0005509
A0.A0.R2246393	GO:0007156
A0.A0.R2246393	GO:0016020
A0.A0.R2246399	GO:0006826
A0.A0.R2246399	GO:0006879
A0.A0.R2246399	GO:0008199
A0.A0.R2246418	GO:0003735
A0.A0.R2246418	GO:0005840
A0.A0.R2246418	GO:0006412
A0.A0.R2246418	GO:0015934
A0.A0.R2246430	GO:0003735
A0.A0.R2246430	GO:0005622
A0.A0.R2246430	GO:0005840
A0.A0.R2246430	GO:0006412
A0.A0.R2246440	GO:0005890
A0.A0.R2246440	GO:0006813
A0.A0.R2246440	GO:0006814
A0.A0.R2246443	GO:0016746
A0.A0.R2246466	GO:0008270
A0.A0.R2246484	GO:0000166
A0.A0.R2246484	GO:0046872
A0.A0.R2246505	GO:0003677
A0.A0.R2246505	GO:0006355
A0.A0.R2246505	GO:0007283
A0.A0.R2246505	GO:0045595
A0.A0.R2246539	GO:0019904
A0.A0.R2246626	GO:0006470
A0.A0.R2246626	GO:0008138
A0.A0.R2246675	GO:0003735
A0.A0.R2246675	GO:0005622
A0.A0.R2246675	GO:0005840
A0.A0.R2246675	GO:0006412
A0.A0.R2246716	GO:0004672
A0.A0.R2246716	GO:0005524
A0.A0.R2246716	GO:0006468
A0.A0.R2246736	GO:0005328
A0.A0.R2246736	GO:0006836
A0.A0.R2246736	GO:0016021
A0.A0.R2246761	GO:0003700
A0.A0.R2246761	GO:0006355
A0.A0.R2246801	GO:0004930
A0.A0.R2246801	GO:0007186
A0.A0.R2246801	GO:0016021
A0.A0.R2246813	GO:0015991
A0.A0.R2246813	GO:0033178
A0.A0.R2246813	GO:0046961
A0.A0.R2246851	GO:0016787
A0.A0.R2246884	GO:0005787
A0.A0.R2246884	GO:0006465
A0.A0.R2246884	GO:0008233
A0.A0.R2246884	GO:0016021
A0.A0.R2246929	GO:0003676
A0.A0.R2246954	GO:0030141
A0.A0.R2246973	GO:0030141
A0.A0.R2246986	GO:0016021
A0.A0.R2246992	GO:0004930
A0.A0.R2246992	GO:0007186
A0.A0.R2246992	GO:0016020
A0.A0.R2246992	GO:0016021
A0.A0.R2246994	GO:0003746
A0.A0.R2246994	GO:0005515
A0.A0.R2246994	GO:0006414
A0.A0.R2246996	GO:0007155
A0.A0.R2247028	GO:0016491
A0.A0.R2247028	GO:0055114
A0.A0.R2247098	GO:0005634
A0.A0.R2247112	GO:0005634
A0.A0.R2247112	GO:0006334
A0.A0.R2247118	GO:0046983
A0.A0.R2247177	GO:0005789
A0.A0.R2247177	GO:0019915
A0.A0.R2247230	GO:0005869
A0.A0.R2247230	GO:0010970
A0.A0.R2247230	GO:0045502
A0.A0.R2247236	GO:0005525
A0.A0.R2247237	GO:0000786
A0.A0.R2247237	GO:0003677
A0.A0.R2247277	GO:0005515
A0.A0.R2247277	GO:0005737
A0.A0.R2247280	GO:0007165
A0.A0.R2247280	GO:0032947
A0.A0.R2247299	GO:0004930
A0.A0.R2247299	GO:0004965
A0.A0.R2247299	GO:0007186
A0.A0.R2247299	GO:0016021
A0.A0.R2247306	GO:0005739
A0.A0.R2247306	GO:0005741
A0.A0.R2247306	GO:0008308
A0.A0.R2247306	GO:0055085
A0.A0.R2247306	GO:1902017
A0.A0.R2247307	GO:0001558
A0.A0.R2247307	GO:0003779
A0.A0.R2247307	GO:0005198
A0.A0.R2247307	GO:0005856
A0.A0.R2247307	GO:0005886
A0.A0.R2247307	GO:0005911
A0.A0.R2247307	GO:0007010
A0.A0.R2247307	GO:0007016
A0.A0.R2247307	GO:0008092
A0.A0.R2247307	GO:0030866
A0.A0.R2247310	GO:0007399
A0.A0.R2247351	GO:0005198
A0.A0.R2247351	GO:0019028
A0.A0.R2247414	GO:0015078
A0.A0.R2247414	GO:0015991
A0.A0.R2247414	GO:0033179
A0.A0.R2247433	GO:0004930
A0.A0.R2247433	GO:0007186
A0.A0.R2247433	GO:0016021
A0.A0.R2247447	GO:0016491
A0.A0.R2247447	GO:0055114
A0.A0.R2247453	GO:0004970
A0.A0.R2247453	GO:0005234
A0.A0.R2247453	GO:0016020
A0.A0.R2247505	GO:0005515
A0.A0.R2247535	GO:0003924
A0.A0.R2247535	GO:0005525
A0.A0.R2247535	GO:0072583
A0.A0.R2247588	GO:0004672
A0.A0.R2247588	GO:0005524
A0.A0.R2247588	GO:0006468
A0.A0.R2247602	GO:0005540
A0.A0.R2247602	GO:0007155
A0.A0.R2247606	GO:0007165
A0.A0.R2247606	GO:0043123
A0.A0.R2247622	GO:0005509
A0.A0.R2247686	GO:0005515
A0.A0.R2247731	GO:0001518
A0.A0.R2247731	GO:0005216
A0.A0.R2247731	GO:0005248
A0.A0.R2247731	GO:0006811
A0.A0.R2247731	GO:0006814
A0.A0.R2247731	GO:0016020
A0.A0.R2247731	GO:0055085
A0.A0.R2247732	GO:0005515
A0.A0.R2247751	GO:0016787
A0.A0.R2247852	GO:0006955
A0.A0.R2247856	GO:0005515
A0.A0.R2247925	GO:0005085
A0.A0.R2247925	GO:0007264
A0.A0.R2247936	GO:0003777
A0.A0.R2247936	GO:0005524
A0.A0.R2247936	GO:0005871
A0.A0.R2247936	GO:0007018
A0.A0.R2247936	GO:0008017
A0.A0.R2247969	GO:0005216
A0.A0.R2247969	GO:0006811
A0.A0.R2247969	GO:0016020
A0.A0.R2247969	GO:0055085
A0.A0.R2247983	GO:0003729
A0.A0.R2247983	GO:0005685
A0.A0.R2247983	GO:0006376
A0.A0.R2248018	GO:0000785
A0.A0.R2248018	GO:0003682
A0.A0.R2248018	GO:0005634
A0.A0.R2248018	GO:0031492
A0.A0.R2248018	GO:0045944
A0.A0.R2248018	GO:0061178
A0.A0.R2248035	GO:0003676
A0.A0.R2248040	GO:0004725
A0.A0.R2248040	GO:0006470
A0.A0.R2248093	GO:0004871
A0.A0.R2248093	GO:0005834
A0.A0.R2248093	GO:0007186
A0.A0.R2248123	GO:0008168
A0.A0.R2248123	GO:0016706
A0.A0.R2248123	GO:0055114
A0.A0.R2248216	GO:0005515
A0.A0.R2248227	GO:0005515
A0.A0.R2248285	GO:0006221
A0.A0.R2248285	GO:0007049
A0.A0.R2248285	GO:0045747
A0.A0.R2248321	GO:0000166
A0.A0.R2248321	GO:0005388
A0.A0.R2248321	GO:0005524
A0.A0.R2248321	GO:0005783
A0.A0.R2248321	GO:0016021
A0.A0.R2248321	GO:0033017
A0.A0.R2248321	GO:0046872
A0.A0.R2248321	GO:0070588
A0.A0.R2248328	GO:0003677
A0.A0.R2248328	GO:0005634
A0.A0.R2248338	GO:0003676
A0.A0.R2248338	GO:0005524
A0.A0.R2248349	GO:0000166
A0.A0.R2248349	GO:0005388
A0.A0.R2248349	GO:0005524
A0.A0.R2248349	GO:0016021
A0.A0.R2248349	GO:0046872
A0.A0.R2248349	GO:0070588
A0.A0.R2248421	GO:0005216
A0.A0.R2248421	GO:0005219
A0.A0.R2248421	GO:0006811
A0.A0.R2248421	GO:0006816
A0.A0.R2248421	GO:0006874
A0.A0.R2248421	GO:0016020
A0.A0.R2248421	GO:0016021
A0.A0.R2248421	GO:0055085
A0.A0.R2248461	GO:0000228
A0.A0.R2248461	GO:0005515
A0.A0.R2248518	GO:0007217
A0.A0.R2248540	GO:0004672
A0.A0.R2248540	GO:0005524
A0.A0.R2248540	GO:0006468
A0.A0.R2248562	GO:0005272
A0.A0.R2248562	GO:0006814
A0.A0.R2248562	GO:0016020
A0.A0.R2248574	GO:0008374
A0.A0.R2248584	GO:0015914
A0.A0.R2248584	GO:0016020
A0.A0.R2248584	GO:0016021
A0.A0.R2248596	GO:0005509
A0.A0.R2248605	GO:0003676
A0.A0.R2248645	GO:0003677
A0.A0.R2248645	GO:0005524
A0.A0.R2248645	GO:0005634
A0.A0.R2248645	GO:0006355
A0.A0.R2248645	GO:0008270
A0.A0.R2248645	GO:0016818
A0.A0.R2248671	GO:0004222
A0.A0.R2248671	GO:0006508
A0.A0.R2248671	GO:0008270
A0.A0.R2248697	GO:0005328
A0.A0.R2248697	GO:0006836
A0.A0.R2248697	GO:0016021
A0.A0.R2248732	GO:0005922
A0.A0.R2248732	GO:0007154
A0.A0.R2248765	GO:0003924
A0.A0.R2248765	GO:0004871
A0.A0.R2248765	GO:0007186
A0.A0.R2248765	GO:0019001
A0.A0.R2248765	GO:0031683
A0.A0.R2248784	GO:0004512
A0.A0.R2248784	GO:0006021
A0.A0.R2248784	GO:0008654
A0.A0.R2248831	GO:0004672
A0.A0.R2248831	GO:0004683
A0.A0.R2248831	GO:0005516
A0.A0.R2248831	GO:0005524
A0.A0.R2248831	GO:0006468
A0.A0.R2248858	GO:0005515
A0.A0.R2248858	GO:0016567
A0.A0.R2248858	GO:0031463
A0.A0.R2248875	GO:0008270
A0.A0.R2248894	GO:0005515
A0.A0.R2248894	GO:0005634
A0.A0.R2248976	GO:0000166
A0.A0.R2248976	GO:0000287
A0.A0.R2248976	GO:0004012
A0.A0.R2248976	GO:0005524
A0.A0.R2248976	GO:0015914
A0.A0.R2248976	GO:0016021
A0.A0.R2248976	GO:0046872
A0.A0.R2249028	GO:0005515
A0.A0.R2249029	GO:0005525
A0.A0.R2249029	GO:0007264
A0.A0.R2249099	GO:0005509
A0.A0.R2249099	GO:0007156
A0.A0.R2249099	GO:0016020
A0.A0.R2249104	GO:0005515
A0.A0.R2249177	GO:0005525
A0.A0.R2249177	GO:0007165
A0.A0.R2249177	GO:0007264
A0.A0.R2249177	GO:0016020
A0.A0.R2249181	GO:0003676
A0.A0.R2249306	GO:0000166
A0.A0.R2249306	GO:0000287
A0.A0.R2249306	GO:0005737
A0.A0.R2249306	GO:0008253
A0.A0.R2249306	GO:0009117
A0.A0.R2249344	GO:0000139
A0.A0.R2249344	GO:0019904
A0.A0.R2249344	GO:0030667
A0.A0.R2249344	GO:0050796
A0.A0.R2249352	GO:0003735
A0.A0.R2249352	GO:0005840
A0.A0.R2249352	GO:0006412
A0.A0.R2249406	GO:0005525
A0.A0.R2249406	GO:0007264
A0.A0.R2249412	GO:0046983
A0.A0.R2249438	GO:0003676
A0.A0.R2249442	GO:0004672
A0.A0.R2249442	GO:0005524
A0.A0.R2249442	GO:0006468
A0.A0.R2249454	GO:0005515
A0.A0.R2249575	GO:0006397
A0.A0.R2249599	GO:0004438
A0.A0.R2249599	GO:0046856
A0.A0.R2249599	GO:0052629
A0.A0.R2249603	GO:0006508
A0.A0.R2249701	GO:0005515
A0.A0.R2249741	GO:0003676
A0.A0.R2249766	GO:0008152
A0.A0.R2249766	GO:0016491
A0.A0.R2249792	GO:0000166
A0.A0.R2249792	GO:0000287
A0.A0.R2249792	GO:0004012
A0.A0.R2249792	GO:0005524
A0.A0.R2249792	GO:0005768
A0.A0.R2249792	GO:0005802
A0.A0.R2249792	GO:0015914
A0.A0.R2249792	GO:0016021
A0.A0.R2249792	GO:0046872
A0.A0.R2249818	GO:0003723
A0.A0.R2249818	GO:0003743
A0.A0.R2249818	GO:0005852
A0.A0.R2249818	GO:0006413
A0.A0.R2249818	GO:0031369
A0.A0.R2249824	GO:0005525
A0.A0.R2249824	GO:0006614
A0.A0.R2249824	GO:0008312
A0.A0.R2249824	GO:0048500
A0.A0.R2249910	GO:0003735
A0.A0.R2249910	GO:0005622
A0.A0.R2249910	GO:0005840
A0.A0.R2249910	GO:0006412
A0.A0.R2249912	GO:0005525
A0.A0.R2249912	GO:0007264
A0.A0.R2249968	GO:0005524
A0.A0.R2250028	GO:0003676
A0.A0.R2250043	GO:0003924
A0.A0.R2250043	GO:0005741
A0.A0.R2250043	GO:0008053
A0.A0.R2250043	GO:0016021
A0.A0.R2250055	GO:0006464
A0.A0.R2250055	GO:0018095
A0.A0.R2250087	GO:0016787
A0.A0.R2250097	GO:0005515
A0.A0.R2250134	GO:0008537
A0.A0.R2250135	GO:0003676
A0.A0.R2250188	GO:0005885
A0.A0.R2250188	GO:0015629
A0.A0.R2250188	GO:0030833
A0.A0.R2250188	GO:0034314
A0.A0.R2250227	GO:0004862
A0.A0.R2250227	GO:0006469
A0.A0.R2250235	GO:0016651
A0.A0.R2250235	GO:0048038
A0.A0.R2250235	GO:0051287
A0.A0.R2250235	GO:0055114
A0.A0.R2250239	GO:0003723
A0.A0.R2250239	GO:0005515
A0.A0.R2250307	GO:0010975
A0.A0.R2250307	GO:0016787
A0.A0.R2250307	GO:0030334
A0.A0.R2250307	GO:0048678
A0.A0.R2250307	GO:0051017
A0.A0.R2250307	GO:0051491
A0.A0.R2250326	GO:0003723
A0.A0.R2250326	GO:0006396
A0.A0.R2250336	GO:0005509
A0.A0.R2250336	GO:0005515
A0.A0.R2250336	GO:0016021
A0.A0.R2250336	GO:0016079
A0.A0.R2250369	GO:0005515
A0.A0.R2250369	GO:0005923
A0.A0.R2250369	GO:0032947
A0.A0.R2250400	GO:0005515
A0.A0.R2250434	GO:0005634
A0.A0.R2250434	GO:0006511
A0.A0.R2250434	GO:0007275
A0.A0.R2250467	GO:0003676
A0.A0.R2250473	GO:0006355
A0.A0.R2250481	GO:0005515
A0.A0.R2250484	GO:0003723
A0.A0.R2250484	GO:0004000
A0.A0.R2250484	GO:0006396
A0.A0.R2250550	GO:0005198
A0.A0.R2250550	GO:0006886
A0.A0.R2250550	GO:0016192
A0.A0.R2250550	GO:0030130
A0.A0.R2250550	GO:0030132
A0.A0.R2250604	GO:0005515
A0.A0.R2250645	GO:0005515
A0.A0.R2250683	GO:0003777
A0.A0.R2250683	GO:0005524
A0.A0.R2250683	GO:0005871
A0.A0.R2250683	GO:0007018
A0.A0.R2250683	GO:0008017
A0.A0.R2250741	GO:0003676
A0.A0.R2250780	GO:0005634
A0.A0.R2250830	GO:0004672
A0.A0.R2250830	GO:0005524
A0.A0.R2250830	GO:0006468
A0.A0.R2250834	GO:0004471
A0.A0.R2250834	GO:0051287
A0.A0.R2250834	GO:0055114
A0.A0.R2250877	GO:0005509
A0.A0.R2250942	GO:0006629
A0.A0.R2250942	GO:0008081
A0.A0.R2250942	GO:2001070
A0.A0.R2250952	GO:0016579
A0.A0.R2250952	GO:0036459
A0.A0.R2250981	GO:0005515
A0.A0.R2251014	GO:0030141
A0.A0.R2251028	GO:0008440
A0.A0.R2251061	GO:0005509
A0.A0.R2251061	GO:0007156
A0.A0.R2251061	GO:0016020
A0.A0.R2251069	GO:0005515
A0.A0.R2251101	GO:0004725
A0.A0.R2251101	GO:0006470
A0.A0.R2251226	GO:0006351
A0.A0.R2251398	GO:0046983
A0.A0.R2251437	GO:0015074
A0.A0.R2251551	GO:0005515
A0.A0.R2251577	GO:0005524
A0.A0.R2251591	GO:0005245
A0.A0.R2251591	GO:0005891
A0.A0.R2251591	GO:0070588
A0.A0.R2251602	GO:0000281
A0.A0.R2251602	GO:0005515
A0.A0.R2251602	GO:0005634
A0.A0.R2251602	GO:0005737
A0.A0.R2251602	GO:0006974
A0.A0.R2251602	GO:0007026
A0.A0.R2251602	GO:0007050
A0.A0.R2251602	GO:0008013
A0.A0.R2251602	GO:0008017
A0.A0.R2251602	GO:0008285
A0.A0.R2251602	GO:0016055
A0.A0.R2251602	GO:0016477
A0.A0.R2251602	GO:0030178
A0.A0.R2251602	GO:0043065
A0.A0.R2251615	GO:0005096
A0.A0.R2251615	GO:0051056
A0.A0.R2251618	GO:0005828
A0.A0.R2251618	GO:0005881
A0.A0.R2251618	GO:0043515
A0.A0.R2251618	GO:0051010
A0.A0.R2251663	GO:0005515
A0.A0.R2251708	GO:0006396
A0.A0.R2251708	GO:0019901
A0.A0.R2251731	GO:0052855
A0.A0.R2251733	GO:0005515
A0.A0.R2251753	GO:0005737
A0.A0.R2251753	GO:0006457
A0.A0.R2251767	GO:0003677
A0.A0.R2251767	GO:0003700
A0.A0.R2251767	GO:0005634
A0.A0.R2251767	GO:0006355
A0.A0.R2251767	GO:0034599
A0.A0.R2251767	GO:0045944
A0.A0.R2251866	GO:0043066
A0.A0.R2251880	GO:0006904
A0.A0.R2251880	GO:0016192
A0.A0.R2251889	GO:0005452
A0.A0.R2251889	GO:0006820
A0.A0.R2251889	GO:0008509
A0.A0.R2251889	GO:0016020
A0.A0.R2251889	GO:0016021
A0.A0.R2251891	GO:0016301
A0.A0.R2251891	GO:0016772
A0.A0.R2251917	GO:0004672
A0.A0.R2251917	GO:0004674
A0.A0.R2251917	GO:0005524
A0.A0.R2251917	GO:0006468
A0.A0.R2251973	GO:0006508
A0.A0.R2251973	GO:0008236
A0.A0.R2252016	GO:0004672
A0.A0.R2252016	GO:0004713
A0.A0.R2252016	GO:0004871
A0.A0.R2252016	GO:0005925
A0.A0.R2252016	GO:0006468
A0.A0.R2252016	GO:0007172
A0.A0.R2252024	GO:0007165
A0.A0.R2252035	GO:0004114
A0.A0.R2252035	GO:0005515
A0.A0.R2252035	GO:0007165
A0.A0.R2252159	GO:0005515
A0.A0.R2252184	GO:0003676
A0.A0.R2252184	GO:0004523
A0.A0.R2252191	GO:0005856
A0.A0.R2252191	GO:0030036
A0.A0.R2252214	GO:0005179
A0.A0.R2252214	GO:0005576
A0.A0.R2252260	GO:0003995
A0.A0.R2252260	GO:0003997
A0.A0.R2252260	GO:0005777
A0.A0.R2252260	GO:0006635
A0.A0.R2252260	GO:0055114
A0.A0.R2252297	GO:0006355
A0.A0.R2252297	GO:0008380
A0.A0.R2252297	GO:0043065
A0.A0.R2252297	GO:0044609
A0.A0.R2252354	GO:0005515
A0.A0.R2252373	GO:0003676
A0.A0.R2252373	GO:0004523
A0.A0.R2252384	GO:0005525
A0.A0.R2252384	GO:0007165
A0.A0.R2252384	GO:0007264
A0.A0.R2252384	GO:0016020
A0.A0.R2252396	GO:0005515
A0.A0.R2252439	GO:0003713
A0.A0.R2252439	GO:0005634
A0.A0.R2252439	GO:0006355
A0.A0.R2252439	GO:0030374
A0.A0.R2252439	GO:0035257
A0.A0.R2252522	GO:0004672
A0.A0.R2252522	GO:0005524
A0.A0.R2252522	GO:0006468
A0.A0.R2252563	GO:0015031
A0.A0.R2252563	GO:0016021
A0.A0.R2252601	GO:0016021
A0.A0.R2252614	GO:0005216
A0.A0.R2252614	GO:0005261
A0.A0.R2252614	GO:0006811
A0.A0.R2252614	GO:0016020
A0.A0.R2252614	GO:0055085
A0.A0.R2252622	GO:0005515
A0.A0.R2252622	GO:0007015
A0.A0.R2252622	GO:0007155
A0.A0.R2252622	GO:0016477
A0.A0.R2252631	GO:0006281
A0.A0.R2252631	GO:0006307
A0.A0.R2252631	GO:0035552
A0.A0.R2252631	GO:0051213
A0.A0.R2252682	GO:0005328
A0.A0.R2252682	GO:0006836
A0.A0.R2252682	GO:0016021
A0.A0.R2252699	GO:0005515
A0.A0.R2252730	GO:0016579
A0.A0.R2252730	GO:0036459
A0.A0.R2252740	GO:0000159
A0.A0.R2252740	GO:0008601
A0.A0.R2252757	GO:0005515
A0.A0.R2252778	GO:0070403
A0.A0.R2252801	GO:0005515
A0.A0.R2252804	GO:0005515
A0.A0.R2252886	GO:0004672
A0.A0.R2252886	GO:0004674
A0.A0.R2252886	GO:0005524
A0.A0.R2252886	GO:0006468
A0.A0.R2252886	GO:0031532
A0.A0.R2252886	GO:0035556
A0.A0.R2252889	GO:0009607
A0.A0.R2252889	GO:0016021
A0.A0.R2252895	GO:0005515
A0.A0.R2252895	GO:0007165
A0.A0.R2252983	GO:0004143
A0.A0.R2252983	GO:0005509
A0.A0.R2252983	GO:0007205
A0.A0.R2252983	GO:0016301
A0.A0.R2252983	GO:0035556
A0.A0.R2253002	GO:0008191
A0.A0.R2253002	GO:0010951
A0.A0.R2253063	GO:0006605
A0.A0.R2253063	GO:0007165
A0.A0.R2253077	GO:0005515
A0.A0.R2253117	GO:0004842
A0.A0.R2253132	GO:0005198
A0.A0.R2253132	GO:0005882
A0.A0.R2253135	GO:0008146
A0.A0.R2253135	GO:0016021
A0.A0.R2253135	GO:0016051
A0.A0.R2253186	GO:0004713
A0.A0.R2253186	GO:0005515
A0.A0.R2253186	GO:0045087
A0.A0.R2253220	GO:0032287
A0.A0.R2253220	GO:0042127
A0.A0.R2253220	GO:0045576
A0.A0.R2253221	GO:0005328
A0.A0.R2253221	GO:0006836
A0.A0.R2253221	GO:0016021
A0.A0.R2253465	GO:0004674
A0.A0.R2253465	GO:0005085
A0.A0.R2253465	GO:0005089
A0.A0.R2253465	GO:0005515
A0.A0.R2253465	GO:0035023
A0.A0.R2253470	GO:0005509
A0.A0.R2253501	GO:0005515
A0.A0.R2253503	GO:0009055
A0.A0.R2253503	GO:0020037
A0.A0.R2253548	GO:0003682
A0.A0.R2253548	GO:0003700
A0.A0.R2253548	GO:0006355
A0.A0.R2253548	GO:0008270
A0.A0.R2253548	GO:0043565
A0.A0.R2253575	GO:0003723
A0.A0.R2253575	GO:0004842
A0.A0.R2253575	GO:0043130
A0.A0.R2253627	GO:0016055
A0.A0.R2253648	GO:0006886
A0.A0.R2253648	GO:0016192
A0.A0.R2253706	GO:0005515
A0.A0.R2253719	GO:0004672
A0.A0.R2253719	GO:0005524
A0.A0.R2253719	GO:0006468
A0.A0.R2253795	GO:0003723
A0.A0.R2253808	GO:0003723
A0.A0.R2253808	GO:0006397
A0.A0.R2253808	GO:0035145
A0.A0.R2253817	GO:0004672
A0.A0.R2253817	GO:0004674
A0.A0.R2253817	GO:0005524
A0.A0.R2253817	GO:0006468
A0.A0.R2253860	GO:0005739
A0.A0.R2253860	GO:0008089
A0.A0.R2253907	GO:0008199
A0.A0.R2253907	GO:0016226
A0.A0.R2253907	GO:0016307
A0.A0.R2253907	GO:0046488
A0.A0.R2253970	GO:0003677
A0.A0.R2253970	GO:0005524
A0.A0.R2253970	GO:0016787
A0.A0.R2254045	GO:0003774
A0.A0.R2254045	GO:0005515
A0.A0.R2254045	GO:0005524
A0.A0.R2254045	GO:0016459
A0.A0.R2254188	GO:0008380
A0.A0.R2254244	GO:0005515
A0.A0.R2254246	GO:0005794
A0.A0.R2254246	GO:0006810
A0.A0.R2254251	GO:0003723
A0.A0.R2254251	GO:0004652
A0.A0.R2254251	GO:0005634
A0.A0.R2254251	GO:0016779
A0.A0.R2254251	GO:0043631
A0.A0.R2254372	GO:0005515
A0.A0.R2254380	GO:0005515
A0.A0.R2254380	GO:0048786
A0.A0.R2254458	GO:0004872
A0.A0.R2254458	GO:0007155
A0.A0.R2254458	GO:0007160
A0.A0.R2254458	GO:0007229
A0.A0.R2254458	GO:0008305
A0.A0.R2254461	GO:0046983
A0.A0.R2254485	GO:0005801
A0.A0.R2254485	GO:0006886
A0.A0.R2254485	GO:0016020
A0.A0.R2254527	GO:0005085
A0.A0.R2254527	GO:0005096
A0.A0.R2254527	GO:0005515
A0.A0.R2254527	GO:0007165
A0.A0.R2254527	GO:0007264
A0.A0.R2254527	GO:0017034
A0.A0.R2254527	GO:0042127
A0.A0.R2254527	GO:0043547
A0.A0.R2254621	GO:0005515
A0.A0.R2254625	GO:0008270
A0.A0.R2254625	GO:0016579
A0.A0.R2254625	GO:0036459
A0.A0.R2254638	GO:0005515
A0.A0.R2254638	GO:0032456
A0.A0.R2254654	GO:0004672
A0.A0.R2254654	GO:0005524
A0.A0.R2254654	GO:0006468
A0.A0.R2254715	GO:0008203
A0.A0.R2254735	GO:0004672
A0.A0.R2254735	GO:0005524
A0.A0.R2254735	GO:0006468
A0.A0.R2254747	GO:0005515
A0.A0.R2254827	GO:0003676
A0.A0.R2254827	GO:0003700
A0.A0.R2254827	GO:0005634
A0.A0.R2254827	GO:0006355
A0.A0.R2254827	GO:0008270
A0.A0.R2254848	GO:0004842
A0.A0.R2254882	GO:0005524
A0.A0.R2254882	GO:0035299
A0.A0.R2254914	GO:0046983
A0.A0.R2254925	GO:0004435
A0.A0.R2254925	GO:0005515
A0.A0.R2254925	GO:0006629
A0.A0.R2254925	GO:0007165
A0.A0.R2254925	GO:0035556
A0.A0.R2254976	GO:0006486
A0.A0.R2254976	GO:0008373
A0.A0.R2255003	GO:0005216
A0.A0.R2255003	GO:0005515
A0.A0.R2255003	GO:0006811
A0.A0.R2255003	GO:0016020
A0.A0.R2255003	GO:0055085
A0.A0.R2255010	GO:0004252
A0.A0.R2255010	GO:0006508
A0.A0.R2255105	GO:0005515
A0.A0.R2255123	GO:0045454
A0.A0.R2255130	GO:0005085
A0.A0.R2255130	GO:0007264
A0.A0.R2255131	GO:0004842
A0.A0.R2255131	GO:0016567
A0.A0.R2255139	GO:0004609
A0.A0.R2255139	GO:0008654
A0.A0.R2255159	GO:0005086
A0.A0.R2255159	GO:0032012
A0.A0.R2255217	GO:0005783
A0.A0.R2255217	GO:0016021
A0.A0.R2255217	GO:0016758
A0.A0.R2255234	GO:0005515
A0.A0.R2255244	GO:0003824
A0.A0.R2255244	GO:0003873
A0.A0.R2255244	GO:0005524
A0.A0.R2255244	GO:0006000
A0.A0.R2255244	GO:0006003
A0.A0.R2255464	GO:0016021
A0.A0.R2255505	GO:0000922
A0.A0.R2255505	GO:0005813
A0.A0.R2255505	GO:0005874
A0.A0.R2255505	GO:0032467
A0.A0.R2255525	GO:0003676
A0.A0.R2255525	GO:0005622
A0.A0.R2255525	GO:0006810
A0.A0.R2255532	GO:0003824
A0.A0.R2255532	GO:0009058
A0.A0.R2255545	GO:0004114
A0.A0.R2255545	GO:0007165
A0.A0.R2255628	GO:0003676
A0.A0.R2255628	GO:0005524
A0.A0.R2255631	GO:0016021
A0.A0.R2255718	GO:0016491
A0.A0.R2255718	GO:0051537
A0.A0.R2255718	GO:0055114
A0.A0.R2255835	GO:0004553
A0.A0.R2255835	GO:0005975
A0.A0.R2255870	GO:0016579
A0.A0.R2255870	GO:0036459
A0.A0.R2255900	GO:0003723
A0.A0.R2255900	GO:0005509
A0.A0.R2255900	GO:0005515
A0.A0.R2255900	GO:0016021
A0.A0.R2255900	GO:0016079
A0.A0.R2255959	GO:0004843
A0.A0.R2255959	GO:0008270
A0.A0.R2255959	GO:0016579
A0.A0.R2255959	GO:0036459
A0.A0.R2255965	GO:0005515
A0.A0.R2255965	GO:0007009
A0.A0.R2255965	GO:0008093
A0.A0.R2255965	GO:0032956
A0.A0.R2255988	GO:0005230
A0.A0.R2255988	GO:0006810
A0.A0.R2255988	GO:0006811
A0.A0.R2255988	GO:0016020
A0.A0.R2255988	GO:0016021
A0.A0.R2256021	GO:0004672
A0.A0.R2256021	GO:0005524
A0.A0.R2256021	GO:0006468
A0.A0.R2256078	GO:0005515
A0.A0.R2256082	GO:0004672
A0.A0.R2256082	GO:0005524
A0.A0.R2256082	GO:0006468
A0.A0.R2256260	GO:0003723
A0.A0.R2256265	GO:0003779
A0.A0.R2256265	GO:0007010
A0.A0.R2256326	GO:0004222
A0.A0.R2256326	GO:0006508
A0.A0.R2256326	GO:0007155
A0.A0.R2256326	GO:0016020
A0.A0.R2256338	GO:0004672
A0.A0.R2256338	GO:0005515
A0.A0.R2256338	GO:0005524
A0.A0.R2256338	GO:0006468
A0.A0.R2256338	GO:0035556
A0.A0.R2256391	GO:0000339
A0.A0.R2256391	GO:0003723
A0.A0.R2256391	GO:0005515
A0.A0.R2256391	GO:0005846
A0.A0.R2256391	GO:0016070
A0.A0.R2256391	GO:0045292
A0.A0.R2256391	GO:0051028
A0.A0.R2256415	GO:0005515
A0.A0.R2256438	GO:0046872
A0.A0.R2256461	GO:0005230
A0.A0.R2256461	GO:0006810
A0.A0.R2256461	GO:0006811
A0.A0.R2256461	GO:0016020
A0.A0.R2256461	GO:0016021
A0.A0.R2256518	GO:0004064
A0.A0.R2256544	GO:0005515
A0.A0.R2256545	GO:0005509
A0.A0.R2256757	GO:0004591
A0.A0.R2256757	GO:0006099
A0.A0.R2256757	GO:0008152
A0.A0.R2256757	GO:0016624
A0.A0.R2256757	GO:0030976
A0.A0.R2256757	GO:0055114
A0.A0.R2256823	GO:0017022
A0.A0.R2256847	GO:0000042
A0.A0.R2256847	GO:0005515
A0.A0.R2256910	GO:0005515
A0.A0.R2256929	GO:0004672
A0.A0.R2256929	GO:0005524
A0.A0.R2256929	GO:0006468
A0.A0.R2256937	GO:0035735
A0.A0.R2256995	GO:0000159
A0.A0.R2256995	GO:0007165
A0.A0.R2256995	GO:0008601
A0.A0.R2257000	GO:0006359
A0.A0.R2257012	GO:0005515
A0.A0.R2257012	GO:0005634
A0.A0.R2257012	GO:0008270
A0.A0.R2257012	GO:0018024
A0.A0.R2257012	GO:0034968
A0.A0.R2257018	GO:0046983
A0.A0.R2257107	GO:0005515
A0.A0.R2257107	GO:0017157
A0.A0.R2257107	GO:0048786
A0.A0.R2257107	GO:0048791
A0.A0.R2257248	GO:0006486
A0.A0.R2257248	GO:0008373
A0.A0.R2257282	GO:0006897
A0.A0.R2257282	GO:0036465
A0.A0.R2257298	GO:0008270
A0.A0.R2257303	GO:0008270
A0.A0.R2257333	GO:0005515
A0.A0.R2257426	GO:0005515
A0.A0.R2257426	GO:0005524
A0.A0.R2257426	GO:0016817
A0.A0.R2257479	GO:0005201
A0.A0.R2257479	GO:0005581
A0.A0.R2257485	GO:0003676
A0.A0.R2257485	GO:0008270
A0.A0.R2257514	GO:0004842
A0.A0.R2257538	GO:0004930
A0.A0.R2257538	GO:0007186
A0.A0.R2257538	GO:0016021
A0.A0.R2257697	GO:0005634
A0.A0.R2257697	GO:0008285
A0.A0.R2257697	GO:0010941
A0.A0.R2257697	GO:0016568
A0.A0.R2257757	GO:0003774
A0.A0.R2257757	GO:0005524
A0.A0.R2257757	GO:0016459
A0.A0.R2257897	GO:0006355
A0.A0.R2257897	GO:0016747
A0.A0.R2257922	GO:0008152
A0.A0.R2257922	GO:0008168
A0.A0.R2258007	GO:0031224
A0.A0.R2258064	GO:0004674
A0.A0.R2258064	GO:0005524
A0.A0.R2258064	GO:0006468
A0.A0.R2258090	GO:0005515
A0.A0.R2258098	GO:0003779
A0.A0.R2258098	GO:0005509
A0.A0.R2258098	GO:0005515
A0.A0.R2258098	GO:0007050
A0.A0.R2258098	GO:0008017
A0.A0.R2258098	GO:0016055
A0.A0.R2258098	GO:0016887
A0.A0.R2258180	GO:0000786
A0.A0.R2258180	GO:0003677
A0.A0.R2258180	GO:0005524
A0.A0.R2258180	GO:0005634
A0.A0.R2258180	GO:0006334
A0.A0.R2258188	GO:0003924
A0.A0.R2258188	GO:0005525
A0.A0.R2258188	GO:0005886
A0.A0.R2258188	GO:0007165
A0.A0.R2258188	GO:0007264
A0.A0.R2258188	GO:0007265
A0.A0.R2258188	GO:0016020
A0.A0.R2258280	GO:0005515
A0.A0.R2258287	GO:0042162
A0.A0.R2258287	GO:0042803
A0.A0.R2258288	GO:0006306
A0.A0.R2258288	GO:0009008
A0.A0.R2258288	GO:0010468
A0.A0.R2258384	GO:0006810
A0.A0.R2258384	GO:0016021
A0.A0.R2258384	GO:0016192
A0.A0.R2258478	GO:0003676
A0.A0.R2258481	GO:0004672
A0.A0.R2258481	GO:0005515
A0.A0.R2258481	GO:0005524
A0.A0.R2258481	GO:0006468
A0.A0.R2258498	GO:0003924
A0.A0.R2258498	GO:0005525
A0.A0.R2258498	GO:0005874
A0.A0.R2258498	GO:0006897
A0.A0.R2258500	GO:0006487
A0.A0.R2258500	GO:0030144
A0.A0.R2258597	GO:0005515
A0.A0.R2258597	GO:0007165
A0.A0.R2258613	GO:0006511
A0.A0.R2258613	GO:0031625
A0.A0.R2258654	GO:0003677
A0.A0.R2258654	GO:0005515
A0.A0.R2258654	GO:0008270
A0.A0.R2258658	GO:0006357
A0.A0.R2258658	GO:0032777
A0.A0.R2258658	GO:0035267
A0.A0.R2258661	GO:0008289
A0.A0.R2258664	GO:0005524
A0.A0.R2258672	GO:0009058
A0.A0.R2258672	GO:0030170
A0.A0.R2258680	GO:0003729
A0.A0.R2258680	GO:0004842
A0.A0.R2258680	GO:0010608
A0.A0.R2258680	GO:0016567
A0.A0.R2258680	GO:0046872
A0.A0.R2258779	GO:0016301
A0.A0.R2258800	GO:0005515
A0.A0.R2258800	GO:0007269
A0.A0.R2258800	GO:0048786
A0.A0.R2258836	GO:0003676
A0.A0.R2258836	GO:0005524
A0.A0.R2258852	GO:0008283
A0.A0.R2258852	GO:0015030
A0.A0.R2258852	GO:0016926
A0.A0.R2258852	GO:0030576
A0.A0.R2258852	GO:0032183
A0.A0.R2258852	GO:0070140
A0.A0.R2258853	GO:0016787
A0.A0.R2258864	GO:0006886
A0.A0.R2258864	GO:0008536
A0.A0.R2258881	GO:0005089
A0.A0.R2258881	GO:0035023
A0.A0.R2258985	GO:0005515
A0.A0.R2258988	GO:0005515
A0.A0.R2259046	GO:0003989
A0.A0.R2259046	GO:0005524
A0.A0.R2259046	GO:0006633
A0.A0.R2259051	GO:0042981
A0.A0.R2259097	GO:0005515
A0.A0.R2259193	GO:0004016
A0.A0.R2259193	GO:0005886
A0.A0.R2259193	GO:0006171
A0.A0.R2259193	GO:0009190
A0.A0.R2259193	GO:0016849
A0.A0.R2259193	GO:0035556
A0.A0.R2259194	GO:0005515
A0.A0.R2259205	GO:0005515
A0.A0.R2259475	GO:0003779
A0.A0.R2259475	GO:0007010
A0.A0.R2259495	GO:0003723
A0.A0.R2259524	GO:0005515
A0.A0.R2259527	GO:0007264
A0.A0.R2259530	GO:0000398
A0.A0.R2259530	GO:0003723
A0.A0.R2259530	GO:0005681
A0.A0.R2259687	GO:0003677
A0.A0.R2259753	GO:0003777
A0.A0.R2259753	GO:0005524
A0.A0.R2259753	GO:0005871
A0.A0.R2259753	GO:0007018
A0.A0.R2259753	GO:0008017
A0.A0.R2259765	GO:0006811
A0.A0.R2259765	GO:0015075
A0.A0.R2259765	GO:0016020
A0.A0.R2259765	GO:0055085
A0.A0.R2259952	GO:0070403
A0.A0.R2260001	GO:0006366
A0.A0.R2260137	GO:0008017
A0.A0.R2260137	GO:0019900
A0.A0.R2260146	GO:0000186
A0.A0.R2260146	GO:0004672
A0.A0.R2260146	GO:0004709
A0.A0.R2260146	GO:0006468
A0.A0.R2260146	GO:0007254
A0.A0.R2260146	GO:0042803
A0.A0.R2260146	GO:0046777
A0.A0.R2260146	GO:0051092
A0.A0.R2260155	GO:0005515
A0.A0.R2260155	GO:0016021
A0.A0.R2260155	GO:0050770
A0.A0.R2260163	GO:0005515
A0.A0.R2260230	GO:0004674
A0.A0.R2260230	GO:0005524
A0.A0.R2260230	GO:0006468
A0.A0.R2260311	GO:0000139
A0.A0.R2260311	GO:0005351
A0.A0.R2260311	GO:0008643
A0.A0.R2260311	GO:0016021
A0.A0.R2260348	GO:0005887
A0.A0.R2260348	GO:0007155
A0.A0.R2260348	GO:0042043
A0.A0.R2260348	GO:0045202
A0.A0.R2260348	GO:0050808
A0.A0.R2260382	GO:0008146
A0.A0.R2260407	GO:0003676
A0.A0.R2260408	GO:0003676
A0.A0.R2260483	GO:0005509
A0.A0.R2260483	GO:0007155
A0.A0.R2260483	GO:0007156
A0.A0.R2260483	GO:0007605
A0.A0.R2260483	GO:0016020
A0.A0.R2260483	GO:0032420
A0.A0.R2260483	GO:0048839
A0.A0.R2260553	GO:0005085
A0.A0.R2260553	GO:0005515
A0.A0.R2260553	GO:0007165
A0.A0.R2260553	GO:0007264
A0.A0.R2260668	GO:0005515
A0.A0.R2260668	GO:0046872
A0.A0.R2260915	GO:0003677
A0.A0.R2260915	GO:0003700
A0.A0.R2260915	GO:0005634
A0.A0.R2260915	GO:0006355
A0.A0.R2260987	GO:0000398
A0.A0.R2260987	GO:0005681
A0.A0.R2261025	GO:0005515
A0.A0.R2261279	GO:0003777
A0.A0.R2261279	GO:0005515
A0.A0.R2261279	GO:0005524
A0.A0.R2261279	GO:0005871
A0.A0.R2261279	GO:0007018
A0.A0.R2261279	GO:0008017
A0.A0.R2261289	GO:0006886
A0.A0.R2261289	GO:0016192
A0.A0.R2261289	GO:0030117
A0.A0.R2261399	GO:0005515
A0.A0.R2261463	GO:0005506
A0.A0.R2261463	GO:0016705
A0.A0.R2261463	GO:0020037
A0.A0.R2261463	GO:0055114
A0.A0.R2261472	GO:0007010
A0.A0.R2261472	GO:0016477
A0.A0.R2261472	GO:0098609
A0.A0.R2261495	GO:0006508
A0.A0.R2261495	GO:0008234
A0.A0.R2261525	GO:0016491
A0.A0.R2261525	GO:0046983
A0.A0.R2261525	GO:0055114
A0.A0.R2261563	GO:0006508
A0.A0.R2261563	GO:0008234
A0.A0.R2261566	GO:0006508
A0.A0.R2261566	GO:0008234
A0.A0.R2261589	GO:0003700
A0.A0.R2261589	GO:0006355
A0.A0.R2261589	GO:0046872
A0.A0.R2261611	GO:0007154
A0.A0.R2261611	GO:0016021
A0.A0.R2261611	GO:0055085
A0.A0.R2261678	GO:0045454
A0.A0.R2261720	GO:0005887
A0.A0.R2261720	GO:0016021
A0.A0.R2261743	GO:0003676
A0.A0.R2261743	GO:0008270
A0.A0.R2261745	GO:0004550
A0.A0.R2261745	GO:0006165
A0.A0.R2261745	GO:0006183
A0.A0.R2261745	GO:0006228
A0.A0.R2261745	GO:0006241
A0.A0.R2261919	GO:0005515
A0.A0.R2261987	GO:0016021
A0.A0.R2262026	GO:0016020
A0.A0.R2262026	GO:0035556
A0.A0.R2262097	GO:0005085
A0.A0.R2262097	GO:0005509
A0.A0.R2262097	GO:0007264
A0.A0.R2262097	GO:0035556
A0.A0.R2262102	GO:0006508
A0.A0.R2262102	GO:0008237
A0.A0.R2262102	GO:0008270
A0.A0.R2262120	GO:0006511
A0.A0.R2262120	GO:0031625
A0.A0.R2262147	GO:0004930
A0.A0.R2262147	GO:0007186
A0.A0.R2262147	GO:0016020
A0.A0.R2262147	GO:0016021
A0.A0.R2262203	GO:0008233
A0.A0.R2262218	GO:0043066
A0.A0.R2262218	GO:0043123
A0.A0.R2262218	GO:0045766
A0.A0.R2262226	GO:0000989
A0.A0.R2262226	GO:0006355
A0.A0.R2262226	GO:0046983
A0.A0.R2262226	GO:1900402
A0.A0.R2262266	GO:0000976
A0.A0.R2262266	GO:0032922
A0.A0.R2262280	GO:0005515
A0.A0.R2262280	GO:0030159
A0.A0.R2262485	GO:0006816
A0.A0.R2262535	GO:0003676
A0.A0.R2262535	GO:0004527
A0.A0.R2262601	GO:0004134
A0.A0.R2262601	GO:0004135
A0.A0.R2262601	GO:0005980
A0.A0.R2262648	GO:0003924
A0.A0.R2262648	GO:0004871
A0.A0.R2262648	GO:0007186
A0.A0.R2262648	GO:0019001
A0.A0.R2262648	GO:0031683
A0.A0.R2262678	GO:0005515
A0.A0.R2262678	GO:0008284
A0.A0.R2262678	GO:0030971
A0.A0.R2262678	GO:0048863
A0.A0.R2262710	GO:0005515
A0.A0.R2262710	GO:0007165
A0.A0.R2262771	GO:0006629
A0.A0.R2262777	GO:0005506
A0.A0.R2262777	GO:0016705
A0.A0.R2262777	GO:0020037
A0.A0.R2262777	GO:0055114
A0.A0.R2262907	GO:0003713
A0.A0.R2262907	GO:0005634
A0.A0.R2262907	GO:0006355
A0.A0.R2262907	GO:0030374
A0.A0.R2262907	GO:0035257
A0.A0.R2262936	GO:0005215
A0.A0.R2262936	GO:0005524
A0.A0.R2262936	GO:0006810
A0.A0.R2262936	GO:0016021
A0.A0.R2262936	GO:0016887
A0.A0.R2262941	GO:0000808
A0.A0.R2262941	GO:0003677
A0.A0.R2262941	GO:0005634
A0.A0.R2262941	GO:0006260
A0.A0.R2262957	GO:0005975
A0.A0.R2262957	GO:0016020
A0.A0.R2262957	GO:0016758
A0.A0.R2262961	GO:0003779
A0.A0.R2262961	GO:0016043
A0.A0.R2262961	GO:0017048
A0.A0.R2262961	GO:0030036
A0.A0.R2263005	GO:0005525
A0.A0.R2263005	GO:0007264
A0.A0.R2263273	GO:0016020
A0.A0.R2263273	GO:0016021
A0.A0.R2263332	GO:0005515
A0.A0.R2263334	GO:0003677
A0.A0.R2263336	GO:0005515
A0.A0.R2263400	GO:0005515
A0.A0.R2263400	GO:0005634
A0.A0.R2263410	GO:0005515
A0.A0.R2263410	GO:0017137
A0.A0.R2263439	GO:0004659
A0.A0.R2263439	GO:0016021
A0.A0.R2263765	GO:0003676
A0.A0.R2263765	GO:0006351
A0.A0.R2263765	GO:0008270
A0.A0.R2263790	GO:0006470
A0.A0.R2263790	GO:0008138
A0.A0.R2263795	GO:0008063
A0.A0.R2263809	GO:0016746
A0.A0.R2263894	GO:0005515
A0.A0.R2263894	GO:0007268
A0.A0.R2263894	GO:0019992
A0.A0.R2263996	GO:0005089
A0.A0.R2263996	GO:0005515
A0.A0.R2263996	GO:0005737
A0.A0.R2263996	GO:0035023
A0.A0.R2264006	GO:0005509
A0.A0.R2264025	GO:0003677
A0.A0.R2264025	GO:0003899
A0.A0.R2264025	GO:0005634
A0.A0.R2264025	GO:0006351
A0.A0.R2264025	GO:0008270
A0.A0.R2264087	GO:0005515
A0.A0.R2264136	GO:0004672
A0.A0.R2264136	GO:0005515
A0.A0.R2264136	GO:0006468
A0.A0.R2264136	GO:0048013
A0.A0.R2264185	GO:0005515
A0.A0.R2264192	GO:0005515
A0.A0.R2264372	GO:0016021
A0.A0.R2264557	GO:0005783
A0.A0.R2264557	GO:0006024
A0.A0.R2264557	GO:0015012
A0.A0.R2264557	GO:0015020
A0.A0.R2264557	GO:0016021
A0.A0.R2264562	GO:0005515
A0.A0.R2264591	GO:0004336
A0.A0.R2264591	GO:0006683
A0.A0.R2264754	GO:0008270
A0.A0.R2264764	GO:0004176
A0.A0.R2264764	GO:0006508
A0.A0.R2264822	GO:0004672
A0.A0.R2264822	GO:0005057
A0.A0.R2264822	GO:0006468
A0.A0.R2264822	GO:0007165
A0.A0.R2264822	GO:0035556
A0.A0.R2264841	GO:0003824
A0.A0.R2264841	GO:0050662
A0.A0.R2264908	GO:0005737
A0.A0.R2264908	GO:0007399
A0.A0.R2264908	GO:0007411
A0.A0.R2264908	GO:0008017
A0.A0.R2264908	GO:0016787
A0.A0.R2264936	GO:0004842
A0.A0.R2264936	GO:0016567
A0.A0.R2265238	GO:0005515
A0.A0.R2265331	GO:0005524
A0.A0.R2265331	GO:0006810
A0.A0.R2265331	GO:0016021
A0.A0.R2265331	GO:0016887
A0.A0.R2265331	GO:0042626
A0.A0.R2265331	GO:0055085
A0.A0.R2265352	GO:0005216
A0.A0.R2265352	GO:0005245
A0.A0.R2265352	GO:0005891
A0.A0.R2265352	GO:0006811
A0.A0.R2265352	GO:0016020
A0.A0.R2265352	GO:0055085
A0.A0.R2265352	GO:0070588
A0.A0.R2265367	GO:0046872
A0.A0.R2265642	GO:0008168
A0.A0.R2265652	GO:0008270
A0.A0.R2265697	GO:0005524
A0.A0.R2265713	GO:0000139
A0.A0.R2265713	GO:0005351
A0.A0.R2265713	GO:0008643
A0.A0.R2265713	GO:0016021
A0.A0.R2265720	GO:0008289
A0.A0.R2265740	GO:0005216
A0.A0.R2265740	GO:0006811
A0.A0.R2265740	GO:0016020
A0.A0.R2265740	GO:0055085
A0.A0.R2265787	GO:0005639
A0.A0.R2265787	GO:0034993
A0.A0.R2265911	GO:0005515
A0.A0.R2265911	GO:0008270
A0.A0.R2265911	GO:0016491
A0.A0.R2265911	GO:0055114
A0.A0.R2266010	GO:0006890
A0.A0.R2266010	GO:0016021
A0.A0.R2266059	GO:0046872
A0.A0.R2266060	GO:0005524
A0.A0.R2266060	GO:0016887
A0.A0.R2266114	GO:0004842
A0.A0.R2266114	GO:0004871
A0.A0.R2266114	GO:0005509
A0.A0.R2266114	GO:0005634
A0.A0.R2266114	GO:0007166
A0.A0.R2266114	GO:0023051
A0.A0.R2266159	GO:0005215
A0.A0.R2266159	GO:0006810
A0.A0.R2266159	GO:0016020
A0.A0.R2266163	GO:0005515
A0.A0.R2266163	GO:0016567
A0.A0.R2266163	GO:0031463
A0.A0.R2266200	GO:0005524
A0.A0.R2266200	GO:0016887
A0.A0.R2266201	GO:0016020
A0.A0.R2266280	GO:0016579
A0.A0.R2266280	GO:0036459
A0.A0.R2266358	GO:0016021
A0.A0.R2266516	GO:0007186
A0.A0.R2266516	GO:0019236
A0.A0.R2266604	GO:0004814
A0.A0.R2266604	GO:0005524
A0.A0.R2266604	GO:0006420
A0.A0.R2266609	GO:0016831
A0.A0.R2266609	GO:0019752
A0.A0.R2266609	GO:0030170
A0.A0.R2266666	GO:0005515
A0.A0.R2266679	GO:0016021
A0.A0.R2266708	GO:0004672
A0.A0.R2266708	GO:0005524
A0.A0.R2266708	GO:0006468
A0.A0.R2266719	GO:0006812
A0.A0.R2266719	GO:0015299
A0.A0.R2266719	GO:0016021
A0.A0.R2266719	GO:0055085
A0.A0.R2266842	GO:0005515
A0.A0.R2266842	GO:0016020
A0.A0.R2266901	GO:0004672
A0.A0.R2266901	GO:0004674
A0.A0.R2266901	GO:0005524
A0.A0.R2266901	GO:0006468
A0.A0.R2267024	GO:0016567
A0.A0.R2267024	GO:0016881
A0.A0.R2267024	GO:0031386
A0.A0.R2267044	GO:0008270
A0.A0.R2267067	GO:0006629
A0.A0.R2267202	GO:0005515
A0.A0.R2267259	GO:0005515
A0.A0.R2267295	GO:0005515
A0.A0.R2267304	GO:0005515
A0.A0.R2267304	GO:0017156
A0.A0.R2267453	GO:0005509
A0.A0.R2267453	GO:0016462
A0.A0.R2267512	GO:0001518
A0.A0.R2267512	GO:0006814
A0.A0.R2267512	GO:0017080
A0.A0.R2267557	GO:0005085
A0.A0.R2267557	GO:0007264
A0.A0.R2267575	GO:0005515
A0.A0.R2267592	GO:0003677
A0.A0.R2267592	GO:0008270
A0.A0.R2267668	GO:0003723
A0.A0.R2267675	GO:0005515
A0.A0.R2267687	GO:0003779
A0.A0.R2267687	GO:0016477
A0.A0.R2267687	GO:0032956
A0.A0.R2267772	GO:0006891
A0.A0.R2267772	GO:0017119
A0.A0.R2267806	GO:0003676
A0.A0.R2267806	GO:0005634
A0.A0.R2267838	GO:0005515
A0.A0.R2268367	GO:0004672
A0.A0.R2268617	GO:0016301
A0.A0.R2268815	GO:0005515
A0.A0.R2268910	GO:0005515
A0.A0.R2268913	GO:0005515
A0.A0.R2268913	GO:0016020
A0.A0.R2269323	GO:0003723
A0.A0.R2269323	GO:0005634
A0.A0.R2269323	GO:0046872
A0.A0.R2269408	GO:0008168
A0.A0.R2269412	GO:0007034
A0.A0.R2269579	GO:0046872
A0.A0.R2269620	GO:0004672
A0.A0.R2269620	GO:0005524
A0.A0.R2269620	GO:0006468
A0.A0.R2269639	GO:0031083
A0.A0.R2269830	GO:0003677
A0.A0.R2269830	GO:0006281
A0.A0.R2269830	GO:0033699
A0.A0.R2269888	GO:0016020
A0.A0.R2269943	GO:0005515
A0.A0.R2269943	GO:0008270
A0.A0.R2269948	GO:0000166
A0.A0.R2269948	GO:0004812
A0.A0.R2269948	GO:0005524
A0.A0.R2269948	GO:0006418
A0.A0.R2269948	GO:0016876
A0.A0.R2269948	GO:0043039
A0.A0.R2269956	GO:0005515
A0.A0.R2270046	GO:0006355
A0.A0.R2270046	GO:0042974
A0.A0.R2270053	GO:0000123
A0.A0.R2270069	GO:0005515
A0.A0.R2270111	GO:0000413
A0.A0.R2270111	GO:0003755
A0.A0.R2270111	GO:0006457
A0.A0.R2270198	GO:0005515
A0.A0.R2270209	GO:0005615
A0.A0.R2270235	GO:0005515
A0.A0.R2270258	GO:0005515
A0.A0.R2270264	GO:0010508
A0.A0.R2270264	GO:0045893
A0.A0.R2270266	GO:0016021
A0.A0.R2270274	GO:0005515
A0.A0.R2270277	GO:0005515
A0.A0.R2270550	GO:0005615
A0.A0.R2270668	GO:0005634
A0.A0.R2270668	GO:0007049
A0.A0.R2270721	GO:0016491
A0.A0.R2270721	GO:0055114
A0.A0.R2270792	GO:0000785
A0.A0.R2270792	GO:0006275
A0.A0.R2270792	GO:0007062
A0.A0.R2270792	GO:0034421
A0.A0.R2270797	GO:0016811
A0.A0.R2270810	GO:0003924
A0.A0.R2270810	GO:0005525
A0.A0.R2270810	GO:0005802
A0.A0.R2270810	GO:0006895
A0.A0.R2270810	GO:0007264
A0.A0.R2270810	GO:0032456
A0.A0.R2270810	GO:0042742
A0.A0.R2270810	GO:0045335
A0.A0.R2270810	GO:0055037
A0.A0.R2270810	GO:0090382
A0.A0.R2270813	GO:0005102
A0.A0.R2270830	GO:0005525
A0.A0.R2270846	GO:0003676
A0.A0.R2270868	GO:0016491
A0.A0.R2270868	GO:0055114
A0.A0.R2270921	GO:0005524
A0.A0.R2270921	GO:0005778
A0.A0.R2270921	GO:0006625
A0.A0.R2270921	GO:0042623
A0.A0.R2271212	GO:0000287
A0.A0.R2271212	GO:0004012
A0.A0.R2271212	GO:0005524
A0.A0.R2271212	GO:0015914
A0.A0.R2271212	GO:0016021
A0.A0.R2271295	GO:0005515
A0.A0.R2271295	GO:0042981
A0.A0.R2271301	GO:0006629
A0.A0.R2271330	GO:0003872
A0.A0.R2271330	GO:0006096
A0.A0.R2271347	GO:0005761
A0.A0.R2271485	GO:0003779
A0.A0.R2271499	GO:0005515
A0.A0.R2271599	GO:0005515
A0.A0.R2271628	GO:0005096
A0.A0.R2271628	GO:0051056
A0.A0.R2271641	GO:0004672
A0.A0.R2271641	GO:0006468
A0.A0.R2271663	GO:0005089
A0.A0.R2271663	GO:0035023
A0.A0.R2271666	GO:0005515
A0.A0.R2271666	GO:0016358
A0.A0.R2271666	GO:0030159
A0.A0.R2272059	GO:0005515
A0.A0.R2272299	GO:0004672
A0.A0.R2272299	GO:0004674
A0.A0.R2272299	GO:0005515
A0.A0.R2272299	GO:0005524
A0.A0.R2272299	GO:0006468
A0.A0.R2272299	GO:0035556
A0.A0.R2272334	GO:0005515
A0.A0.R2272375	GO:0016021
A0.A0.R2272402	GO:0005887
A0.A0.R2272402	GO:0006810
A0.A0.R2272402	GO:0008517
A0.A0.R2272402	GO:0015350
A0.A0.R2272402	GO:0015884
A0.A0.R2272402	GO:0016020
A0.A0.R2272402	GO:0051958
A0.A0.R2272426	GO:0016740
A0.A0.R2272559	GO:0005524
A0.A0.R2272559	GO:0006810
A0.A0.R2272559	GO:0016021
A0.A0.R2272559	GO:0042626
A0.A0.R2272559	GO:0055085
A0.A0.R2272743	GO:0005509
A0.A0.R2272782	GO:0006298
A0.A0.R2272782	GO:0007131
A0.A0.R2272782	GO:0032300
A0.A0.R2272793	GO:0005515
A0.A0.R2272871	GO:0004930
A0.A0.R2272871	GO:0007186
A0.A0.R2272871	GO:0016021
A0.A0.R2272911	GO:0005515
A0.A0.R2272911	GO:0016020
A0.A0.R2272918	GO:0005515
A0.A0.R2272944	GO:0004930
A0.A0.R2272944	GO:0007186
A0.A0.R2272944	GO:0016021
A0.A0.R2272979	GO:0008146
A0.A0.R2273148	GO:0005515
A0.A0.R2273148	GO:0008270
A0.A0.R2273379	GO:0016021
A0.A0.R2273457	GO:0003677
A0.A0.R2273457	GO:0003899
A0.A0.R2273457	GO:0005634
A0.A0.R2273457	GO:0006351
A0.A0.R2273534	GO:0008080
A0.A0.R2273647	GO:0003700
A0.A0.R2273647	GO:0005634
A0.A0.R2273647	GO:0006355
A0.A0.R2273647	GO:0008270
A0.A0.R2273678	GO:0000139
A0.A0.R2273750	GO:0003677
A0.A0.R2273750	GO:0005515
A0.A0.R2273750	GO:0006355
A0.A0.R2273793	GO:0019905
A0.A0.R2273906	GO:0000178
A0.A0.R2273906	GO:0003723
A0.A0.R2273974	GO:0004970
A0.A0.R2273974	GO:0005234
A0.A0.R2273974	GO:0016020
A0.A0.R2273981	GO:0005515
A0.A0.R2273996	GO:0005509
A0.A0.R2274362	GO:0008080
A0.A0.R2274387	GO:0005634
A0.A0.R2274387	GO:0006355
A0.A0.R2274392	GO:0016746
A0.A0.R2274471	GO:0005515
A0.A0.R2274471	GO:0006897
A0.A0.R2274471	GO:0030036
A0.A0.R2274556	GO:0005515
A0.A0.R2274556	GO:0035914
A0.A0.R2274556	GO:0045214
A0.A0.R2274556	GO:0048741
A0.A0.R2274702	GO:0008270
A0.A0.R2274702	GO:0030835
A0.A0.R2274702	GO:0051015
A0.A0.R2274702	GO:0051017
A0.A0.R2274819	GO:0032922
A0.A0.R2274839	GO:0003700
A0.A0.R2274839	GO:0005515
A0.A0.R2274839	GO:0005634
A0.A0.R2274839	GO:0006355
A0.A0.R2274839	GO:0006357
A0.A0.R2274839	GO:0043565
A0.A0.R2274839	GO:0046982
A0.A0.R2274851	GO:0005524
A0.A0.R2274867	GO:0003676
A0.A0.R2274867	GO:0004528
A0.A0.R2274867	GO:0004551
A0.A0.R2274867	GO:0005886
A0.A0.R2274867	GO:0016787
A0.A0.R2274867	GO:0046872
A0.A0.R2274873	GO:0003677
A0.A0.R2274873	GO:0005515
A0.A0.R2274873	GO:0008270
A0.A0.R2274910	GO:0006508
A0.A0.R2274910	GO:0008234
A0.A0.R2275100	GO:0003824
A0.A0.R2275100	GO:0005789
A0.A0.R2275100	GO:0006506
A0.A0.R2275100	GO:0016740
A0.A0.R2275154	GO:0005515
A0.A0.R2275329	GO:0005515
A0.A0.R2275329	GO:0008270
A0.A0.R2275329	GO:0071949
A0.A0.R2275347	GO:0003824
A0.A0.R2275347	GO:0003873
A0.A0.R2275347	GO:0005524
A0.A0.R2275347	GO:0006000
A0.A0.R2275347	GO:0006003
A0.A0.R2275532	GO:0042981
A0.A0.R2275532	GO:0043065
A0.A0.R2275707	GO:0000149
A0.A0.R2275707	GO:0005515
A0.A0.R2275707	GO:0016021
A0.A0.R2275707	GO:0016192
A0.A0.R2275707	GO:0017157
A0.A0.R2275715	GO:0008168
A0.A0.R2275715	GO:0032259
A0.A0.R2275753	GO:0004930
A0.A0.R2275753	GO:0007186
A0.A0.R2275753	GO:0016020
A0.A0.R2275753	GO:0016021
A0.A0.R2276201	GO:0004672
A0.A0.R2276201	GO:0005524
A0.A0.R2276201	GO:0006468
A0.A0.R2276343	GO:0004842
A0.A0.R2276343	GO:0005515
A0.A0.R2276343	GO:0005622
A0.A0.R2276343	GO:0008270
A0.A0.R2276343	GO:0046872
A0.A0.R2276343	GO:0051726
A0.A0.R2276626	GO:0003700
A0.A0.R2276626	GO:0005634
A0.A0.R2276626	GO:0006355
A0.A0.R2276626	GO:0008270
A0.A0.R2276626	GO:0043401
A0.A0.R2276626	GO:0043565
A0.A0.R2276689	GO:0004930
A0.A0.R2276689	GO:0007157
A0.A0.R2276689	GO:0007186
A0.A0.R2276689	GO:0016020
A0.A0.R2276689	GO:0016021
A0.A0.R2276689	GO:0016079
A0.A0.R2276689	GO:0016524
A0.A0.R2276689	GO:0030246
A0.A0.R2276689	GO:0045202
A0.A0.R2276689	GO:0090129
A0.A0.R2276713	GO:0005515
A0.A0.R2276881	GO:0016021
A0.A0.R2276881	GO:0055085
A0.A0.R2277151	GO:0016491
A0.A0.R2277151	GO:0055114
A0.A0.R2277596	GO:0006470
A0.A0.R2277596	GO:0008138
A0.A0.R2277654	GO:0016787
A0.A0.R2277655	GO:0005524
A0.A0.R2277655	GO:0006298
A0.A0.R2277655	GO:0030983
A0.A0.R2277655	GO:0032300
A0.A0.R2277728	GO:0008270
A0.A0.R2277734	GO:0005515
A0.A0.R2277872	GO:0006811
A0.A0.R2277872	GO:0016021
A0.A0.R2278198	GO:0005216
A0.A0.R2278198	GO:0005891
A0.A0.R2278198	GO:0006811
A0.A0.R2278198	GO:0008332
A0.A0.R2278198	GO:0016020
A0.A0.R2278198	GO:0055085
A0.A0.R2278198	GO:0070509
A0.A0.R2278212	GO:0005634
A0.A0.R2278212	GO:0006281
A0.A0.R2278212	GO:0008081
A0.A0.R2278284	GO:0003777
A0.A0.R2278284	GO:0005524
A0.A0.R2278284	GO:0005871
A0.A0.R2278284	GO:0007018
A0.A0.R2278284	GO:0008017
A0.A0.R2278362	GO:0006813
A0.A0.R2278362	GO:0015269
A0.A0.R2278362	GO:0016020
A0.A0.R2278437	GO:0003779
A0.A0.R2278437	GO:0007009
A0.A0.R2278437	GO:0030036
A0.A0.R2278544	GO:0016757
A0.A0.R2278602	GO:0005515
A0.A0.R2278602	GO:0035556
A0.A0.R2278615	GO:0005515
A0.A0.R2278711	GO:0006506
A0.A0.R2278711	GO:0016021
A0.A0.R2278711	GO:0017176
A0.A0.R2278723	GO:0005515
A0.A0.R2278743	GO:0005096
A0.A0.R2278743	GO:0007264
A0.A0.R2278748	GO:0005515
A0.A0.R2278749	GO:0000149
A0.A0.R2278749	GO:0006888
A0.A0.R2278749	GO:0097111
A0.A0.R2278749	GO:0097352
A0.A0.R2278788	GO:0003723
A0.A0.R2278788	GO:0006396
A0.A0.R2278788	GO:0008173
A0.A0.R2278816	GO:0035091
A0.A0.R2278854	GO:0005515
A0.A0.R2278861	GO:0005515
A0.A0.R2279273	GO:0004672
A0.A0.R2279273	GO:0005515
A0.A0.R2279273	GO:0006468
A0.A0.R2279273	GO:0048013
A0.A0.R2279280	GO:0005246
A0.A0.R2279280	GO:0005515
A0.A0.R2279280	GO:0030176
A0.A0.R2279280	GO:0032237
A0.A0.R2279280	GO:0051924
A0.A0.R2279362	GO:0016491
A0.A0.R2279362	GO:0055114
A0.A0.R2279392	GO:0008083
A0.A0.R2279392	GO:0008201
A0.A0.R2279392	GO:0016020
A0.A0.R2279401	GO:0005944
A0.A0.R2279401	GO:0046935
A0.A0.R2279471	GO:0016491
A0.A0.R2279471	GO:0055114
A0.A0.R2279475	GO:0000975
A0.A0.R2279475	GO:0003700
A0.A0.R2279475	GO:0006355
A0.A0.R2279475	GO:0008283
A0.A0.R2279524	GO:0004553
A0.A0.R2279524	GO:0005975
A0.A0.R2279627	GO:0000293
A0.A0.R2279627	GO:0010039
A0.A0.R2279627	GO:0016021
A0.A0.R2279627	GO:0031526
A0.A0.R2279856	GO:0003735
A0.A0.R2279856	GO:0005840
A0.A0.R2279856	GO:0006412
A0.A0.R2279985	GO:0005515
A0.A0.R2280010	GO:0004383
A0.A0.R2280010	GO:0006182
A0.A0.R2280010	GO:0009190
A0.A0.R2280010	GO:0016849
A0.A0.R2280010	GO:0020037
A0.A0.R2280010	GO:0035556
A0.A0.R2280028	GO:0005516
A0.A0.R2280028	GO:0005977
A0.A0.R2280428	GO:0003779
A0.A0.R2280428	GO:0005516
A0.A0.R2280428	GO:0006936
A0.A0.R2280428	GO:0017022
A0.A0.R2280842	GO:0003677
A0.A0.R2280842	GO:0046983
A0.A0.R2280880	GO:0004930
A0.A0.R2280880	GO:0007186
[truncated: 94,003 more rows]
