# Supplementary material for: The first transcriptome of Italian wall lizard, a new tool to infer about the Island Syndrome
Source: PLoS One. 2017 Sep 27;12(9):e0185227. doi: 10.1371/journal.pone.0185227 (PMC5617171; doi:10.1371/journal.pone.0185227)
Supplement: S5 Appendix — (XLSX) [file pone.0185227.s005.xlsx]

## Sheet: Sheet1
S5 Appendix
Sequence (island-mainland)	Description	Method	Ka	Ks	Ka/Ks	P-Value(Fisher)	Length	S-Sites	N-Sites	S-Substitutions	N-Substitutions
A1.A0.S1353671-A5.A0.S1382499	MAX gene-associated protein-like [Gekko japonicus]	MYN	0.0412532	1.02781e-06	40137.1	0.0403315	297	71.8163	225.184	7.38132e-05	8.99993
A5.A0.S1157191-A1.A0.J1563473	RNA polymerase II subunit A C-terminal domain phosphatase-like, partial [Leptosomus discolor]	MYN	0.0292071	1.15077e-06	25380.3	0.0216546	471	121.367	349.633	0.000139666	9.99986
A9.A0.S1557019-A2.A0.S1552621	LOW QUALITY PROTEIN: 26S protease regulatory subunit 7-like, partial [Caprimulgus carolinensis]	MYN	0.0521054	1.24042e-05	4200.64	0.0457529	333	74.2961	258.704	0.000921572	12.9991
A5.A0.R1458187-A0.A1.J782204	transmembrane anterior posterior transformation protein 1 homolog isoform X2 [Pelodiscus sinensis]	MYN	0.0138363	6.70816e-06	2062.61	0.00731526	1284	335.837	948.163	0.00225283	12.9977
A0.TRINITY_DN34410_c0_g2_i2-A7.TRINITY_DN20372_c0_g1_i1	retinoid isomerohydrolase [Protobothrops mucrosquamatus]	MYN	0.0243098	1.8392e-05	1321.76	0.0340202	615	154.716	460.284	0.00284547	10.9972
A9.A0.R1589840-A4.A1.S602881	zinc finger protein 22-like [Pelodiscus sinensis]	MYN	0.0376056	3.92474e-05	958.166	0.014324	321	102.255	218.745	0.00401312	7.99599
A7.A0.S1738835-A0.A1.S539649	DNA polymerase subunit gamma-2, mitochondrial [Gekko japonicus]	MYN	0.0581375	0.00944076	6.15814	0.0461391	273	112.313	160.687	1.04408	8.95592
A7.A2.S194017-A1.A1.S521498	uncharacterized protein LOC103280373 [Anolis carolinensis]	MYN	0.0213668	0.00349875	6.10698	0.0344202	1185	337.695	847.305	1.17539	17.8246
A3.A1.S328109-A4.A1.S593045	trithorax group protein osa-like [Anolis carolinensis]	MYN	0.0973271	0.0179517	5.42161	0.00412487	387	124.703	262.297	2.1957	23.8043
A1.A1.S411503-A4.A1.R609666	trithorax group protein osa-like [Anolis carolinensis]	MYN	0.0679762	0.0149159	4.5573	0.0267641	423	145.021	277.979	2.09163	17.9084
A1.A1.S491278-A5.A1.S495220	dual specificity protein kinase CLK1 isoform X3 [Anser cygnoides domesticus]	MYN	0.0615241	0.0136331	4.51284	0.046761	369	104.981	264.019	1.41421	15.5858
A3.A0.S1801168-A1.A0.R1531831	PREDICTED: uncharacterized protein LOC104037800 [Pelecanus crispus]	MYN	0.577874	0.20341	2.84093	4.03482e-06	390	135.416	254.584	23.3556	100.644
A7.A2.S184759-A9.TRINITY_DN34554_c1_g3_i3	LOW QUALITY PROTEIN: glutamate decarboxylase 1-like [Anolis carolinensis]	MYN	0.0935162	0.0333283	2.80591	0.043335	459	131.312	327.688	4.21441	28.7856
A3.A1.S595476-A3.A1.S517296	interferon-inducible GTPase 5-like, partial [Chelonia mydas]	MYN	0.0438487	0.0187641	2.33684	0.0207074	1362	370.351	991.649	6.80541	42.1946
A4.TRINITY_DN35531_c1_g2_i1-A2.A2.S194752	serine/arginine repetitive matrix protein 1-like, partial [Calypte anna]	MYN	0.0656535	0.0280986	2.33654	0.0392737	654	277.233	376.767	7.54979	23.4502
A11.A1.S564275-A0.A1.S841993	zinc finger protein 708-like isoform X3 [Python bivittatus]	MYN	0.203455	0.108114	1.88186	0.00983411	690	193.789	496.211	19.2468	87.7532
A0.TRINITY_DN33523_c4_g2_i10-A5.A1.R460196		MYN	0.0680135	0.102107	0.666099	0.0485324	1635	361.351	1273.65	34.2235	82.7765
A0.TRINITY_DN35156_c0_g1_i1-A6.TRINITY_DN49199_c2_g4_i11		MYN	0.0513278	0.078582	0.653175	0.0405247	2067	421.924	1645.08	31.39	81.61
A2.TRINITY_DN39744_c4_g2_i1-A5.A0.S1411350		MYN	0.101345	0.160417	0.63176	0.00066531	2793	791.296	2001.7	110.036	188.964
A7.A0.R1751558-A4.A0.R1963462		MYN	0.0534517	0.0847188	0.630931	0.0411908	1602	368.2	1233.8	29.3631	63.6369
A1.A0.R1372558-A4.A1.R605975		MYN	0.113172	0.180864	0.625734	0.00190118	2064	443.67	1620.33	70.2557	169.744
A9.A0.S447575-A1.A0.S645751		MYN	0.189783	0.303556	0.625199	0.0407921	642	149.928	492.072	36.5111	82.4889
A9.A1.R506480-A6.TRINITY_DN46851_c0_g1_i2		MYN	0.0492922	0.0806167	0.611439	0.014731	2049	476.813	1572.19	36.1946	74.8054
A8.TRINITY_DN35938_c0_g1_i3-A0.A1.R757906		MYN	0.117362	0.197595	0.593951	0.0377446	729	156.081	572.919	26.8629	62.1371
A3.A1.R553327-A0.A1.R760518		MYN	0.0689714	0.116606	0.59149	3.93209e-06	5538	1159.62	4378.38	124.598	288.402
A8.TRINITY_DN37057_c1_g2_i5-A6.TRINITY_DN48519_c3_g1_i11		MYN	0.0174106	0.029479	0.590611	0.0263706	3972	999.402	2972.6	28.8489	51.1511
A7.A0.R1716715-A8.TRINITY_DN39278_c2_g1_i8		MYN	0.0278088	0.0470899	0.590546	0.0121194	3387	750.784	2636.22	34.078	71.922
A7.A1.R532834-A5.A1.S506699		MYN	0.0894986	0.152221	0.587953	0.0291392	822	203.213	618.787	27.8043	52.1957
A7.A1.J549673-A10.TRINITY_DN39240_c0_g1_i3		MYN	0.085316	0.145206	0.587551	0.0476476	852	194.5	657.5	24.9978	53.0022
A6.TRINITY_DN40530_c2_g1_i1-A1.A1.R473734		MYN	0.0117096	0.0199672	0.586443	0.0470756	3888	1096.08	2791.92	21.5725	32.4275
A3.A1.R551160-A3.A1.R475004		MYN	0.0156822	0.0268203	0.584714	0.0300142	4389	1012.21	3376.79	26.5972	52.4028
A7.A2.R177331-A10.TRINITY_DN41279_c2_g4_i1		MYN	0.0745584	0.128548	0.580003	0.0186422	1365	247.29	1117.71	28.7623	79.2377
A1.A0.R1347176-A4.A1.J604895		MYN	0.0995664	0.172096	0.578551	0.0485191	552	127.277	424.723	19.431	39.569
A11.A0.J1657105-A4.A0.R1867718		MYN	0.0470265	0.0816745	0.57578	0.0254508	1590	332.451	1257.55	25.7048	57.2952
A11.A1.R528639-A3.A1.R476494		MYN	0.0502875	0.0874117	0.575294	0.0364326	1212	277.385	934.615	22.5969	45.4031
A11.A0.S1709562-A10.TRINITY_DN43733_c1_g2_i2		MYN	0.0580327	0.101459	0.571984	0.00319942	1890	554.548	1335.45	51.5993	74.4007
A6.TRINITY_DN38911_c0_g1_i2-A9.TRINITY_DN36448_c1_g1_i1		MYN	0.0155453	0.0272696	0.570058	0.0332576	3435	807.75	2627.25	21.5833	40.4167
A9.A0.S872415-A4.A0.R1876273		MYN	0.0501294	0.0879933	0.569696	0.0122759	1650	353.549	1296.45	29.1817	62.8183
A10.TRINITY_DN39354_c4_g1_i3-A11.TRINITY_DN36975_c2_g1_i3		MYN	0.192295	0.337549	0.56968	0.000727128	1557	440.422	1116.58	107.402	188.598
A11.A0.R1663782-A4.A1.R610894		MYN	0.0555958	0.0980795	0.566844	0.0363237	1083	213.235	869.765	19.4274	46.5726
A7.A0.R1725864-A4.A0.J1901942		MYN	0.351319	0.620364	0.566311	0.0249597	426	97.4785	328.522	39.0505	91.9495
A5.A0.S1479103-A4.A0.R1875776		MYN	0.084484	0.150146	0.562681	0.00254	1554	362.555	1191.45	48.8656	95.1344
A6.TRINITY_DN38911_c0_g1_i1-A9.TRINITY_DN36448_c1_g1_i2		MYN	0.0162194	0.0288364	0.562461	0.032092	3285	763.435	2521.57	21.5454	40.4546
A9.A1.R508863-A4.A0.R1877624		MYN	0.415254	0.74237	0.559363	9.27567e-06	1554	405.581	1148.42	178.253	364.747
A9.A0.R1552398-A9.TRINITY_DN26939_c0_g2_i2		MYN	0.0467939	0.0836595	0.559337	0.0396905	1179	259.648	919.352	20.3584	41.6416
A6.TRINITY_DN37475_c0_g1_i4-A1.A0.R1535426		MYN	0.0242736	0.0443183	0.547711	0.0410405	1524	351.546	1172.45	15.0031	27.9969
A1.A1.R453338-A0.A0.R2258597		MYN	0.0253068	0.0463148	0.546409	0.0506052	1806	355.48	1450.52	15.9204	36.0796
A0.TRINITY_DN35279_c1_g1_i4-A5.A0.R1367732		MYN	0.0153272	0.028051	0.546405	0.0394827	2916	629.145	2286.85	17.3099	34.6901
A1.A0.S1400543-A4.A1.S611525		MYN	0.0183769	0.0336623	0.545918	0.0330587	2469	491.984	1977.02	16.1131	35.8869
A5.A0.S1473757-A5.A0.R1423440		MYN	0.0458672	0.0841072	0.545343	0.030355	981	243.134	737.866	19.1766	32.8234
A3.A1.R553310-A4.A1.R601992		MYN	0.0260496	0.0478563	0.544329	0.0419405	1500	481.444	1018.56	22	26
A7.A0.S1723990-A9.TRINITY_DN19347_c0_g1_i1		MYN	0.0721069	0.13297	0.542281	0.015546	957	215.547	741.453	26.05	50.95
A7.A0.S1744044-A4.A0.S1905527		MYN	0.0453854	0.0837371	0.541998	0.0500775	948	210.451	737.549	16.5412	32.4588
A9.A0.S1551577-A2.A0.S1543679		MYN	0.111747	0.207717	0.537975	0.031327	477	113.781	363.219	20.3304	37.6696
A8.TRINITY_DN24061_c0_g1_i1-A4.A0.R1876138		MYN	0.0621235	0.116622	0.532693	0.015504	1041	249.746	791.254	26.8444	47.1556
A11.A0.S1712593-A0.A0.S2328498		MYN	0.0500565	0.0941046	0.531924	0.0181178	1293	276.172	1016.83	23.7829	49.2171
A9.A0.R1565375-A7.TRINITY_DN22670_c0_g1_i1		MYN	0.0356092	0.0672111	0.529811	0.0130622	1554	346.165	1207.84	22.0106	41.9894
A2.TRINITY_DN38965_c0_g2_i4-A9.TRINITY_DN34768_c1_g1_i1		MYN	0.00828658	0.0157399	0.526469	0.0297564	4488	1235.02	3252.98	19.1955	26.8045
A7.A0.R1712570-A8.TRINITY_DN39712_c0_g2_i5		MYN	0.0176785	0.033629	0.525693	0.020155	2517	587.781	1929.22	19.3056	33.6944
A5.A0.S1454941-A1.A0.S1540698		MYN	0.0747764	0.142437	0.524977	0.0149848	909	177.968	731.032	22.9949	52.0051
A5.A0.S1441146-A4.A0.R1867058		MYN	0.0236134	0.0451664	0.522809	0.0166965	2013	550.729	1462.27	24.01	33.99
A1.A0.S1358589-A0.A1.S837213		MYN	0.147585	0.283981	0.519701	0.0162657	444	96.2282	347.772	22.5353	46.4647
A5.A0.R1453921-A6.TRINITY_DN41240_c0_g1_i1		MYN	0.0331534	0.0640094	0.517945	0.017275	1554	405.765	1148.23	24.8015	37.1985
A9.A0.R1545285-A2.A0.S1574606		MYN	0.0304291	0.0588949	0.516668	0.0441748	1083	293.299	789.701	16.4702	23.5298
A11.A1.S553536-A10.TRINITY_DN43219_c0_g1_i1		MYN	0.0690888	0.134375	0.514148	0.0410162	633	129.974	503.026	15.8057	33.1943
A7.A0.R1711999-A10.TRINITY_DN42385_c1_g1_i2		MYN	0.0328301	0.0642803	0.510734	0.00156771	2514	553.116	1960.88	34.03	62.97
A3.A0.R1802397-A7.TRINITY_DN35141_c1_g1_i1		MYN	0.0284734	0.0562279	0.506393	0.00323968	3285	548.495	2736.51	29.5893	76.4107
A6.TRINITY_DN40760_c1_g1_i5-A1.A0.R1535821		MYN	0.0100446	0.0198683	0.505557	0.00858073	5364	1300.29	4063.71	25.4565	40.5435
A1.A1.S476346-A6.TRINITY_DN42933_c0_g1_i2		MYN	0.971901	1.92519	0.504833	0.0374978	246	60.7017	185.298	42.0311	99.9689
A11.A0.R1654612-A11.TRINITY_DN37499_c3_g3_i2		MYN	0.0475772	0.0942615	0.504737	0.000453149	2337	483.971	1853.03	42.6205	85.3795
A0.TRINITY_DN34842_c1_g1_i3-A6.TRINITY_DN47374_c0_g1_i9		MYN	0.0243536	0.0482598	0.504637	0.010766	2103	515.141	1587.86	23.9748	38.0252
A9.A1.S529256-A4.A1.S653227		MYN	0.166056	0.329269	0.504318	0.0194713	390	98.109	291.891	24.6967	42.3033
A5.A0.S1442183-A3.A0.R1489872		MYN	0.0330191	0.0655342	0.503845	0.0497939	1101	181.825	919.175	11.3348	29.6652
A6.TRINITY_DN34432_c1_g1_i1-A9.TRINITY_DN32532_c2_g1_i4		MYN	0.121479	0.24112	0.503811	0.0110614	480	114.98	365.02	23.0902	40.9098
A1.A1.S457215-A0.A0.S2318244		MYN	0.0945111	0.187639	0.503687	0.0498558	384	90.2773	293.723	14.9259	26.0741
A11.A1.S566349-A0.A2.S284624		MYN	0.079064	0.15751	0.501962	0.0189909	747	163.801	583.199	22.2605	43.7395
A3.A0.R1785220-A10.TRINITY_DN41720_c0_g1_i4		MYN	0.0477222	0.095108	0.501769	0.0029446	1683	335.387	1347.61	29.7518	62.2482
A10.TRINITY_DN32077_c0_g1_i2-A1.A0.R1534316		MYN	0.0205948	0.0412575	0.499176	0.00290942	3288	823.573	2464.43	32.9472	50.0528
A6.TRINITY_DN34295_c0_g1_i4-A9.TRINITY_DN36645_c1_g1_i2		MYN	0.0197067	0.0394953	0.498962	0.00782493	2769	651.181	2117.82	24.8349	41.1651
A3.A0.R1784218-A1.A0.R1529501		MYN	0.00350954	0.00704568	0.498112	0.043956	6924	2511.83	4412.17	17.5592	15.4408
A7.A1.R535839-A4.A0.R1868911		MYN	0.0313019	0.0628734	0.497856	0.029898	1299	280.434	1018.57	16.7837	31.2163
A3.A0.S45572-A3.A0.S1340296		MYN	0.274145	0.550808	0.497715	0.018005	243	73.5833	169.417	27.2478	38.7522
A7.A1.S568787-A10.TRINITY_DN43214_c6_g3_i4		MYN	0.0521874	0.105066	0.49671	0.0438025	528	115.674	412.326	11.2154	20.7846
A7.A1.R533240-A4.A0.R1864990		MYN	0.0155384	0.0312957	0.496503	0.0140249	2409	591.379	1817.62	18.0573	27.9427
A3.A1.S600206-A3.A1.S491471		MYN	0.0839347	0.169592	0.494922	0.0401759	453	90.5463	362.454	13.3114	28.6886
A11.A0.S1678647-A3.A0.R1542884		MYN	0.099322	0.201106	0.493879	0.00654648	561	130.96	430.04	23.0288	39.9712
A4.TRINITY_DN35969_c2_g2_i4-A6.TRINITY_DN47837_c0_g1_i6		MYN	0.0260345	0.0527979	0.493098	0.0165919	1788	370.195	1417.81	18.7377	36.2623
A9.A0.R1552898-A0.A0.R2253624		MYN	0.0625776	0.128106	0.488482	0.0201191	627	130.058	496.942	15.1701	29.8299
A3.A1.S49421-A1.A0.S1573271		MYN	0.0774016	0.158977	0.486873	0.0283692	504	101.774	402.226	14.4717	29.5283
A6.TRINITY_DN34046_c0_g1_i1-A4.A0.S1910642		MYN	0.0215251	0.0442195	0.486779	0.0392792	1461	376.56	1084.44	16	23
A7.A0.R1734812-A0.A0.R2267295		MYN	0.0299595	0.0616545	0.485925	0.0246626	1236	226.652	1009.35	13.3582	29.6418
A3.A1.S562617-A7.TRINITY_DN35519_c0_g1_i1		MYN	0.0178794	0.03681	0.48572	0.0149653	2073	519.054	1553.95	18.558	27.442
A8.TRINITY_DN36567_c0_g1_i2-A8.TRINITY_DN26658_c0_g1_i1		MYN	0.0379724	0.0782007	0.485577	0.0389229	948	217.542	730.458	15.9633	27.0367
A5.A0.S1475483-A0.A0.J2272059		MYN	0.0500422	0.103522	0.483396	0.00312586	1431	294.701	1136.3	28.0223	54.9777
A3.A1.S603678-A9.TRINITY_DN36112_c0_g3_i1		MYN	0.156657	0.324641	0.482555	0.00861249	423	86.1862	336.814	22.6004	47.3996
A11.A0.S872762-A10.TRINITY_DN36038_c0_g1_i1		MYN	0.0178957	0.0371183	0.482127	0.0258564	1788	453.812	1334.19	16.4094	23.5906
A8.TRINITY_DN36617_c4_g1_i2-A6.TRINITY_DN48865_c0_g2_i2		MYN	0.00863404	0.0179307	0.481522	0.0450354	3360	788.324	2571.68	13.9246	22.0754
A4.TRINITY_DN27907_c0_g1_i7-A5.A0.S1374949		MYN	0.0696691	0.144748	0.481314	0.0212228	546	119.008	426.992	15.619	28.381
A11.A1.R514907-A1.A1.R470868		MYN	0.0273881	0.0569625	0.480809	0.00352032	1872	496.297	1375.7	27.0267	36.9733
A9.A0.S1515567-A8.TRINITY_DN8_c0_g1_i1		MYN	0.0662067	0.137917	0.480046	0.020937	744	171.982	572.018	20.7799	36.2201
A7.A1.S595930-A10.TRINITY_DN42539_c0_g1_i1		MYN	0.0228813	0.0478	0.478687	0.0238273	1338	421.373	916.627	19.3754	20.6246
A9.A1.S539258-A3.A0.S1508103		MYN	0.452583	0.945624	0.478608	0.000121824	816	218.671	597.329	106.326	202.674
A11.A0.R1651782-A10.TRINITY_DN30893_c0_g1_i1		MYN	0.0329116	0.0689441	0.477367	0.0211442	936	236.725	699.275	15.4999	22.5001
A7.A1.R536363-A9.TRINITY_DN37414_c1_g1_i3		MYN	0.00645304	0.0135254	0.477103	0.0408694	3453	1272.28	2180.72	17	14
A9.A0.S1593961-A0.A0.J2277119		MYN	0.0226078	0.0477529	0.473434	0.00532346	2232	514.443	1717.56	23.754	38.246
A3.A1.R560380-A9.TRINITY_DN37224_c0_g1_i1		MYN	0.0214285	0.0453375	0.472645	0.000738161	3720	765.169	2954.83	33.5863	62.4137
A0.TRINITY_DN34099_c0_g1_i3-A6.TRINITY_DN47410_c5_g1_i1		MYN	0.0398364	0.0842897	0.472613	0.0347655	627	164.519	462.481	13.0596	17.9404
A7.A2.J178886-A7.TRINITY_DN25322_c0_g1_i3		MYN	0.0295958	0.0626447	0.472438	0.0484502	801	159.779	641.221	9.40557	18.5944
A11.A0.S1668774-A4.A1.S564906		MYN	0.0720658	0.152869	0.471422	0.0290776	450	90.0597	359.94	12.2837	24.7163
A7.A0.R1763469-A6.TRINITY_DN40346_c1_g1_i1		MYN	0.0813612	0.172956	0.470415	0.00159054	876	207.254	668.746	31.4622	51.5378
A2.TRINITY_DN34465_c0_g1_i1-A4.A1.S612603		MYN	0.0154415	0.0329369	0.468821	0.0209487	1707	408.578	1298.42	13.1581	19.8419
A6.TRINITY_DN40766_c10_g1_i4-A5.A0.R1380801		MYN	0.0517404	0.110382	0.468739	0.000456334	1521	368.142	1152.86	37.4437	57.5563
A11.A2.J170310-A9.TRINITY_DN41421_c0_g1_i1		MYN	0.430997	0.920622	0.468158	0.00053713	552	140.033	411.967	68.4288	134.571
A3.A0.J1812500-A1.A0.S1578820		MYN	0.0551644	0.117912	0.467846	0.0402111	456	105.357	350.643	11.3766	18.6234
A7.A0.S1772396-A11.TRINITY_DN31995_c0_g1_i1		MYN	0.0367718	0.0786623	0.467464	0.0277714	720	163.006	556.994	12.0232	19.9768
A11.A0.R1698473-A4.A0.R1898043		MYN	0.0317884	0.0681504	0.466445	0.0468057	897	182.797	714.203	11.7799	22.2201
A6.TRINITY_DN37910_c0_g1_i1-A4.A1.R610047		MYN	0.0102433	0.0219768	0.466097	0.00367289	4587	1438.44	3148.56	31	32
A5.A0.S1486145-A4.A1.S595831		MYN	0.0399856	0.0858724	0.46564	0.0115787	1047	252.978	794.022	20.1368	30.8632
A2.TRINITY_DN35864_c1_g1_i1-A1.A0.S1594410		MYN	0.0111333	0.0240075	0.463744	0.00519063	3444	1042.15	2401.85	24.485	26.515
A10.TRINITY_DN37334_c0_g1_i2-A0.A0.R2253003		MYN	0.0449825	0.0970578	0.463461	0.000309622	1770	419.511	1350.49	38.0468	58.9532
A7.A2.R174218-A9.TRINITY_DN26481_c0_g1_i1		MYN	0.0176645	0.0382069	0.462338	0.0340989	1347	282.668	1064.33	10.4246	18.5754
A9.A0.R1563542-A2.A1.S525719		MYN	0.0216891	0.0470729	0.460755	0.0374672	1137	235.307	901.693	10.7255	19.2745
A7.A2.R173994-A4.A0.R1868681		MYN	0.0380548	0.0826502	0.460432	0.0112696	1068	266.508	801.492	20.2673	29.7327
A11.A0.S1650567-A5.A0.R1386766		MYN	0.0337159	0.0732297	0.460413	0.00788436	1221	266.168	954.832	18.5329	31.4671
A1.A0.R1373292-A0.A0.R2277189		MYN	0.00879346	0.0191001	0.460388	0.0183151	2847	815.539	2031.46	15.2454	17.7546
A0.TRINITY_DN34647_c0_g1_i1-A6.TRINITY_DN42050_c0_g1_i3		MYN	0.0289253	0.062914	0.45976	0.00445692	1440	350.756	1089.24	21.1029	30.8971
A9.A0.R1556912-A6.TRINITY_DN45479_c1_g1_i2		MYN	0.0203653	0.0443086	0.459623	0.0132783	1566	376.674	1189.33	16.1056	23.8944
A11.A0.R1661417-A4.A0.R1874569		MYN	0.033315	0.0727092	0.458195	0.00201871	1836	388.919	1447.08	26.8504	47.1496
A6.TRINITY_DN37496_c0_g1_i1-A4.A0.R1872962		MYN	0.0111812	0.0244824	0.456704	0.0422093	1872	481.771	1390.23	11.5868	15.4132
A4.TRINITY_DN36741_c2_g2_i6-A2.A1.R520733		MYN	0.0338226	0.0741318	0.456249	0.0136025	1224	267.032	956.968	18.3607	31.6393
A11.A0.R1650617-A4.A1.R600925		MYN	0.0314436	0.068939	0.456108	0.032388	756	194.88	561.12	12.7226	17.2774
A11.A0.S1703129-A5.A0.R1365590		MYN	0.0291374	0.0643216	0.452996	0.00584174	1305	328.293	976.707	20.1021	27.8979
A6.TRINITY_DN16127_c0_g1_i1-A3.A0.R1477531		MYN	0.00996146	0.0220131	0.452524	0.0161238	3267	568.378	2698.62	12.3045	26.6955
A5.A1.S487065-A5.A1.S479264		MYN	0.0542082	0.120064	0.451493	0.0507838	402	89.994	312.006	9.85341	16.1466
A6.TRINITY_DN35898_c0_g2_i3-A4.A1.S604269		MYN	0.0883556	0.196268	0.450179	0.0119155	477	93.3696	383.63	16.0471	31.9529
A1.A0.S1401551-A0.A0.R2249792		MYN	0.0100407	0.0223104	0.450048	0.0139459	3111	750.843	2360.16	16.4608	23.5392
A11.A0.S1651677-A4.A1.S671035		MYN	0.011474	0.0255108	0.449772	0.00823533	3081	875.598	2205.4	21.8924	25.1076
A1.A1.J449514-A6.TRINITY_DN46688_c4_g4_i1		MYN	0.0488479	0.108753	0.449164	0.010993	825	155.173	669.827	15.3404	31.6596
A11.A0.J1677453-A4.A1.S628485		MYN	0.0220901	0.0493421	0.447693	0.00701956	1704	387.285	1316.72	18.3501	28.6499
A3.A1.R553207-A3.A2.J162265		MYN	0.0166806	0.0373089	0.447095	0.0072338	2205	445.191	1759.81	16	29
A8.TRINITY_DN32074_c0_g1_i2-A11.TRINITY_DN28286_c0_g1_i2		MYN	0.070497	0.157709	0.447006	0.000608265	1008	248.995	759.005	34.982	51.018
A6.TRINITY_DN33115_c0_g1_i2-A5.A1.S492843		MYN	0.0132079	0.0296294	0.445772	0.0150169	2067	498.59	1568.41	14.468	20.532
A11.A0.R1657702-A10.TRINITY_DN44015_c0_g1_i1		MYN	0.014405	0.0323613	0.44513	0.00823226	2313	698.602	1614.4	22	23
A7.A1.S581936-A10.TRINITY_DN40140_c5_g1_i5		MYN	0.0878267	0.197662	0.444327	0.00130808	765	185.132	579.868	31.0085	47.9915
A3.A0.J1802727-A4.A0.S1911557		MYN	0.154833	0.348512	0.444268	0.0164832	303	68.7732	234.227	18.2959	32.7041
A9.A0.J1550067-A3.A0.J1482767		MYN	0.0474735	0.107011	0.443632	0.00755504	957	190.89	766.11	18.7868	35.2132
A6.TRINITY_DN40726_c3_g1_i2-A0.A1.R780852		MYN	0.0455647	0.102916	0.442737	0.00199222	1038	301.854	736.146	28.5524	32.4476
A1.A0.S1363399-A4.A0.S1791071		MYN	0.0217078	0.0490373	0.442679	0.0301156	1089	221.327	867.673	10.4409	18.5591
A7.A1.J532923-A10.TRINITY_DN27036_c0_g1_i1		MYN	0.0733503	0.165968	0.441955	0.000133585	1377	271.841	1105.16	39.907	77.093
A5.A0.R1471025-A1.A0.S1547314		MYN	0.056358	0.127653	0.441493	0.00106345	921	240.658	680.342	28.0691	36.9309
A7.A1.S477937-A7.TRINITY_DN29550_c0_g2_i1		MYN	0.102763	0.233069	0.440913	0.0429996	339	49.9371	289.063	9.29515	27.7048
A9.A0.R1555361-A6.TRINITY_DN49251_c0_g1_i5		MYN	0.0240424	0.0545448	0.440783	0.00689978	1671	402.079	1268.92	21	30
A0.TRINITY_DN35181_c5_g2_i2-A6.TRINITY_DN46532_c0_g3_i9		MYN	0.0232203	0.0528121	0.439677	0.00290374	2367	427.761	1939.24	21.67	44.33
A7.A0.R1717835-A1.A0.R1545027		MYN	0.0368721	0.083926	0.439341	0.0178546	930	234.593	695.407	18	25
A0.TRINITY_DN35912_c1_g1_i1-A4.A0.J1895478		MYN	0.0227342	0.0517972	0.438907	0.0219134	1137	277.63	859.37	13.7699	19.2301
A1.A0.R1352291-A2.A0.R1535891		MYN	0.167807	0.382615	0.438578	0.000285259	609	130.893	478.107	38.2704	71.7296
A11.A1.R512565-A5.A1.R466925		MYN	0.0852041	0.194317	0.438479	1.39631e-06	1695	435.72	1259.28	71.9008	101.099
A1.A1.R469587-A9.TRINITY_DN36440_c3_g2_i1		MYN	0.0739526	0.168679	0.438422	0.0172057	447	127.969	319.031	18.67	22.33
A3.A0.S1833937-A7.TRINITY_DN37667_c2_g1_i1		MYN	0.0199908	0.0458818	0.435702	0.0412489	798	213.59	584.41	9.47422	11.5258
A7.A1.R534295-A10.TRINITY_DN38746_c0_g1_i4		MYN	0.0126049	0.0289975	0.434689	0.00666533	2490	760.179	1729.82	21.3992	21.6008
A3.A0.R1792885-A4.A0.S1924632		MYN	0.0108868	0.0250664	0.434316	0.0250746	1701	406.807	1294.19	10.0127	13.9873
A9.A0.S875999-A2.A0.R1561894		MYN	0.0275644	0.0634741	0.434263	0.0323222	888	177.996	710.004	10.7931	19.2069
A3.A0.R1786944-A4.A1.R609165		MYN	0.0359581	0.0831599	0.432397	0.0427305	612	155.307	456.693	12	16
A9.A0.J1549605-A6.TRINITY_DN46016_c1_g1_i7		MYN	0.126042	0.29244	0.431001	0.0356579	234	39.1468	194.853	9.43072	22.5693
A6.TRINITY_DN40726_c4_g1_i1-A9.TRINITY_DN37604_c3_g1_i2		MYN	0.015045	0.0349114	0.430947	0.0173658	1707	449.107	1257.89	15.2764	18.7236
A11.A1.S565271-A4.A1.S621776		MYN	0.0572174	0.132807	0.430831	0.00234396	1065	193.381	871.619	23	48
A7.A0.S1712827-A9.TRINITY_DN37640_c0_g3_i1		MYN	0.00656496	0.0152444	0.430647	0.0382687	2874	731.031	2142.97	11	14
A5.A0.R1490305-A4.A0.S1954926		MYN	0.130138	0.302351	0.430422	0.0106183	306	67.8489	238.151	16.6041	28.3959
A5.A0.S1222255-A5.A0.R1399551		MYN	0.0230812	0.0536629	0.430115	0.0189395	1002	219.304	782.696	11.2258	17.7742
A7.A0.R1732016-A3.A0.S1514321		MYN	0.141288	0.328491	0.430112	0.000107895	690	187.417	502.583	47.4982	64.5018
A0.TRINITY_DN34084_c3_g4_i3-A1.A0.R1542043		MYN	0.256417	0.596403	0.429938	1.42373e-08	1128	255.028	872.972	101.629	189.371
A7.A0.S1719743-A1.A0.R1537774		MYN	0.0209885	0.0488855	0.429341	0.00525533	1638	419.763	1218.24	19.7912	25.2088
A11.A0.R1677136-A0.A0.S2320378		MYN	0.0622531	0.14509	0.429066	0.00471086	708	151.324	556.676	19.7785	33.2215
A8.TRINITY_DN28529_c0_g1_i1-A6.TRINITY_DN47364_c0_g2_i2		MYN	0.0171474	0.0399657	0.429053	0.00513721	2553	443.569	2109.43	17.2563	35.7437
A1.A1.R450971-A0.A1.R758962		MYN	0.0557524	0.129984	0.428916	0.0150155	579	156.484	422.516	17.3156	22.6844
A3.A1.R549622-A3.A1.R473630		MYN	0.00421896	0.00984736	0.428435	0.00906919	7692	1746.2	5945.8	17	25
A5.A1.S503273-A5.A1.S457506		MYN	0.071145	0.16627	0.427889	0.0173778	480	108.532	371.468	15.8145	25.1855
A11.A0.R1654296-A4.A1.R603559		MYN	0.0124559	0.0291784	0.426887	0.00967644	2448	539.783	1908.22	15.4299	23.5701
A4.TRINITY_DN36736_c3_g3_i1-A2.A2.S213074		MYN	0.0100587	0.0235852	0.426484	0.0122139	2400	610.167	1789.83	14.1207	17.8793
A1.A2.S187905-A2.A2.R192418		MYN	0.158423	0.374454	0.423077	6.03891e-07	1236	247.04	988.96	69.071	140.929
A7.A0.S1727776-A4.A0.R1872961		MYN	0.0150782	0.0356419	0.423047	0.012339	1482	348.963	1133.04	12.0899	16.9101
A1.A1.R453394-A8.TRINITY_DN39327_c1_g1_i5		MYN	0.00824924	0.0195203	0.422599	0.0365122	2139	590.152	1548.85	11.296	12.704
A11.A1.S538912-A4.A2.R205277		MYN	0.0413608	0.0978919	0.422515	0.00228722	1149	238.294	910.706	21.4154	36.5846
A5.A0.S164594-A4.A0.S1689369		MYN	0.803568	1.90327	0.422204	0.0141131	303	70.6584	232.342	46.4704	113.53
A7.A0.S1039241-A1.A0.R1541093		MYN	0.0108472	0.0257107	0.421894	0.0301115	1074	238.193	835.807	6	9
A3.A0.R1791135-A9.TRINITY_DN37766_c0_g1_i7		MYN	0.0197317	0.0468287	0.421358	0.0246273	1155	331.808	823.192	15	16
A4.TRINITY_DN32814_c0_g1_i2-A1.A1.R478324		MYN	0.0549833	0.130601	0.421	0.0031703	936	173.067	762.933	20.6073	40.3927
A7.A1.R547193-A4.A2.S201803		MYN	0.0652138	0.155375	0.419718	0.0373016	435	65.8443	369.156	8.97411	23.0259
A7.A1.S594753-A4.A1.S639242		MYN	0.077237	0.184078	0.419589	0.0271609	426	79.9901	346.01	12.6439	25.3561
A11.A1.R530332-A8.TRINITY_DN32047_c0_g2_i1		MYN	0.564604	1.34621	0.419403	6.42271e-06	609	122.981	486.019	76.912	192.088
A7.A1.R549524-A0.A0.S2263249		MYN	0.0472347	0.112643	0.41933	0.00018862	1638	311.234	1326.77	32.4026	60.5974
A7.A0.R1711662-A4.A0.R1870195		MYN	0.0174984	0.0417927	0.418696	0.000101445	3912	790.799	3121.2	32.029	53.971
A6.TRINITY_DN1925_c0_g1_i1-A0.A1.S773881		MYN	0.0204403	0.0489187	0.417842	0.0317627	1128	232.886	895.114	10.9531	18.0469
A9.A1.R504934-A6.TRINITY_DN48656_c1_g1_i1		MYN	0.0482301	0.11551	0.41754	0.00264994	906	212.71	693.29	22.6225	32.3775
A11.A2.R176289-A3.A1.R484610		MYN	0.0372291	0.0893856	0.4165	0.023786	531	100.898	430.102	8.39162	15.6084
A3.A0.R1783528-A10.TRINITY_DN43417_c0_g1_i4		MYN	0.0278816	0.0669595	0.416395	0.0291094	732	136.742	595.258	8.71596	16.284
A5.A1.S379997-A5.A0.S1372999		MYN	0.0797171	0.191676	0.415896	0.0226719	267	75.3365	191.663	12.5219	14.4781
A9.A0.R1543511-A8.TRINITY_DN39946_c4_g1_i3		MYN	0.00415867	0.0100271	0.414742	0.0178645	5709	1609.24	4099.76	16	17
A3.A0.S1801591-A6.TRINITY_DN38442_c0_g1_i1		MYN	0.118849	0.287045	0.414043	3.13822e-05	951	172.966	778.034	40.5263	85.4737
A8.TRINITY_DN27140_c0_g1_i1-A6.TRINITY_DN21556_c0_g1_i3		MYN	0.025484	0.0615748	0.41387	0.00559313	1191	273.519	917.481	16.0161	22.9839
A3.A1.S577697-A0.A1.S813681		MYN	0.0361485	0.0877491	0.411953	0.0324444	543	173.283	369.717	14	13
A9.A2.S170974-A4.A0.S1893897		MYN	0.0243805	0.0592273	0.411642	0.00219081	1506	427.058	1078.94	24.1406	25.8594
A3.A0.R1796857-A1.A0.R1543280		MYN	0.0185294	0.0451043	0.410812	0.000146584	3021	994.818	2026.18	43	37
A4.TRINITY_DN22129_c0_g1_i1-A0.A1.J769140		MYN	0.0411428	0.100487	0.409437	0.0310298	528	119.992	408.008	10.6923	16.3077
A3.A0.S290874-A4.A1.S635512		MYN	0.181247	0.443719	0.408473	0.00266728	279	67.8373	211.163	22.2081	33.7919
A5.A1.S507264-A8.TRINITY_DN39834_c0_g1_i5		MYN	0.0443032	0.108711	0.40753	0.00156468	1338	203.878	1134.12	20.2871	48.7129
A5.A0.R1483619-A6.TRINITY_DN47450_c3_g8_i1		MYN	0.0515035	0.126733	0.406393	0.0142615	465	136.744	328.256	15.6743	16.3257
A9.A0.S1588967-A11.TRINITY_DN22306_c0_g1_i1		MYN	0.0155975	0.0384765	0.405377	0.0435667	1104	181.725	922.275	6.76689	14.2331
A3.A0.S1820331-A4.A0.S1949056		MYN	0.00948585	0.0234205	0.405024	0.0331028	1098	268.297	829.703	6.1856	7.8144
A9.A0.S1321723-A4.A0.S245150		MYN	0.0896687	0.222354	0.40327	0.0378465	342	51.4334	290.567	9.48041	24.5196
A7.A1.R535914-A3.A0.R1481077		MYN	0.00469022	0.011655	0.402422	0.00183147	6651	2322.24	4328.76	26.7731	20.2269
A3.A0.R1804550-A4.A0.S1874872		MYN	0.00306587	0.00762145	0.402268	0.031714	5445	1849.6	3595.4	14	11
A11.A1.S495443-A4.A0.S1879252		MYN	0.0113595	0.0283284	0.400993	0.0511267	1179	290.255	888.745	8	10
A9.A0.S854248-A5.A0.S34912		MYN	0.0647128	0.161622	0.400395	0.000370525	798	189.911	608.089	27.339	37.661
A11.A0.R1668909-A4.A0.R1884808		MYN	0.0183527	0.045882	0.399999	0.0500638	732	180.06	551.94	8	10
A9.A0.R1587368-A2.A0.S587601		MYN	0.0233468	0.0585008	0.399086	0.0289434	594	132.865	461.135	7.40433	10.5957
A3.A0.S1852030-A10.TRINITY_DN43977_c4_g1_i5		MYN	0.206203	0.517422	0.39852	3.49113e-14	1761	455.32	1305.68	162.977	234.023
A7.A0.S1117897-A3.A0.S1508054		MYN	0.0267248	0.0671291	0.39811	0.0440722	465	104.094	360.906	6.52599	9.47401
A11.A0.S1694208-A5.A0.R1365206		MYN	0.0179912	0.045234	0.397736	0.00163355	2121	473.784	1647.22	20.7233	29.2767
A10.TRINITY_DN30523_c0_g3_i8-A10.TRINITY_DN35394_c0_g2_i1		MYN	0.00116793	0.00293783	0.397547	0	1200	343.026	856.974	1	1
A9.A0.R1546626-A3.A1.S521205		MYN	0.025902	0.0651729	0.397435	0.0347941	651	147.666	503.334	9.19901	12.801
A7.A0.R1739801-A3.A1.S491565		MYN	0.0905727	0.228161	0.396968	0.0179569	348	74.763	273.237	13.731	23.269
A1.A0.S1384188-A8.TRINITY_DN35680_c0_g1_i3		MYN	0.185877	0.468706	0.396574	0.00590711	357	68.7546	288.245	21.6511	47.3489
A10.TRINITY_DN38305_c0_g1_i1-A1.A1.R492118		MYN	0.0408129	0.103003	0.396229	0.0052934	699	149.778	549.222	14.2033	21.7967
A7.A0.R1712677-A8.TRINITY_DN36376_c0_g1_i7		MYN	0.00495721	0.0125296	0.39564	0.0261304	2958	855.113	2102.89	10.6102	10.3898
A8.TRINITY_DN35720_c0_g1_i4-A6.TRINITY_DN40750_c0_g1_i2		MYN	0.0374901	0.0949328	0.394912	0.0126625	672	144.034	527.966	12.6989	19.3011
A10.TRINITY_DN35831_c0_g1_i2-A7.TRINITY_DN35411_c0_g1_i5		MYN	0.0318822	0.0808937	0.394125	0.0114815	729	164.557	564.443	12.3848	17.6152
A11.A0.R1669861-A9.TRINITY_DN27631_c0_g1_i1		MYN	0.000663493	0.00168572	0.393596	0	2103	593.997	1509	1	1
A7.A0.J1735983-A5.A0.S1378850		MYN	0.0209358	0.0531912	0.393596	0.0256214	753	146.287	606.713	7.47954	12.5205
A9.A0.S1515055-A0.A0.R2287227		MYN	0.00354793	0.00901509	0.393554	0.0184291	5802	1563.52	4238.48	14	15
A1.A1.S456270-A8.TRINITY_DN37685_c0_g1_i1		MYN	0.0534526	0.135956	0.393162	0.0155933	453	108.049	344.951	13.2123	17.7877
A1.A0.R1359799-A0.A0.R2253063		MYN	0.00937534	0.0238706	0.392757	0.0512042	1440	471.827	968.173	11	9
A3.A1.S562716-A9.TRINITY_DN35189_c0_g1_i3		MYN	0.0138697	0.0353432	0.392431	0.0507374	978	321.28	656.72	11	9
A11.A0.S1658505-A4.A0.R1883737		MYN	0.0189864	0.0484171	0.392142	0.0128501	1179	323.069	855.931	15	16
A7.A0.R1718750-A5.A1.R463298		MYN	0.0299337	0.0763677	0.391967	0.00368815	1080	239.068	840.932	17.3304	24.6696
A5.A1.S504428-A1.A0.S1537769		MYN	0.00833745	0.0212859	0.391689	0.0267357	1512	353.228	1158.77	7.39328	9.60672
A11.A0.R1655148-A3.A0.R1486155		MYN	0.00485087	0.0124061	0.391007	0.00824121	4254	1276.26	2977.74	15.6065	14.3935
A0.TRINITY_DN35409_c0_g1_i2-A10.TRINITY_DN42358_c0_g1_i3		MYN	0.022907	0.0585974	0.390921	0.00563252	1290	295.551	994.449	16.5764	22.4236
A5.A0.R1441739-A5.A0.R1365972		MYN	0.0134346	0.0344232	0.390277	0.000519853	3369	705.128	2663.87	23.5423	35.4577
A2.TRINITY_DN33311_c0_g2_i2-A7.TRINITY_DN37736_c2_g2_i4		MYN	0.0182933	0.0468747	0.39026	0.0129178	1107	330.677	776.323	15	14
A11.A0.S1696813-A2.A1.S309415		MYN	0.316017	0.810229	0.390035	0.0151164	231	61.1554	169.845	26.2555	43.7445
A3.A0.J1798227-A0.A0.S2295024		MYN	0.0180617	0.046322	0.389917	0.00892555	1536	358.581	1177.42	15.9887	21.0113
A9.A0.S1593991-A5.A0.S1402135		MYN	0.0414834	0.106443	0.389723	0.0228091	462	76.1851	385.815	7.43601	15.564
A5.A1.S530205-A4.A2.S38956		MYN	0.0843866	0.216683	0.389447	0.0183739	216	54.3182	161.682	10.1265	12.8735
A8.TRINITY_DN37052_c4_g1_i2-A0.A1.S799054		MYN	0.0153679	0.0395668	0.388404	0.00878007	1818	358.619	1459.38	13.8075	22.1925
A3.A0.S1702103-A4.A1.S648858		MYN	0.00818007	0.0210729	0.388179	0.014294	1851	392.952	1458.05	8.13899	11.861
A10.TRINITY_DN38882_c0_g1_i4-A3.A1.R474759		MYN	0.00366007	0.00943788	0.387806	0.0308476	4248	960.99	3287.01	9	12
A3.A0.R1848069-A0.A1.R787048		MYN	0.0285633	0.0736787	0.387674	0.0243564	534	124.458	409.542	8.54255	11.4575
A11.A1.R530075-A1.A1.R475362		MYN	0.0544722	0.140569	0.387513	0.00194023	597	160.793	436.207	20.1183	22.8817
A11.A0.J1669137-A0.A0.S2294629		MYN	0.171932	0.443971	0.387261	0.00616015	282	40.6984	241.302	13.1126	36.8874
A10.TRINITY_DN38999_c2_g2_i3-A9.TRINITY_DN37191_c2_g2_i10		MYN	0.105293	0.271983	0.38713	0.000107551	744	133.018	610.982	30.0991	59.9009
A1.A0.S819658-A0.A0.S1819623		MYN	0.0165978	0.0428819	0.387059	0.0326846	699	182.076	516.924	7.51541	8.48459
A3.A0.S1794791-A9.TRINITY_DN36793_c0_g1_i1		MYN	0.0344729	0.0891204	0.386812	0.0158252	627	137.094	489.906	11.5086	16.4914
A5.A0.R1444679-A6.TRINITY_DN48075_c1_g1_i8		MYN	0.00265471	0.00687135	0.386344	0.0186043	6201	2048.13	4152.87	14	11
A1.A2.S174893-A2.A2.S213067		MYN	0.0092676	0.0239937	0.386252	0.0168557	1917	722.174	1194.83	17	11
A1.A0.S1362672-A6.TRINITY_DN47567_c0_g1_i6		MYN	0.00629168	0.0163293	0.385299	0.0404786	2064	617.174	1446.83	9.93681	9.06319
A11.A0.S1695703-A4.A1.R610142		MYN	0.004203	0.0109108	0.385216	0.0304502	3405	1018.18	2386.82	11	10
A6.TRINITY_DN37525_c0_g1_i1-A0.A0.S2276042		MYN	0.0355863	0.0923808	0.385213	0.000840148	1239	271.731	967.269	23.3951	33.6049
A1.A0.R1383135-A6.TRINITY_DN43714_c1_g3_i1		MYN	0.0022081	0.00573487	0.38503	0	630	176.369	453.631	1	1
A7.A1.R533421-A4.A1.R600735		MYN	0.0106899	0.0277909	0.384656	0.0393918	1404	367.114	1036.89	10	11
A7.A1.S456188-A0.A0.S2278600		MYN	0.019834	0.0516064	0.384333	0.0072301	1278	265.284	1012.72	13.1796	19.8204
A8.TRINITY_DN35681_c0_g1_i2-A2.A0.R1546626		MYN	1.25533	3.27097	0.383779	0.0125469	291	74.4118	216.588	55.0966	125.903
A3.A0.S1730870-A2.A0.S1567689		MYN	0.244848	0.638509	0.383468	1.23705e-12	1950	472.712	1477.29	176.339	306.661
A5.A1.S491260-A7.TRINITY_DN36966_c0_g1_i9		MYN	1.14498	2.98813	0.383177	0.000627747	243	53.7412	189.259	44.7068	110.293
A10.TRINITY_DN36374_c1_g1_i2-A4.A1.R610509		MYN	0.00715038	0.0186691	0.383007	0.00346974	3420	944.503	2475.5	17.3892	17.6108
A7.A0.S645098-A4.A1.S598813		MYN	0.112167	0.29442	0.380977	0.000216985	471	134.687	336.313	32.0232	34.9768
A2.TRINITY_DN38599_c0_g1_i3-A3.A0.R1481824		MYN	0.0131464	0.0345357	0.380661	4.78044e-05	4263	996.668	3266.33	33.4365	42.5635
A2.TRINITY_DN38652_c9_g1_i2-A9.TRINITY_DN35721_c3_g4_i1		MYN	0.0983539	0.258381	0.380655	0.0142841	267	65.7457	201.254	13.5333	18.4667
A5.A0.S273276-A0.A0.S2274257		MYN	0.0198532	0.0523499	0.379241	0.0314503	582	150.871	431.129	7.5602	8.4398
A3.A0.S1818362-A0.A0.S2346560		MYN	0.0272837	0.0719496	0.379206	0.00117609	1710	269.322	1440.68	18.4164	38.5836
A9.A1.R503625-A5.A1.S510285		MYN	0.0608341	0.160442	0.379165	0.028635	495	100.824	394.176	12.9756	23.0244
A4.TRINITY_DN34492_c0_g1_i5-A6.TRINITY_DN46818_c0_g1_i11		MYN	0.0212532	0.0560678	0.379062	0.00969431	936	227.514	708.486	12.2044	14.7956
A3.A1.S543633-A3.A0.J1512646		MYN	0.0266576	0.0704273	0.378512	0.0220974	636	156.416	479.584	10.4439	12.5561
A3.A0.S1787385-A0.A0.S2261839		MYN	0.0115031	0.030403	0.378356	0.0216673	1476	337.099	1138.9	10	13
A11.A0.S1673678-A10.TRINITY_DN38634_c0_g1_i2		MYN	0.0224131	0.0594338	0.37711	0.00442465	1110	217.349	892.651	12.2989	19.7011
A5.A0.S1449667-A9.TRINITY_DN33145_c0_g1_i1		MYN	0.0314305	0.0833838	0.376938	4.45674e-05	2079	397.451	1681.55	31.2652	51.7348
A9.A0.S1556165-A0.A0.R2263894		MYN	0.134776	0.357586	0.376904	9.53241e-07	963	172.275	790.725	48.6028	97.3972
A8.TRINITY_DN36162_c0_g1_i1-A0.A0.S2260246		MYN	0.946051	2.5267	0.374421	0.00249008	291	73.4816	217.518	53.2139	115.786
A10.TRINITY_DN39367_c0_g1_i6-A2.A0.R1561192		MYN	0.00805782	0.0215208	0.37442	0.000160225	5118	1380.12	3737.88	29.0589	29.9411
A6.TRINITY_DN40587_c0_g1_i2-A9.TRINITY_DN34252_c0_g1_i2		MYN	1.13051	3.03147	0.372925	0.00875751	270	56.938	213.062	43.5063	122.494
A8.TRINITY_DN34755_c0_g1_i2-A6.TRINITY_DN45477_c0_g1_i3		MYN	0.798861	2.1456	0.372326	0.00476911	255	50.9006	204.099	35.991	99.009
A11.A0.R1661982-A0.A0.R2256001		MYN	0.114178	0.307011	0.371903	1.26473e-30	5409	1127.09	4281.91	276.122	452.878
A5.A0.S73842-A0.A0.R2295026		MYN	0.0580351	0.156114	0.371748	0.00393889	600	114.972	485.028	15.9408	27.0592
A5.A0.S1441920-A7.TRINITY_DN38227_c2_g3_i1		MYN	0.218565	0.588151	0.371615	0.000615322	357	120.61	236.39	42.2044	43.7956
A3.A0.R1796927-A3.A0.S1533025		MYN	0.00213619	0.00575373	0.37127	0.0519922	4977	1223.99	3753.01	7	8
A10.TRINITY_DN35063_c1_g1_i3-A4.A1.S638545		MYN	0.00617514	0.0166421	0.371056	0.037578	2238	610.621	1627.38	10	10
A5.A0.R1444587-A0.A1.R785969		MYN	0.00980484	0.0264318	0.370949	0.0245103	1392	341.056	1050.94	8.7635	10.2365
A11.A0.R1656081-A4.A0.R1877798		MYN	0.00608222	0.0164221	0.370369	0.0194882	2559	742.861	1816.14	12	11
A9.A1.S508399-A5.A0.S1418075		MYN	0.0121151	0.0327249	0.370212	0.0299421	1116	282.583	833.417	9	10
A5.A1.S497842-A2.A0.R1557072		MYN	0.937371	2.54395	0.368471	0.000184447	456	114.113	341.887	82.7051	180.295
A7.A1.R539128-A3.A0.R1478359		MYN	0.00648209	0.0175928	0.368452	0.0493443	639	173.935	465.065	3	3
A6.TRINITY_DN40313_c1_g1_i9-A7.TRINITY_DN38038_c1_g1_i8		MYN	0.0066058	0.0179767	0.367464	0.00153828	4725	978.633	3746.37	17.366	24.634
A7.A0.S1724276-A4.A0.S1945432		MYN	0.0052709	0.0144176	0.365588	0.015842	3081	985.827	2095.17	14	11
A6.TRINITY_DN38468_c0_g1_i1-A2.A0.R1549573		MYN	1.03235	2.83279	0.36443	3.10735e-05	660	141.192	518.808	103.47	281.53
A7.A0.R1719444-A3.A0.R1494895		MYN	0.00433812	0.0119152	0.364082	0.0155493	3732	1186.22	2545.78	14	11
A7.A1.R536445-A9.TRINITY_DN35049_c0_g1_i3		MYN	0.009315	0.025627	0.363484	0.00318785	2199	480.869	1718.13	12.0969	15.9031
A11.A1.S297399-A4.A0.R1869609		MYN	0.000994684	0.00273878	0.363184	0	1374	366.772	1007.23	1	1
A7.A1.R536730-A1.A1.S518455		MYN	0.00677689	0.0186609	0.36316	0.000653819	4725	1041.39	3683.61	19.152	24.848
A1.A0.R1383640-A3.A0.S1482084		MYN	0.173562	0.478511	0.362713	4.01108e-05	567	152.605	414.395	47.0052	63.9948
A10.TRINITY_DN39367_c0_g1_i14-A8.TRINITY_DN36510_c1_g1_i1		MYN	0.0111688	0.0308438	0.362108	0.00587753	2034	499.74	1534.26	15	17
A3.A1.R550528-A1.A1.R471025		MYN	0.00395607	0.0109607	0.360932	0.0259227	3294	1012.2	2281.8	11	9
A7.A0.R1726506-A6.TRINITY_DN49217_c2_g1_i1		MYN	0.00374691	0.0104059	0.360075	0.0388898	2844	970.236	1873.76	10	7
A11.A2.S179337-A4.A2.S176241		MYN	0.00850605	0.0236465	0.359717	0.0221746	1629	564.541	1064.46	13	9
A9.A0.R1578007-A5.A1.S477009		MYN	0.00306579	0.00852642	0.359563	0	447	119.099	327.901	1	1
A2.TRINITY_DN34490_c1_g1_i3-A10.TRINITY_DN43267_c1_g1_i2		MYN	0.010438	0.0290326	0.359527	0.00676215	2079	471.707	1607.29	13.3416	16.6584
A7.A2.S190351-A1.A2.R153038		MYN	0.0140299	0.0390279	0.359485	0.00834845	1245	365.819	879.181	13.79	12.21
A7.A1.S542772-A3.A1.S452816		MYN	0.00532226	0.0148164	0.359214	0.0283895	2313	615.804	1697.2	9	9
A7.A0.S1720987-A10.TRINITY_DN16282_c0_g1_i1		MYN	0.340643	0.94834	0.3592	1.72346e-07	624	167.241	456.759	83.3733	124.627
A2.TRINITY_DN38334_c1_g1_i1-A3.A1.S510879		MYN	0.0513646	0.143036	0.359102	2.25237e-08	1980	483.817	1496.18	61.8867	74.1133
A3.A1.R551462-A9.TRINITY_DN28466_c0_g1_i3		MYN	0.0196706	0.054787	0.359037	0.00127338	1506	325.873	1180.13	17.1018	22.8982
A7.A0.R1739295-A4.A0.R1877326		MYN	0.0114706	0.0319775	0.358709	0.000190393	3831	834.003	2997	25.8926	34.1074
A11.A0.R1649313-A1.A0.R1528476		MYN	0.0182074	0.0508114	0.358332	0.00622072	1152	270.299	881.701	13.1463	15.8537
A2.TRINITY_DN38379_c0_g1_i1-A1.A0.R1530135		MYN	0.00750968	0.0210107	0.357421	0.0206222	1779	508.718	1270.28	10.5091	9.49086
A7.A0.R1713939-A9.TRINITY_DN36138_c0_g1_i1		MYN	0.0025045	0.00700903	0.357325	0.0464423	3777	1243.22	2533.78	8.66722	6.33278
A7.A0.R1724469-A0.A0.R2257426		MYN	0.0539596	0.15126	0.356734	1.37574e-25	7095	1509.98	5585.02	203.478	290.522
A9.A1.S554191-A2.A1.R516705		MYN	0.0145299	0.0407737	0.356354	0.0267677	672	132.431	539.569	5.23659	7.76341
A9.A0.S1580333-A0.A0.R2294535		MYN	0.0273401	0.0768621	0.355703	0.0267801	327	71.3369	255.663	5.13713	6.86287
A11.A0.S1707055-A6.TRINITY_DN43814_c1_g1_i6		MYN	0.00307054	0.00864176	0.355315	0	444	117.557	326.443	1	1
A7.A0.S56488-A3.A1.S476840		MYN	0.0939476	0.264521	0.355161	0.00170522	378	75.1432	302.857	16.2804	26.7196
A10.TRINITY_DN33433_c1_g1_i4-A10.TRINITY_DN33869_c0_g1_i4		MYN	0.0103634	0.0291983	0.354931	0.0076734	1953	490.614	1462.39	13.9539	15.0461
A7.A1.S544236-A4.A1.S647430		MYN	0.00530976	0.0149675	0.354753	0.0489145	1803	474.457	1328.54	7	7
A7.A1.R540144-A6.TRINITY_DN39874_c1_g1_i1		MYN	0.00604922	0.0170715	0.354345	0	228	60.4998	167.5	1	1
A11.A1.R507928-A3.A0.R1477834		MYN	0.0042602	0.0120542	0.353422	0.00710014	4404	1342.55	3061.45	16	13
A11.A1.R535592-A3.A0.S1522542		MYN	0.035854	0.101577	0.352972	0.000827493	987	192.728	794.272	18.2185	27.7815
A0.TRINITY_DN32350_c0_g4_i4-A2.A0.R1539059		MYN	0.00808312	0.0229398	0.352362	0.0150739	1821	530.95	1290.05	11.6319	10.3681
A7.A0.S737656-A0.A0.J2250190		MYN	0.0129215	0.0367559	0.351548	0.00219325	1947	530.309	1416.69	18.8579	18.1421
A9.A2.S157262-A2.A2.S205157		MYN	0.0561102	0.159611	0.351544	9.30922e-07	1461	283.108	1177.89	40.3837	63.6163
A7.A0.R1740987-A3.A0.S1532303		MYN	0.00730645	0.0208448	0.350517	0.00650301	2655	665.307	1989.69	13.5333	14.4667
A11.A0.R1659838-A10.TRINITY_DN44783_c2_g1_i2		MYN	0.00590333	0.0168433	0.350486	0.0160327	2766	724.574	2041.43	12	12
A11.A0.R1651296-A1.A0.R1528613		MYN	0.00488342	0.0139434	0.350232	0.00479335	4110	1232.74	2877.26	17	14
A7.A0.J1735965-A10.TRINITY_DN24496_c0_g2_i1		MYN	0.0503475	0.14396	0.349731	0.000165781	846	188.185	657.815	24.1483	31.8517
A7.A1.R553180-A1.A0.R1558029		MYN	0.0216266	0.0619845	0.348903	0.000327114	1821	403.52	1417.48	23.8001	30.1999
A3.A1.S597040-A11.TRINITY_DN32834_c0_g1_i1		MYN	0.00432533	0.012436	0.347807	0	315	81.6451	233.355	1	1
A6.TRINITY_DN40361_c0_g1_i5-A4.A0.R1870107		MYN	0.00361749	0.0104024	0.347754	0.03843	2721	780.503	1940.5	8	7
A7.A0.R1708203-A0.A0.R2301103		MYN	0.164157	0.474231	0.346154	2.66473e-12	1215	321.125	893.875	107.907	131.093
A6.TRINITY_DN38499_c0_g1_i2-A3.A0.S1504526		MYN	0.00598749	0.0172984	0.346131	0.00948702	2478	741.183	1736.82	12.6431	10.3569
A7.A1.S90407-A10.TRINITY_DN44040_c0_g1_i1		MYN	0.00912762	0.0263752	0.346069	0.00624298	2124	520.422	1603.58	13.4536	14.5464
A3.A0.S1276449-A3.A0.J1491210		MYN	0.0402217	0.116477	0.34532	0.00420563	657	137.277	519.723	14.6716	20.3284
A1.A0.S811293-A5.A0.S1392267		MYN	0.0298154	0.0864365	0.34494	0.0016873	951	195.39	755.61	15.9253	22.0747
A10.TRINITY_DN38500_c0_g1_i5-A10.TRINITY_DN43755_c0_g1_i5		MYN	0.00334217	0.00969173	0.344848	0	408	108.018	299.982	1	1
A7.A0.R1722255-A6.TRINITY_DN45387_c0_g1_i2		MYN	0.0236821	0.0686848	0.344795	6.88028e-05	1725	423.305	1301.7	27.6728	30.3272
A2.TRINITY_DN40248_c1_g3_i1-A4.A1.R601233		MYN	0.00915215	0.0266064	0.343984	0.00179493	2364	801.676	1562.32	20.8074	14.1926
A3.A0.S1139517-A10.TRINITY_DN53322_c0_g1_i1		MYN	0.0620123	0.180388	0.343771	0.0360671	264	45.2071	218.793	7	13
A3.A0.R1788786-A9.TRINITY_DN37548_c0_g1_i1		MYN	0.00323449	0.0094207	0.343339	0.0140058	4290	1500.02	2789.98	14	9
A3.A1.S592584-A0.A0.S2257826		MYN	0.0799778	0.233128	0.343064	0.0321335	198	35.4177	162.582	6.70462	12.2954
A6.TRINITY_DN38159_c1_g1_i1-A5.A1.S462550		MYN	0.0268284	0.0782558	0.342829	0.00182905	1044	184.692	859.308	13.3675	22.6325
A6.TRINITY_DN40389_c1_g1_i6-A6.TRINITY_DN46921_c1_g1_i3		MYN	0.00422144	0.0123218	0.342598	0.0240087	2544	538.391	2005.61	6.55792	8.44208
A7.A0.R1770558-A0.A1.S782056		MYN	0.076989	0.224979	0.342206	0.000377373	636	109.48	526.52	20.5057	38.4943
A7.A0.R1709199-A7.TRINITY_DN38510_c1_g1_i7		MYN	0.00299689	0.0087707	0.341693	0.0154644	4722	1377.49	3344.51	12	10
A11.A0.S1662549-A4.A0.S1878448		MYN	0.0012999	0.00381152	0.341044	0.0491937	2067	526.76	1540.24	2	2
A11.A0.J1679098-A2.A0.J1571862		MYN	0.00430139	0.0126217	0.340794	0.04946	627	160.498	466.502	2	2
A9.A1.R510706-A0.A0.R2268219		MYN	0.000608762	0.00178823	0.340427	0	2205	561.526	1643.47	1	1
A5.A1.S530265-A8.TRINITY_DN39318_c0_g3_i2		MYN	0.00559499	0.0164374	0.340382	0.0331814	1338	333.347	1004.65	5.40186	5.59814
A11.A0.R1655764-A3.A0.S1523997		MYN	0.00415125	0.0122054	0.340117	0.0301601	2595	662.353	1932.65	8	8
A3.A1.R549886-A7.TRINITY_DN37647_c0_g1_i2		MYN	0.00230544	0.00680657	0.338708	0.0138975	6429	2083.94	4345.06	14	10
A6.TRINITY_DN36133_c1_g1_i2-A8.TRINITY_DN39269_c3_g1_i4		MYN	0.00125392	0.00370716	0.338243	0.0417715	3945	843.757	3101.24	3.1164	3.8836
A9.A0.S1563618-A5.A0.S1223500		MYN	0.00412261	0.0121936	0.338095	0.0211323	1632	415.105	1216.9	5	5
A5.A0.R1463992-A6.TRINITY_DN44219_c0_g1_i2		MYN	0.00198789	0.00588145	0.337994	0.0482887	1350	341.843	1008.16	2	2
A5.A0.S1480080-A0.A0.R2307293		MYN	0.00467362	0.0138638	0.33711	0.015752	2475	715.548	1759.45	9.80373	8.19627
A10.TRINITY_DN37586_c0_g2_i1-A10.TRINITY_DN41919_c2_g1_i2		MYN	0.00775026	0.0229912	0.337097	0.0439333	639	139.431	499.569	3.15281	3.84719
A11.A0.S1676680-A6.TRINITY_DN40085_c0_g1_i3		MYN	0.00462429	0.0137196	0.337056	0.023909	2307	487.992	1819.01	6.62857	8.37143
A3.A0.S1478517-A5.A0.R1411039		MYN	0.889464	2.6397	0.336957	8.93781e-06	174	33.7707	140.229	30.6666	72.3334
A3.A0.S1850921-A0.A0.R2248257		MYN	0.00534268	0.0158599	0.336867	0.00524473	3213	957.239	2255.76	15	12
A3.A0.S1858745-A9.TRINITY_DN15340_c0_g1_i1		MYN	0.00252007	0.00748444	0.336708	0.0325931	3858	1074.85	2783.15	8	7
A9.A0.S1592187-A2.A0.R1558976		MYN	0.00712913	0.0211965	0.336334	0.0325322	1611	482.75	1128.25	10	8
A10.TRINITY_DN29337_c0_g1_i1-A4.A0.S1877877		MYN	0.0262595	0.0781255	0.33612	0.00442101	825	204.114	620.886	14.9872	16.0128
A7.A0.R1707883-A3.A0.R1479539		MYN	0.00474016	0.014111	0.335919	0.0106971	3051	933.853	2117.15	13	10
A3.A1.S597082-A3.A0.R1493006		MYN	0.0309116	0.0920352	0.335868	1.97834e-06	1950	453.545	1496.45	38.705	45.295
A8.TRINITY_DN34023_c0_g1_i4-A11.TRINITY_DN31679_c0_g2_i1		MYN	0.00439319	0.0130921	0.33556	0.0249213	2415	514.797	1900.2	6.67916	8.32084
A8.TRINITY_DN33608_c0_g1_i3-A6.TRINITY_DN44057_c0_g1_i1		MYN	0.00914808	0.0272816	0.335321	0.0307118	600	155.382	444.618	4	4
A7.A1.J537345-A7.TRINITY_DN26828_c0_g1_i1		MYN	0.000621189	0.00185261	0.335306	0	2154	541.189	1612.81	1	1
A7.A1.R543192-A4.A1.S601776		MYN	0.0102157	0.0304694	0.335277	0.0476192	831	237.558	593.442	7	6
A9.A1.R510236-A8.TRINITY_DN39327_c1_g1_i1		MYN	0.00915569	0.0273095	0.335256	0.00176483	2112	615.613	1496.39	16.3876	13.6124
A6.TRINITY_DN34934_c0_g1_i4-A4.A1.R602024		MYN	0.000597611	0.00178382	0.335018	0	2238	562.332	1675.67	1	1
A11.A1.S486922-A3.A0.R1490721		MYN	0.163165	0.488475	0.334029	2.8551e-14	1581	301.375	1279.63	104.645	187.355
A6.TRINITY_DN40447_c1_g1_i8-A4.A2.S203526		MYN	0.00337487	0.010104	0.334015	0.0279645	3177	800.035	2376.97	8	8
A4.TRINITY_DN28741_c0_g1_i1-A5.A0.R1375731		MYN	0.00848437	0.0254577	0.333274	0.00327465	2301	460.282	1840.72	11.482	15.518
A0.TRINITY_DN35157_c0_g2_i5-A4.A1.J608913		MYN	0.0402921	0.120981	0.333046	0.00224521	639	124.309	514.691	13.8212	20.1788
A7.A1.S566131-A0.A0.R2274788		MYN	0.00939185	0.0282292	0.3327	0.022972	1368	291.93	1076.07	8	10
A3.A2.R179393-A9.TRINITY_DN37283_c2_g1_i2		MYN	0.00696898	0.0209587	0.332509	0.0169523	1482	419.395	1062.61	8.63008	7.36992
A3.A0.R1789359-A3.A0.R1481133		MYN	0.00560873	0.0169302	0.331286	0.00736804	2871	722.329	2148.67	12	12
A11.A0.S1695510-A7.TRINITY_DN38222_c0_g1_i1		MYN	0.00422172	0.0127556	0.33097	0.0129779	3252	1112.01	2139.99	14	9
A11.A2.S158161-A6.TRINITY_DN37360_c0_g1_i2		MYN	0.00102748	0.00310582	0.330825	0	1299	324.048	974.952	1	1
A3.A1.R551258-A10.TRINITY_DN44346_c0_g1_i5		MYN	0.0103913	0.0314441	0.330467	0.00267463	1902	513.851	1388.15	15.681	14.319
A7.A0.R1707104-A3.A0.R1477862		MYN	0.00184987	0.00559916	0.330383	0.00609871	8835	2879.25	5955.75	16	11
A7.A2.S164350-A9.TRINITY_DN23571_c0_g1_i1		MYN	0.00426022	0.0129152	0.329862	0	315	79.4995	235.501	1	1
A11.A0.R1706818-A6.TRINITY_DN44482_c1_g1_i7		MYN	0.00918494	0.0278862	0.329372	0.0282723	1248	253.958	994.042	6.92643	9.07357
A4.TRINITY_DN31161_c0_g1_i4-A0.A1.J764228		MYN	0.00599437	0.0182058	0.329256	0.0471025	1509	503.866	1005.13	9	6
A9.A1.R503041-A2.A0.R1549774		MYN	0.00225603	0.00685633	0.329044	0.0154577	5319	1765.73	3553.27	12	8
A0.TRINITY_DN33635_c0_g1_i1-A0.A1.S839894		MYN	0.00173679	0.00528427	0.328672	0	768	190.01	577.99	1	1
A7.A0.R1710650-A0.A0.R2274692		MYN	0.00339954	0.0103457	0.328596	0.00197713	4902	1658.14	3243.86	17	11
A5.A0.S1478285-A0.A0.J2287746		MYN	0.0945372	0.287961	0.328298	0.000646952	423	79.982	343.018	18.5391	30.4609
A7.A0.R1750432-A4.A1.S599870		MYN	0.00729898	0.0222328	0.328298	0.0213446	1608	506.078	1101.92	11	8
A9.A0.S1583439-A4.A0.R1899968		MYN	0.00957561	0.0291904	0.32804	0.00402635	1860	597.756	1262.24	17	12
A2.TRINITY_DN35202_c0_g1_i1-A3.A0.S1493889		MYN	0.0121881	0.0371754	0.327853	0.0144535	660	167.043	492.957	6.04996	5.95004
A5.A0.S1464409-A4.A0.S1950840		MYN	0.00114089	0.00348287	0.327571	0.0453784	2331	576.278	1754.72	2	2
A9.A1.R506235-A0.A1.R764234		MYN	0.00122645	0.00374662	0.327349	0	1086	268.888	817.112	1	1
A9.A1.R503814-A0.A1.R762385		MYN	0.00535551	0.016366	0.327233	0.00947774	2868	805.751	2062.25	13	11
A1.A0.S855259-A3.A0.S1480438		MYN	0.0256091	0.078301	0.32706	0.0233793	384	88.8902	295.11	6.57181	7.42819
A3.A1.R552290-A9.TRINITY_DN36977_c3_g1_i7		MYN	0.0112477	0.0344154	0.326823	0.0251038	876	234.705	641.295	7.84494	7.15506
A9.A1.R517502-A2.A0.R1537561		MYN	0.0281395	0.0861024	0.326814	4.86185e-06	1686	442.332	1243.67	35.7007	34.2993
A9.A0.S1588962-A0.A0.R2246973		MYN	0.00958246	0.0293623	0.326353	0.00274997	1998	631.283	1366.72	18	13
A2.TRINITY_DN39304_c2_g1_i2-A7.TRINITY_DN38278_c3_g3_i1		MYN	0.0141894	0.0434869	0.326292	0.0276235	762	192.725	569.275	8	8
A11.A1.S129418-A4.A1.S572525		MYN	0.00710371	0.0218552	0.325035	0.0512468	1131	280.119	850.881	6	6
A10.TRINITY_DN8350_c0_g1_i1-A3.A0.R1477178		MYN	0.0383163	0.117897	0.324999	1.33276e-05	1236	283.833	952.167	30.5507	35.4493
A2.TRINITY_DN38856_c3_g1_i8-A3.A0.R1491871		MYN	0.00628467	0.0193531	0.324737	0.0407815	1329	367.934	961.066	7	6
A6.TRINITY_DN40383_c0_g1_i2-A3.A0.J1487680		MYN	0.018362	0.0565548	0.324676	2.91933e-05	2028	558.1	1469.9	30.3585	26.6415
A7.A0.R1715075-A3.A0.R1484029		MYN	0.00295846	0.00911219	0.324671	0.0161598	3816	1106.01	2709.99	10	8
A7.A0.R1757020-A5.A0.S474771		MYN	0.00886299	0.0273418	0.324155	0.0460629	303	75.8254	227.175	2	2
A11.A1.S543123-A1.A0.J1539044		MYN	0.112373	0.346813	0.324017	0.00229173	381	52.7761	328.224	13.9755	34.0245
A11.A0.R1651366-A10.TRINITY_DN43788_c4_g1_i3		MYN	0.0167148	0.0517342	0.323089	0.000299955	1491	342.307	1148.69	17.0284	18.9716
A3.A0.S1837239-A1.A0.S1542083		MYN	0.0319391	0.0989462	0.322792	0.014157	477	84.5198	392.48	7.73638	12.2636
A9.A1.S539863-A8.TRINITY_DN14087_c0_g1_i2		MYN	0.0103831	0.0321668	0.32279	0.0435958	765	148.406	616.594	4.64778	6.35222
A11.A0.S1683506-A8.TRINITY_DN34899_c0_g1_i3		MYN	0.03174	0.0985285	0.32214	0.0390318	303	77.4341	225.566	7	7
A1.A0.S1360644-A3.A0.S1488686		MYN	0.0881305	0.273741	0.321948	0.00720926	264	43.5172	220.483	9.6852	18.3148
A7.A0.J1710684-A3.A1.R478833		MYN	0.0778042	0.241682	0.321928	0.000616497	426	92.8368	333.163	18.4688	24.5312
A5.A0.J1460259-A0.A0.R2262102		MYN	0.00341117	0.0106003	0.321798	0.0274107	2820	763.158	2056.84	8	7
A1.A0.S1356322-A0.A0.S2307810		MYN	0.010983	0.0341994	0.321147	0.00909682	1308	390.171	917.829	13	10
A11.A0.S1718200-A0.A0.J2248617		MYN	0.00611802	0.0190509	0.321141	0.0345149	1524	374.828	1149.17	7	7
A3.A0.R1785898-A3.A0.R1477866		MYN	0.00795	0.0247624	0.321052	0.0140085	1554	415.403	1138.6	10	9
A2.TRINITY_DN37278_c0_g1_i8-A3.A1.R473023		MYN	0.0110411	0.034414	0.320831	0.00791386	1131	249.452	881.548	8.34289	9.65711
A7.A0.R1718383-A3.A0.R1490849		MYN	0.00292728	0.00912712	0.320723	0.0171037	3891	1409.28	2481.72	12.7506	7.24941
A10.TRINITY_DN38402_c0_g1_i1-A7.TRINITY_DN36870_c1_g1_i2		MYN	1.13876	3.55569	0.320264	0.000131991	528	114.539	413.461	88.3003	238.7
A7.A0.R1705974-A4.A1.S662106		MYN	0.00224401	0.00700855	0.320181	0	591	144.574	446.426	1	1
A6.TRINITY_DN37887_c2_g2_i6-A3.A0.R1508299		MYN	0.0220953	0.0690201	0.320129	0.0019592	951	261.548	689.452	17	15
A10.TRINITY_DN28444_c0_g1_i3-A1.A1.R476135		MYN	1.25191	3.91216	0.320005	0.00017466	717	184.234	532.766	138.922	320.078
A3.A0.R1794829-A4.A0.R1876496		MYN	0.00393932	0.0123138	0.319911	0.00613804	3951	1148.55	2802.45	14	11
A7.A0.S1769564-A0.A0.R2349101		MYN	0.60055	1.87831	0.319729	2.3979e-07	867	204.365	662.635	126.298	272.702
A5.A1.S502141-A8.TRINITY_DN32697_c0_g2_i6		MYN	0.0149461	0.0467525	0.319684	0.00907331	966	289.516	676.484	13	10
A1.A1.S489538-A1.A1.R470833		MYN	0.0158163	0.0495566	0.319157	0.00913436	915	274.929	640.071	13	10
A10.TRINITY_DN10109_c0_g1_i1-A4.A1.S155911		MYN	0.0298181	0.0935813	0.318633	0.0232964	492	80.6162	411.384	6.98232	12.0177
A7.A1.S531214-A7.TRINITY_DN37587_c0_g1_i3		MYN	0.00581805	0.0182599	0.318625	0.00683677	2022	523.351	1498.65	9.31683	8.68317
A11.A0.S1650126-A1.A0.R1530342		MYN	0.00337256	0.0105931	0.318375	0.0334243	1179	286.424	892.576	3	3
A7.A0.R1742745-A0.A1.S774784		MYN	0.10201	0.320708	0.318078	0.000230833	444	97.2418	346.758	23.9901	33.0099
A5.A1.S485811-A8.TRINITY_DN38451_c0_g2_i3		MYN	0.00795895	0.0250238	0.318055	0.0034592	2184	584.986	1599.01	14.3426	12.6574
A1.A0.R1372169-A0.A0.R2270668		MYN	0.054915	0.172863	0.31768	2.46383e-05	879	174.868	704.132	26.7338	37.2662
A2.TRINITY_DN30777_c0_g1_i1-A9.TRINITY_DN32411_c0_g1_i1		MYN	0.00100859	0.00317578	0.317589	0	1311	317.136	993.864	1	1
A11.A1.S560105-A0.A1.R828233		MYN	0.197091	0.620803	0.317478	0.00250807	189	57.8231	131.177	21.6704	22.3296
A5.A1.S528794-A0.A1.S839986		MYN	0.012663	0.0399027	0.317347	0.0176161	699	166.307	532.693	6.31319	6.68681
A7.A0.R1735656-A0.A0.R2278788		MYN	0.00214248	0.00676599	0.316655	0.0460943	3696	891.494	2804.51	6	6
A1.A1.S461910-A4.A1.S660756		MYN	0.112065	0.354043	0.316529	0.00408743	276	58.5544	217.446	14.3723	22.6277
A10.TRINITY_DN29023_c0_g1_i2-A4.A0.R1895180		MYN	0.00516948	0.0163425	0.316321	0.034956	1389	349.85	1039.15	5.65186	5.34814
A9.A0.R1572304-A2.A0.S1606400		MYN	0.0461805	0.146297	0.315663	1.91571e-07	1341	338.124	1002.88	44.1938	44.8062
A7.A2.R177527-A1.A0.R1531343		MYN	0.0155702	0.0493489	0.315512	0.000397551	1467	451.353	1015.65	21.3777	15.6223
A6.TRINITY_DN35032_c0_g1_i2-A9.TRINITY_DN29651_c0_g2_i3		MYN	0.0524202	0.166237	0.315334	0.00237283	468	87.6845	380.316	12.7683	19.2317
A2.TRINITY_DN39920_c4_g5_i2-A9.TRINITY_DN37372_c1_g5_i6		MYN	0.0150133	0.0476159	0.315301	0.00800224	855	235.351	619.649	10.7961	9.20394
A7.A1.R550473-A6.TRINITY_DN47137_c2_g2_i1		MYN	0.0532081	0.168876	0.315072	6.44032e-07	1056	313.254	742.746	45.8958	38.1042
A11.A1.R511649-A4.A1.R607632		MYN	0.00694255	0.0220407	0.314988	0.000655072	3087	924.564	2162.44	20.0627	14.9373
A3.A0.S1840602-A10.TRINITY_DN44261_c2_g1_i4		MYN	0.00568883	0.0180682	0.314854	0.00218599	3408	714.536	2693.46	12.7364	15.2636
A6.TRINITY_DN40234_c3_g5_i2-A3.A0.S1488749		MYN	0.014649	0.046617	0.314243	0.0116263	885	169.214	715.786	7.61935	10.3806
A3.A1.S591438-A9.TRINITY_DN25587_c0_g2_i2		MYN	0.00487938	0.0155467	0.313854	0.0361151	1551	522.088	1028.91	8	5
A11.A0.R1652192-A7.TRINITY_DN35673_c0_g1_i3		MYN	0.0129535	0.0413093	0.313573	0.0178828	909	199.062	709.938	7.93403	9.06597
A9.A0.S1602063-A0.A0.S2140904		MYN	0.00616229	0.0196537	0.313544	0.0136605	1821	516.896	1304.1	10	8
A11.A2.R170568-A4.A2.R198905		MYN	0.0149064	0.0475693	0.313361	0.00381046	1038	279.122	758.878	12.8017	11.1983
A6.TRINITY_DN39946_c2_g1_i8-A10.TRINITY_DN44459_c1_g1_i6		MYN	0.00321693	0.0102761	0.313052	0.0220575	2982	777.926	2204.07	7.92799	7.07201
A5.A1.S487217-A4.A0.S1922868		MYN	0.381772	1.22311	0.312132	0.00136675	240	57.0023	182.998	30.3744	54.6256
A11.A1.R508601-A3.A1.R478982		MYN	0.0138421	0.0444245	0.311587	0.0142387	651	173.149	477.851	7.44992	6.55008
A8.TRINITY_DN30804_c0_g1_i3-A2.A0.R1540438		MYN	0.00495096	0.0159084	0.311217	0.000468411	4584	1542.99	3041.01	24	15
A3.A2.R179821-A3.A2.R160946		MYN	0.00391544	0.0125969	0.310826	0.00872462	3351	1045.03	2305.97	13	9
A11.A1.S565541-A9.TRINITY_DN34214_c0_g1_i3		MYN	0.000471034	0.00151549	0.310814	0	2787	662.25	2124.75	1	1
A7.A0.R1716889-A0.A0.R2275329		MYN	0.00465351	0.0149776	0.310697	0.000890109	3543	955.11	2587.89	14	12
A5.A0.R1442026-A5.A0.R1365666		MYN	0.00829478	0.0266978	0.310692	0.00478951	1668	404.897	1263.1	10.5857	10.4143
A11.A0.R1649948-A4.A2.R194027		MYN	0.00954948	0.0307523	0.310529	0.00531049	1485	535.733	949.267	16	9
A2.TRINITY_DN38817_c1_g1_i3-A1.A0.R1536668		MYN	0.00126852	0.00409521	0.309756	0.0515559	4872	1715.5	3156.5	7	4
A5.A0.R1459224-A0.A1.S810850		MYN	0.00874128	0.0282236	0.309715	0.0278834	981	289.946	691.054	8	6
A6.TRINITY_DN39556_c0_g1_i4-A4.A1.R610566		MYN	0.101329	0.327547	0.309357	3.05006e-12	1446	330.744	1115.26	82.644	105.356
A6.TRINITY_DN40901_c2_g2_i4-A10.TRINITY_DN44718_c3_g2_i2		MYN	0.0054809	0.0177246	0.309225	0.0293371	1683	401.13	1281.87	7	7
A11.A1.R508178-A4.A0.S1875270		MYN	0.0253619	0.0821479	0.308734	0.00589219	666	143.301	522.699	11	13
A7.A1.R536348-A3.A1.S511548		MYN	0.0359776	0.116655	0.308409	2.65893e-12	3261	714.962	2546.04	75.6096	89.3904
A9.A1.S484416-A11.TRINITY_DN33169_c0_g1_i1		MYN	0.0477144	0.154764	0.308305	5.72898e-05	786	137.231	648.769	19.0909	29.9091
A11.A0.R1651039-A4.A0.R1865906		MYN	0.00195678	0.00635222	0.308047	0.0399369	1341	316.387	1024.61	2	2
A3.A0.R1808093-A4.A0.R1878888		MYN	0.00716365	0.0232796	0.307722	0.00113067	2760	787.326	1972.67	17.94	14.06
A10.TRINITY_DN33913_c0_g1_i2-A7.TRINITY_DN31757_c1_g1_i2		MYN	0.00419706	0.0136484	0.307513	0.0253044	1014	296.899	717.101	4	3
A3.A0.R1793453-A6.TRINITY_DN48075_c1_g1_i1		MYN	0.00128864	0.00419607	0.307106	0.026098	6576	1913.18	4662.82	8	6
A6.TRINITY_DN38777_c0_g1_i2-A9.TRINITY_DN33153_c0_g1_i2		MYN	0.00453466	0.0147658	0.307106	0.0268878	1833	468.506	1364.49	6.83741	6.16259
A7.A1.S579004-A4.A1.S645355		MYN	0.052574	0.171733	0.306138	0.0212262	249	46.1104	202.89	6.70513	10.2949
A0.TRINITY_DN17359_c0_g1_i1-A2.A0.S1040678		MYN	0.00182074	0.00595088	0.305962	0	720	169.999	550.001	1	1
A11.A0.R1665719-A4.A1.R607150		MYN	0.0175434	0.057418	0.305538	6.77735e-05	1563	422.866	1140.13	23.2588	19.7412
A9.A1.S523372-A0.A0.S2287989		MYN	0.0182106	0.0597215	0.304925	0.00344122	954	231.118	722.882	13	13
A1.A0.R1362846-A8.TRINITY_DN39763_c0_g1_i1		MYN	0.151785	0.497809	0.304907	5.96918e-25	2046	558.679	1487.32	194.382	203.618
A7.A1.R534879-A3.A0.R1481201		MYN	0.00404759	0.0132926	0.304498	0.00549144	3543	1065.09	2477.91	14	10
A11.A0.S1278367-A4.A0.R1922321		MYN	0.0103743	0.0340857	0.30436	0.0485928	666	180.681	485.319	6	5
A5.A0.R1481952-A10.TRINITY_DN41289_c0_g1_i2		MYN	0.0104223	0.0343092	0.303777	0.00920743	978	254.016	723.984	8.50982	7.49018
A5.A0.S1453415-A6.TRINITY_DN30924_c0_g1_i1		MYN	0.0433738	0.142882	0.303564	0.0122433	306	60.2689	245.731	7.73645	10.2635
A4.TRINITY_DN35558_c0_g1_i3-A4.A0.R1884917		MYN	0.00722346	0.0238	0.303506	0.0128164	1359	325.336	1033.66	7.57257	7.42743
A5.A0.R1468191-A3.A1.R476004		MYN	0.0651249	0.214854	0.303112	0.000106756	615	180.253	434.747	30	27
A7.A0.R1704808-A1.A0.R1528273		MYN	0.004544	0.0149938	0.303059	0.0251805	1866	540.818	1325.18	8	6
A3.A0.J1815840-A0.A1.J769916		MYN	0.00200481	0.00662116	0.302788	0	654	152.729	501.271	1	1
A9.A0.R1552038-A0.A1.R769425		MYN	0.00372128	0.0122907	0.302772	0.0248976	2274	657.478	1616.52	8	6
A1.A0.R1369685-A5.A0.S1412787		MYN	0.0307934	0.101731	0.302695	2.05908e-06	1527	349.145	1177.85	32.498	35.502
A4.TRINITY_DN33305_c1_g3_i2-A11.TRINITY_DN34715_c0_g1_i3		MYN	0.0508869	0.168226	0.302492	1.96696e-08	1557	306.801	1250.2	45.5374	61.4626
A9.A1.S543309-A0.A0.S2280861		MYN	0.00998786	0.0331728	0.301086	0.00211995	1713	357.926	1355.07	11.5571	13.4429
A1.A0.S244254-A6.TRINITY_DN48970_c5_g2_i1		MYN	0.0437332	0.145436	0.300704	0.000939115	444	92.1666	351.833	12.0618	14.9382
A8.TRINITY_DN34331_c0_g1_i2-A10.TRINITY_DN26122_c0_g1_i1		MYN	0.992974	3.30737	0.30023	6.15191e-13	444	82.2557	361.744	76.7423	195.258
A8.TRINITY_DN32203_c0_g1_i2-A11.TRINITY_DN37456_c0_g1_i6		MYN	0.0234137	0.0780939	0.299815	0.0404996	342	81.2881	260.712	6	6
A9.A1.R502402-A6.TRINITY_DN48349_c0_g4_i2		MYN	0.0141814	0.0473181	0.299704	2.20306e-05	2457	587.104	1869.9	26.7334	26.2666
A7.A0.R1709612-A3.A0.S1528772		MYN	0.00614	0.020499	0.299527	0.0286921	642	149.806	492.194	3	3
A3.A1.R552235-A1.A0.S1591908		MYN	0.00354577	0.0118569	0.299048	0.0105117	3114	851.792	2262.21	10	8
A3.A0.R1785095-A9.TRINITY_DN34372_c0_g1_i1		MYN	0.0065389	0.0218748	0.298924	0.00648091	1431	382.116	1048.88	8.17832	6.82168
A7.A0.R1709477-A3.A0.R1480605		MYN	0.00222763	0.00748374	0.297663	0.0371904	3504	806.315	2697.68	6	6
A10.TRINITY_DN29621_c0_g1_i1-A0.A0.R2340053		MYN	0.014897	0.0500522	0.297629	0.034657	486	144.261	341.739	6.96437	5.03563
A11.A1.J520085-A3.A0.J1486482		MYN	0.014935	0.0502365	0.297295	2.16206e-05	2328	555.764	1772.24	26.7983	26.2017
A1.A0.S373714-A4.A0.S993036		MYN	0.684606	2.30742	0.296698	1.5854e-07	489	123.999	365.001	88.7101	163.29
A2.TRINITY_DN38530_c0_g1_i3-A9.TRINITY_DN35703_c0_g1_i7		MYN	0.00930704	0.0313966	0.296435	0.013519	1161	296.039	864.961	9	8
A3.A2.S184492-A1.A2.S158956		MYN	0.00354493	0.0119642	0.296295	0.0278351	1104	254.771	849.229	3	3
A3.A0.R1836333-A4.A1.S445620		MYN	0.0425209	0.143602	0.296102	0.0138708	285	61.1574	223.843	7.76263	9.23737
A4.TRINITY_DN29458_c0_g1_i1-A4.A0.R1948772		MYN	0.0120214	0.0407072	0.295313	0.00440467	1143	343.512	799.488	13.4683	9.53167
A3.A1.R561486-A7.TRINITY_DN39033_c0_g1_i6		MYN	0.0125271	0.0425292	0.294553	0.0290392	654	170.522	483.478	7	6
A3.A0.S1824598-A4.A1.R632015		MYN	0.0117748	0.0399847	0.294484	0.013483	690	223.595	466.405	8.55883	5.44117
A6.TRINITY_DN41090_c2_g1_i7-A1.A2.R152331		MYN	0.0379271	0.1291	0.29378	1.50726e-05	999	199.335	799.665	23.4539	29.5461
A9.A1.S556005-A4.A0.R1868483		MYN	0.0190238	0.0648574	0.293317	0.0136844	603	108.008	494.992	6.70408	9.29592
A1.A0.R1354554-A5.A1.S508337		MYN	0.0235338	0.0802481	0.293262	0.00145786	780	151.161	628.839	11.4493	14.5507
A2.TRINITY_DN39437_c2_g1_i7-A3.A1.S499842		MYN	0.00515105	0.0175785	0.293032	0.0158582	1662	446.88	1215.12	7.76284	6.23716
A11.A1.S538352-A0.A1.S771015		MYN	0.00956547	0.0326639	0.292845	0.0163382	1095	253.022	841.978	8	8
A9.A0.S1190136-A0.A0.R2318772		MYN	0.00789758	0.0269776	0.292746	0.0354369	993	227.018	765.982	6	6
A7.A0.R1711575-A1.A0.R1536904		MYN	0.0268201	0.0916402	0.292667	5.9093e-13	3996	827.227	3168.77	70.6285	83.3715
A8.TRINITY_DN36578_c0_g1_i3-A6.TRINITY_DN48897_c0_g1_i3		MYN	0.955228	3.26416	0.292641	6.01977e-18	408	77.6505	330.35	76.7227	175.277
A11.A0.R1652700-A11.TRINITY_DN33090_c0_g1_i2		MYN	0.0913613	0.312336	0.29251	1.45868e-05	549	88.5021	460.498	22.4337	39.5663
A0.TRINITY_DN18303_c0_g1_i1-A11.TRINITY_DN25881_c0_g1_i2		MYN	0.0202586	0.0693048	0.292312	0.0385648	399	93.6449	305.355	6	6
A11.A0.R1658341-A4.A0.R1873023		MYN	0.00211433	0.00724158	0.291971	0.0211989	3954	1112.05	2841.95	8	6
A1.A1.R468560-A6.TRINITY_DN47658_c0_g1_i1		MYN	1.09427	3.74836	0.291932	2.8477e-12	735	148.089	586.911	127.382	332.618
A9.A0.R1583383-A6.TRINITY_DN44780_c1_g2_i3		MYN	0.013396	0.0458965	0.291873	0.00023	1569	392.16	1176.84	17.3812	15.6188
A3.A0.S1404431-A1.A0.S1014591		MYN	0.748522	2.56582	0.291728	9.02744e-05	306	74.0012	231.999	53.6873	108.313
A8.TRINITY_DN35601_c1_g1_i2-A5.A1.R457361		MYN	1.08936	3.73621	0.291568	1.28913e-11	696	145.709	550.291	124.313	310.687
A6.TRINITY_DN40190_c0_g1_i6-A1.A0.R1541079		MYN	0.00293101	0.010072	0.291005	0.0416962	2070	701.191	1368.81	7	4
A3.A0.S1725941-A3.A0.R1495555		MYN	0.00144902	0.00498897	0.290445	0.0412267	4173	1409.26	2763.74	7	4
A4.TRINITY_DN35504_c1_g2_i6-A11.TRINITY_DN37321_c1_g1_i10		MYN	0.00594636	0.0204844	0.290287	0.000100746	3930	962.931	2967.07	19.4328	17.5672
A1.A0.J1349674-A6.TRINITY_DN47709_c7_g1_i5		MYN	0.00308946	0.010661	0.289791	0.00174855	5217	1324.48	3892.52	14	12
A4.TRINITY_DN32502_c0_g3_i4-A0.A0.R2262604		MYN	0.00512182	0.0177129	0.289158	7.98414e-08	8877	2247.2	6629.8	39.1749	33.8251
A11.A0.R1676050-A0.A0.S2196429		MYN	0.447877	1.54918	0.289107	5.8848e-20	1104	265.724	838.276	174.033	281.967
A7.A0.R1714744-A10.TRINITY_DN44132_c0_g1_i8		MYN	0.0384732	0.133163	0.288918	5.82984e-08	1593	325.548	1267.45	39.4877	47.5123
A1.A0.R1386563-A0.A1.S781009		MYN	0.00547094	0.0189717	0.288374	0.0205304	1530	429.088	1100.91	8	6
A1.A0.S1357599-A10.TRINITY_DN42690_c0_g2_i2		MYN	0.0233766	0.0811306	0.288135	0.00235456	687	139.271	547.729	10.3968	12.6032
A11.A0.R1668407-A4.A0.R1876850		MYN	0.0027797	0.0096499	0.288055	0.025302	2640	836.9	1803.1	8	5
A9.A0.S1554342-A0.A0.S2257538		MYN	0.0543295	0.188622	0.288034	0.0145952	219	40.7867	178.213	6.66423	9.33577
A5.A0.J1453481-A2.A1.R532165		MYN	0.00255185	0.00886444	0.287875	0.0312094	2760	797.005	1962.99	7	5
A6.TRINITY_DN36837_c0_g1_i2-A4.A0.R1891930		MYN	0.851784	2.95895	0.287867	0.00126043	219	51.6902	167.31	39.0374	84.9626
A11.A0.S1026735-A6.TRINITY_DN36150_c0_g1_i1		MYN	0.0153946	0.0536464	0.286963	0.00490612	684	183.616	500.384	9.38407	7.61593
A2.TRINITY_DN39113_c0_g1_i3-A4.A1.S592176		MYN	0.0107387	0.0374466	0.286774	5.7064e-06	3096	819.063	2276.94	29.7313	24.2687
A11.A2.S183685-A4.A1.S636463		MYN	0.0243363	0.0850096	0.286277	0.00786923	474	139.601	334.399	11	8
A9.A0.S1583518-A2.A0.S1579837		MYN	0.0103339	0.0361643	0.28575	0.0265039	786	201.211	584.789	7	6
A1.A0.R1383454-A4.A1.S614807		MYN	0.00928961	0.0325585	0.28532	0.0501233	624	190.652	433.348	6	4
A8.TRINITY_DN35182_c7_g1_i3-A0.A0.R2274819		MYN	0.0124122	0.043533	0.285122	0.00893681	801	207.547	593.453	8.70443	7.29557
A9.A0.R1565392-A6.TRINITY_DN46837_c4_g1_i2		MYN	0.00257629	0.00904599	0.284799	0	504	113.815	390.185	1	1
A5.A0.R1450845-A0.A0.R2253682		MYN	0.00139257	0.00489139	0.284698	0.0494138	4620	1025.58	3594.42	5	5
A7.A1.S46538-A10.TRINITY_DN26637_c0_g2_i1		MYN	0.0079545	0.0279867	0.284224	0.0148452	1089	327.36	761.64	8.97488	6.02512
A8.TRINITY_DN36533_c5_g1_i3-A0.A1.R757401		MYN	0.0150139	0.0528534	0.284067	0.0161715	612	108.759	503.241	5.53241	7.46759
A3.A1.S321748-A2.A1.S183077		MYN	0.00499911	0.0176111	0.283862	0.033871	519	115.614	403.386	2	2
A5.A0.S1477975-A5.A1.S470150		MYN	0.057032	0.200977	0.283774	1.25666e-06	921	164.727	756.273	28.516	41.484
A1.A0.S1403715-A5.A1.S509911		MYN	0.00253857	0.00894787	0.283707	0.012829	2142	563.503	1578.5	5	4
A7.A1.R544842-A4.A1.R610637		MYN	0.00753053	0.0265499	0.283637	0.00568782	1071	270.033	800.967	7	6
A9.A0.S1547902-A6.TRINITY_DN49359_c4_g1_i2		MYN	0.0440475	0.155422	0.283406	4.89411e-07	1188	210.256	977.744	29.23	41.77
A6.TRINITY_DN34660_c0_g1_i1-A10.TRINITY_DN32599_c0_g1_i1		MYN	1.25419	4.42914	0.283167	8.9721e-27	1818	367.06	1450.94	321.938	867.062
A5.A0.R1455019-A11.TRINITY_DN34723_c0_g3_i3		MYN	0.0240519	0.0849691	0.283066	3.48939e-06	1872	341.49	1530.51	26.7985	36.2015
A9.A0.S48616-A5.A0.S1402099		MYN	0.929498	3.2873	0.282754	4.89586e-12	351	80.0832	270.917	73.6902	142.31
A5.A0.S330694-A0.A0.S2275930		MYN	0.0076094	0.0269124	0.282747	0.0242972	966	305.243	660.757	8	5
A2.TRINITY_DN39976_c0_g1_i1-A5.A1.R457601		MYN	0.0149134	0.0528178	0.282355	0.0228743	798	120.342	677.658	6	10
A7.A2.R177246-A5.A0.R1370479		MYN	0.00393353	0.0139387	0.282202	0.0233601	1857	581.565	1275.43	8	5
A11.A0.S1649682-A4.A0.R1939670		MYN	0.0458299	0.162403	0.282198	0.00219398	342	89.098	252.902	12.7681	11.2319
A3.A0.R1796736-A11.TRINITY_DN36000_c0_g1_i5		MYN	0.0121768	0.0431798	0.282002	0.0102363	879	215.735	663.265	9	8
A5.A0.R1500485-A9.TRINITY_DN26950_c0_g1_i3		MYN	0.0536543	0.190339	0.281888	0.0177926	150	46.5871	103.413	7.66241	5.33759
A3.A0.R1783427-A1.A0.R1528255		MYN	0.0223018	0.0791205	0.281871	7.17244e-06	1626	389.858	1236.14	28.8508	27.1492
A9.A0.S1603796-A2.A0.R1558489		MYN	0.0412844	0.146652	0.281513	0.000390998	510	141.959	368.041	18.2686	14.7314
A7.A0.R1736685-A4.A0.R1878911		MYN	0.125331	0.445337	0.281429	9.42403e-15	1212	276.701	935.299	89.2152	107.785
A9.A1.R506023-A8.TRINITY_DN35412_c0_g1_i4		MYN	0.00719503	0.0255754	0.281327	0.0209319	1260	282.292	977.708	7	7
A11.A1.R508408-A4.A1.R600984		MYN	0.0147125	0.0523827	0.280865	5.83087e-07	2637	688.178	1948.82	34.6161	28.3839
A3.A0.R1784049-A4.A0.R1865682		MYN	0.00594204	0.0212309	0.279876	0.00218444	2175	611.455	1563.54	12.755	9.24503
A5.A0.R1471837-A1.A1.S470238		MYN	0.00584966	0.0209158	0.279677	0.0305507	1206	347.685	858.315	7	5
A5.A0.R1453770-A0.A0.S2329042		MYN	0.0385904	0.138104	0.27943	1.41306e-05	951	203.026	747.974	24.896	28.104
A10.TRINITY_DN39367_c0_g1_i7-A4.A2.S209455		MYN	0.00875176	0.0313251	0.279385	0.0461255	657	197.165	459.835	6	4
A10.TRINITY_DN38364_c2_g1_i1-A4.A0.R1924796		MYN	0.0182091	0.0651799	0.279367	5.06236e-05	1515	334.828	1180.17	20.7711	21.2289
A1.A1.R450386-A6.TRINITY_DN46320_c2_g1_i3		MYN	0.00320146	0.0114636	0.279271	0.0174794	2583	704.53	1878.47	8	6
A9.A0.R1552972-A1.A0.R1535337		MYN	0.00364957	0.0130721	0.279187	0.005926	2853	930.116	1922.88	12	7
A3.A1.R549880-A3.A1.R474460		MYN	0.0135183	0.0484309	0.279125	0.00191239	894	243.886	650.114	11.296	8.70405
A11.A0.S1655504-A4.A0.S1616997		MYN	0.02318	0.0831579	0.278747	0.0469751	333	66.4246	266.575	4.91944	6.08056
A7.A0.S1705105-A4.A0.S1886892		MYN	0.00788289	0.0282806	0.278738	0.000294805	2475	689.231	1785.77	19	14
A1.A0.S960823-A5.A0.S1352868		MYN	0.00786075	0.0282752	0.278009	0.00369832	1587	434.841	1152.16	12	9
A8.TRINITY_DN37371_c2_g1_i4-A8.TRINITY_DN39975_c2_g1_i5		MYN	0.0165034	0.0593706	0.277973	0.00449795	978	180.665	797.335	10	13
A11.A1.S551638-A5.A1.S498555		MYN	0.003951	0.0142175	0.277896	0.00443141	2886	854.454	2031.55	12	8
A1.A0.R1352763-A0.A1.R759579		MYN	0.0173219	0.062356	0.277791	2.52806e-20	8178	1868.5	6309.5	111.009	107.991
A9.A0.R1560796-A4.A1.S291636		MYN	0.0761761	0.274236	0.277775	0.00044505	321	85.3616	235.638	18.9428	17.0572
A5.A0.S1489038-A11.TRINITY_DN28335_c1_g4_i1		MYN	0.0413345	0.148924	0.277554	0.00864439	357	49.3999	307.6	6.65352	12.3465
A6.TRINITY_DN37003_c0_g1_i2-A4.A1.R604283		MYN	0.00438622	0.0158174	0.277303	0.00477046	2310	612.204	1697.8	9.57591	7.42409
A5.A0.R1455634-A5.A1.R464362		MYN	0.00453	0.0163386	0.277257	0.00560869	2295	744.218	1550.78	12	7
A9.A0.S1591452-A10.TRINITY_DN13423_c0_g1_i1		MYN	0.00726317	0.0262269	0.276936	0.00472111	1449	462.147	986.853	11.869	7.131
A5.A0.S1487145-A3.A0.J1484975		MYN	0.439018	1.58647	0.276726	7.73418e-13	630	150.167	479.833	99.0427	158.957
A10.TRINITY_DN37651_c2_g5_i3-A10.TRINITY_DN43853_c3_g3_i2		MYN	0.00729211	0.0263549	0.276689	0.0440961	786	233.415	552.585	6	4
A9.A1.S508859-A0.A0.R2271173		MYN	0.00336009	0.012172	0.276052	0.00670564	3003	914.037	2088.96	11	7
A5.A0.R1487517-A4.A0.R1920153		MYN	0.168463	0.610438	0.27597	1.27847e-08	657	191.876	465.124	67.478	69.522
A0.TRINITY_DN33645_c0_g2_i3-A11.TRINITY_DN27647_c0_g1_i3		MYN	0.00649496	0.0235357	0.275962	0.0464079	885	265.526	619.474	6	4
A7.A0.S1785706-A4.A0.R1865373		MYN	0.0279278	0.101226	0.275895	0.0193792	306	86.4022	219.598	8	6
A11.A0.R1661125-A3.A0.R1502210		MYN	0.00510198	0.018495	0.275858	0.0131491	1674	493.472	1180.53	9	6
A11.A0.R1664522-A4.A1.S617657		MYN	0.00510332	0.0185054	0.275775	0.00969056	1878	645.052	1232.95	11.7322	6.26776
A0.TRINITY_DN32742_c0_g1_i1-A9.TRINITY_DN33424_c1_g3_i1		MYN	0.00349832	0.0127183	0.275061	0.0337725	1911	477.347	1433.65	6	5
A11.A0.R1655577-A4.A0.R1867994		MYN	0.0145305	0.0528885	0.274738	0.00035683	1188	306.126	881.874	15.3218	12.6782
A6.TRINITY_DN34162_c1_g3_i1-A7.TRINITY_DN35571_c0_g1_i2		MYN	0.0152036	0.055376	0.274552	0.0189709	537	129.843	407.157	6.87843	6.12157
A9.A0.S646387-A5.A0.S602764		MYN	0.0346563	0.12628	0.274439	0.000192838	771	126.362	644.638	14.1763	21.8237
A2.TRINITY_DN39781_c1_g1_i1-A10.TRINITY_DN42900_c0_g1_i2		MYN	0.0080377	0.0292897	0.274421	0.0420849	696	168.616	527.384	4.79874	4.20126
A10.TRINITY_DN38534_c1_g6_i2-A7.TRINITY_DN38012_c2_g1_i3		MYN	0.00328014	0.0119582	0.2743	0	393	86.2098	306.79	1	1
A3.A1.S561877-A3.A0.S1502660		MYN	0.00460018	0.0167716	0.274284	0.000856845	3174	1209.99	1964.01	20	9
A2.TRINITY_DN35262_c1_g1_i1-A3.A0.R1481318		MYN	0.00194309	0.00708655	0.274194	0	660	143.892	516.108	1	1
A11.A0.R1688666-A4.A0.S1930953		MYN	0.164601	0.600613	0.274055	0.000593311	363	81.8759	281.124	26.7068	41.2932
A9.A0.R1576881-A11.TRINITY_DN30997_c0_g1_i2		MYN	0.00353036	0.0128821	0.274052	0.0330007	1890	469.805	1420.19	6	5
A11.A0.R1658406-A10.TRINITY_DN44500_c0_g1_i7		MYN	0.00545448	0.0199267	0.273728	0.00677526	1953	663.52	1289.48	13	7
A6.TRINITY_DN38728_c0_g1_i2-A1.A1.S523883		MYN	0.0179362	0.0655373	0.273679	6.34249e-06	1941	380.223	1560.78	23.343	27.657
A6.TRINITY_DN39904_c5_g2_i1-A0.A1.S6538		MYN	0.064707	0.237483	0.272469	1.21567e-06	654	170.991	483.009	33.1191	29.8809
A7.A1.S590206-A3.A0.R1483202		MYN	0.00379585	0.0139431	0.272238	0.00398069	3177	797.8	2379.2	11	9
A9.A0.R1579499-A0.A1.S821165		MYN	0.0982495	0.361485	0.271794	3.08813e-28	2661	555.742	2105.26	157.22	193.78
A6.TRINITY_DN39577_c0_g1_i1-A1.A0.R1552106		MYN	0.0033414	0.012295	0.271768	0.00236781	3996	981.029	3014.97	11.9485	10.0515
A7.A1.S595371-A7.TRINITY_DN39090_c1_g1_i1		MYN	0.00293784	0.0108161	0.271618	0.000640242	5589	1494.67	4094.33	16	12
A1.A1.R452630-A2.A0.R1545000		MYN	0.0128183	0.0472449	0.271316	2.60033e-09	4017	1097.82	2919.18	49.9203	37.0797
A5.A0.R1459600-A2.A0.S1587895		MYN	0.00762384	0.0281177	0.27114	0.00529029	1551	364.282	1186.72	10	9
A1.A0.R1371543-A10.TRINITY_DN37296_c1_g1_i1		MYN	0.419278	1.54663	0.271091	1.84047e-16	873	185.62	687.38	121.51	218.49
A0.TRINITY_DN36144_c2_g3_i3-A11.TRINITY_DN37628_c4_g2_i2		MYN	0.0066005	0.0243506	0.271061	0.00283341	2403	360.598	2042.4	8.57908	13.4209
A3.A1.S578547-A4.A0.S1952084		MYN	0.013608	0.0502086	0.271028	0.00432974	897	229.395	667.605	11	9
A6.TRINITY_DN26946_c0_g1_i1-A4.A0.R1869832		MYN	0.00208716	0.00771858	0.270407	0.00597998	5145	1305.1	3839.9	10	8
A9.A0.R1552151-A0.A0.R2256290		MYN	0.0574956	0.212744	0.270258	1.59289e-13	1608	408.763	1199.24	74.6663	66.3337
A7.A0.R1728588-A3.A0.S1501199		MYN	0.00335904	0.0124535	0.269727	0.00486103	3069	978.953	2090.05	12	7
A1.A0.S1391042-A5.A0.S1408033		MYN	0.00371834	0.0137984	0.269475	0.0318441	1791	441.913	1349.09	6	5
A2.TRINITY_DN39853_c3_g2_i6-A9.TRINITY_DN35349_c0_g2_i1		MYN	0.00254285	0.00947828	0.268282	0.00903265	3714	956.179	2757.82	9	7
A8.TRINITY_DN30862_c0_g1_i1-A6.TRINITY_DN43738_c0_g1_i2		MYN	0.00446448	0.0167455	0.266607	0.0386045	1263	363.992	899.008	6	4
A10.TRINITY_DN36863_c0_g1_i4-A1.A0.R1546985		MYN	0.0457447	0.171598	0.26658	0.00386054	360	66.8568	293.143	10	13
A5.A0.S1163983-A2.A0.S917509		MYN	0.577642	2.16687	0.266579	7.77367e-09	429	119.892	309.108	84.9178	123.082
A2.TRINITY_DN38379_c0_g1_i2-A9.TRINITY_DN34327_c0_g1_i2		MYN	0.00465745	0.0174818	0.266417	0.049876	1152	290.398	861.602	5	4
A6.TRINITY_DN37786_c0_g1_i2-A7.TRINITY_DN26864_c0_g1_i1		MYN	0.00378712	0.0142355	0.266034	0.037888	1488	426.937	1061.06	6	4
A11.A0.S1712391-A3.A0.R1496288		MYN	0.0031264	0.0117687	0.265655	0.00671705	3042	1117.64	1924.36	13	6
A2.TRINITY_DN35573_c0_g1_i2-A9.TRINITY_DN33424_c1_g3_i4		MYN	0.00376957	0.014201	0.265444	0.0295922	1758	427.139	1330.86	6	5
A7.A0.R1707007-A10.TRINITY_DN37539_c0_g1_i2		MYN	0.0631372	0.238001	0.265282	5.65729e-09	897	238.088	658.912	47.1257	39.8743
A11.A0.S1662477-A0.A0.S2323603		MYN	0.00207632	0.00782809	0.26524	0	612	129.582	482.418	1	1
A7.A0.S1741849-A5.A0.S814443		MYN	0.00421241	0.0158841	0.265197	0.0238798	669	192.197	476.803	3	2
A11.A1.J514376-A4.A0.S1881243		MYN	0.0097696	0.0368967	0.264783	0.000177928	1932	430.087	1501.91	15.4243	14.5757
A5.A1.R481515-A0.A1.R758922		MYN	0.689637	2.6048	0.264757	5.51852e-07	153	32.2352	120.765	29.6884	54.3116
A0.TRINITY_DN29644_c2_g2_i1-A6.TRINITY_DN47450_c3_g11_i2		MYN	0.0170132	0.0643037	0.264576	0.00280999	732	196.25	535.75	12	9
A9.A0.S1561520-A0.A0.S2303624		MYN	0.0397545	0.150633	0.263916	2.14443e-06	1029	223.285	805.715	28.9858	31.0142
A1.A0.S1366872-A0.A0.S2256315		MYN	0.00124922	0.00473926	0.26359	0.00756627	4476	1271.25	3204.75	6	4
A3.A0.R1790583-A7.TRINITY_DN35952_c0_g1_i2		MYN	0.00650648	0.0246882	0.263545	0.0291787	1020	247.642	772.358	6	5
A3.A0.S1785686-A10.TRINITY_DN44710_c1_g1_i1		MYN	0.0165961	0.0631289	0.262892	0.000759303	1092	237.019	854.981	14	14
A1.A0.R1361466-A0.A0.R2264741		MYN	0.00116856	0.0044511	0.262532	0.035919	4779	1353.23	3425.77	6	4
A1.A0.S1412112-A0.A1.S722483		MYN	0.0029607	0.0112779	0.262521	0.00835808	3180	809.966	2370.03	9	7
A6.TRINITY_DN33337_c0_g1_i2-A3.A0.R1547941		MYN	0.864448	3.29639	0.262241	3.13511e-14	375	81.0597	293.94	75.8961	149.104
A3.A2.R179429-A9.TRINITY_DN30966_c0_g1_i1		MYN	0.00295334	0.0112675	0.262112	0.0467592	1809	448.157	1360.84	5	4
A2.TRINITY_DN32169_c0_g1_i1-A0.A0.S2255378		MYN	0.0138728	0.0529626	0.261935	0.00278372	888	215.793	672.207	10.8489	9.15115
A7.A0.R1705146-A7.TRINITY_DN26864_c0_g1_i2		MYN	0.00391301	0.0149402	0.261911	0.0359636	1434	407.02	1026.98	6	4
A8.TRINITY_DN35017_c0_g1_i2-A11.TRINITY_DN36119_c0_g1_i1		MYN	0.937071	3.5789	0.261832	2.06892e-09	507	118.139	388.861	97.5192	205.481
A7.A1.S596463-A4.A0.S1907676		MYN	0.00364437	0.0139435	0.261367	0.0130771	2232	581.321	1650.68	8	6
A6.TRINITY_DN40060_c0_g1_i2-A7.TRINITY_DN38915_c0_g1_i3		MYN	1.05526	4.03948	0.261237	1.27585e-10	924	218.322	705.678	174.003	396.997
A11.A1.S541414-A5.A0.S221458		MYN	0.424169	1.62503	0.261023	9.38275e-10	444	101.245	342.755	67.2349	110.765
A7.A1.S130375-A4.A0.S1945488		MYN	0.00520012	0.0199238	0.261	0.031766	894	232.827	661.173	4.57437	3.42563
A3.A0.R1794036-A10.TRINITY_DN44270_c0_g1_i4		MYN	0.00172611	0.00661548	0.26092	0.0463376	3081	760.843	2320.16	5	4
A2.TRINITY_DN39356_c3_g5_i6-A9.TRINITY_DN35246_c2_g1_i4		MYN	0.00647651	0.0248261	0.260875	0.0103314	1302	371.279	930.721	9	6
A3.A0.J1791905-A1.A0.R1549596		MYN	0.00801761	0.0307591	0.260658	0.00014753	2130	544.674	1585.33	16.3658	12.6342
A1.A0.R1359380-A0.A0.R2272679		MYN	0.142841	0.548009	0.260656	3.03251e-25	1632	439.735	1192.27	162.584	154.416
A1.A1.R450358-A8.TRINITY_DN37771_c0_g1_i2		MYN	0.00548562	0.0210454	0.260656	0.00039259	3093	596.621	2496.38	12.3564	13.6436
A7.A1.R536323-A0.A1.R768237		MYN	0.00465776	0.0178805	0.260494	0.0129952	1749	455.464	1293.54	8	6
A2.TRINITY_DN39820_c0_g3_i2-A7.TRINITY_DN38662_c1_g1_i1		MYN	0.00487615	0.0187463	0.260112	0.00187058	2406	759.489	1646.51	14	8
A9.A0.R1548372-A2.A0.R1542959		MYN	0.00330927	0.0127779	0.258983	7.79592e-05	6063	1822.5	4240.5	23	14
A10.TRINITY_DN37697_c0_g1_i2-A7.TRINITY_DN37360_c0_g1_i1		MYN	0.00831634	0.0322809	0.257624	0.00179933	1593	381.473	1211.53	11.9853	10.0147
A2.TRINITY_DN34836_c2_g1_i1-A4.A0.R1902772		MYN	0.0732704	0.284752	0.257313	1.62264e-11	1020	265.202	754.798	60.4425	52.5575
A3.A0.R1818659-A4.A0.R1895148		MYN	0.00450251	0.0175057	0.257203	0.00221	2706	699.345	2006.65	12	9
A4.TRINITY_DN33895_c0_g3_i2-A5.A0.R1366244		MYN	0.00498341	0.0193863	0.257059	0.0201354	1374	366.986	1007.01	7	5
A9.A0.R1564175-A4.A1.R630714		MYN	0.0229097	0.089251	0.256688	0.015546	390	69.2945	320.706	5.77574	7.22426
A3.A2.S180699-A4.A1.R602288		MYN	0.00276112	0.0107658	0.256471	0.0442938	1923	469.956	1453.04	5	4
A3.A0.R1789742-A0.A0.R2254621		MYN	0.00141786	0.00552891	0.256444	0.00716878	6057	1820.63	4236.37	10	6
A7.A0.S1743752-A2.A0.S1538005		MYN	0.00359692	0.0140271	0.256426	0.00203497	3174	938.284	2235.72	13	8
A4.TRINITY_DN36450_c1_g1_i2-A5.A1.R458712		MYN	0.00517303	0.0201905	0.256211	0.0263944	1275	302.818	972.182	6	5
A7.A1.S560916-A10.TRINITY_DN44742_c1_g1_i4		MYN	0.0158499	0.0619309	0.255929	0.00163458	786	273.695	512.305	16	8
A1.A0.R1362589-A6.TRINITY_DN42204_c0_g1_i2		MYN	0.00371351	0.0145108	0.255913	0.0446051	1434	351.323	1082.68	5	4
A10.TRINITY_DN32060_c0_g1_i1-A6.TRINITY_DN46665_c0_g1_i2		MYN	0.0139788	0.0546875	0.255613	1.01263e-06	2238	548.149	1689.85	28.6065	23.3935
A3.A0.S1784295-A0.A0.R2290860		MYN	0.0112521	0.0440273	0.25557	3.61111e-05	2331	444.464	1886.54	18.938	21.062
A5.A0.S1459969-A2.A0.S580514		MYN	0.00290884	0.0113823	0.255558	0	435	89.4562	345.544	1	1
A1.A1.S500575-A4.A1.R612133		MYN	0.0128985	0.0505251	0.255289	0.00152971	1245	226.287	1018.71	11	13
A5.A1.S470944-A5.A0.S1407994		MYN	0.00529372	0.0207393	0.25525	0.0437248	1005	245.315	759.685	5	4
A11.A0.S1717049-A4.A0.S1921407		MYN	0.017764	0.0696241	0.255142	0.00852697	435	133.081	301.919	8.74097	5.25903
A9.A0.S1407432-A3.A1.S502364		MYN	0.0243096	0.0953444	0.254967	0.0383029	267	56.5916	210.408	5	5
A3.A0.R1789785-A10.TRINITY_DN43553_c3_g3_i7		MYN	0.00319795	0.0125466	0.254885	0.00568067	3231	723.646	2507.35	9	8
A1.A1.R453306-A0.A1.R773293		MYN	0.0262742	0.103292	0.254368	0.000188636	792	153.783	638.217	14.6787	16.3213
A1.A0.R1363620-A0.A0.R2265697		MYN	0.00368433	0.0144978	0.25413	0.000680813	3708	1257.88	2450.12	18	9
A0.TRINITY_DN35287_c1_g1_i1-A8.TRINITY_DN35108_c1_g1_i8		MYN	0.00840852	0.0330959	0.254065	0.0213354	1032	193.182	838.818	6	7
A7.A0.R1716683-A4.A0.R1867410		MYN	0.0085192	0.0335986	0.253558	0.000173163	1980	545.049	1434.95	17.8545	12.1455
A10.TRINITY_DN38313_c0_g1_i2-A4.A0.R1870695		MYN	0.00211167	0.00834118	0.253162	0.0421532	2502	603.68	1898.32	5	4
A11.A1.S542811-A4.A1.S667082		MYN	0.00871591	0.034498	0.25265	0.0431858	612	149.335	462.665	5	4
A7.A0.S1343015-A2.A0.R1548420		MYN	0.00310304	0.0122936	0.252411	0.0250583	1869	577.187	1291.81	7	4
A10.TRINITY_DN38943_c0_g1_i1-A1.A0.S1576900		MYN	1.04699	4.15361	0.252068	6.28427e-10	1038	254.207	783.793	195.873	437.127
A6.TRINITY_DN40391_c0_g1_i3-A10.TRINITY_DN44285_c1_g1_i4		MYN	0.0116202	0.0462187	0.251417	4.60651e-06	2307	555.409	1751.59	24.8117	20.1883
A6.TRINITY_DN39526_c1_g1_i6-A9.TRINITY_DN35158_c1_g1_i2		MYN	0.00233546	0.00929321	0.251309	0.0184281	2907	762.469	2144.53	7	5
A7.A0.R1718660-A3.A1.R480121		MYN	0.0213867	0.0851049	0.251298	0.048029	255	64.4736	190.526	5	4
A9.A1.S338263-A5.A1.S462970		MYN	0.00321872	0.0128115	0.251236	0.0416787	1641	395.189	1245.81	5	4
A7.A0.R1728853-A3.A0.S1525638		MYN	0.00231879	0.00925203	0.250625	0.00233581	4440	1415.71	3024.29	13	7
A8.TRINITY_DN36331_c5_g1_i1-A2.A1.S537189		MYN	0.0797563	0.318552	0.250371	6.7816e-09	651	174.008	476.992	43.019	35.981
A9.A0.S1563522-A0.A0.S2247919		MYN	0.0102094	0.0407983	0.250241	0.0427231	522	127.192	394.808	5	4
A10.TRINITY_DN38784_c3_g2_i1-A10.TRINITY_DN43266_c0_g2_i2		MYN	0.00202618	0.00810857	0.249882	0.0403667	2601	620.839	1980.16	5	4
A8.TRINITY_DN34356_c0_g1_i2-A2.A0.S1560574		MYN	0.00383524	0.0153545	0.24978	0.0411457	1377	330.728	1046.27	5	4
A10.TRINITY_DN38814_c0_g1_i2-A10.TRINITY_DN42883_c0_g1_i5		MYN	0.00215136	0.00861821	0.249629	0.0135536	3264	935.927	2328.07	8	5
A3.A0.R1798895-A2.A0.S1006452		MYN	0.716106	2.8713	0.249401	4.48193e-10	237	45.9889	191.011	42.8691	87.1309
A7.A0.R1716007-A9.TRINITY_DN37349_c0_g1_i1		MYN	0.00274507	0.0110184	0.249135	0.00181733	3837	1281.53	2555.47	14	7
A6.TRINITY_DN38669_c0_g1_i2-A4.A0.R1873380		MYN	0.0158746	0.0637993	0.24882	1.53336e-06	1797	436.824	1360.18	26.6466	21.3534
A11.A0.S326408-A5.A0.S1401374		MYN	0.622868	2.50378	0.248771	1.28604e-13	846	186.827	659.173	135.147	277.853
A6.TRINITY_DN28001_c0_g1_i1-A10.TRINITY_DN30067_c0_g2_i1		MYN	0.0156128	0.0629169	0.24815	0.00109451	882	221.043	660.957	12.7911	10.2089
A10.TRINITY_DN35097_c1_g1_i3-A4.A0.R1869906		MYN	0.00596284	0.0240373	0.248067	0.0309846	765	198.221	566.779	4.63571	3.36429
A3.A0.R1798088-A4.A0.R1894044		MYN	0.0110316	0.0444798	0.248014	1.01189e-07	3237	705.361	2531.64	30.2832	27.7168
A9.A0.R1594048-A0.A0.S2266552		MYN	0.0111036	0.0448688	0.247467	0.00621425	843	207.509	635.491	9	7
A11.A0.R1662533-A1.A1.R470052		MYN	0.00624547	0.0252397	0.247446	0.0205548	1212	246.725	965.275	6	6
A9.A0.R1565633-A0.A0.R2281241		MYN	0.00328052	0.0132875	0.246888	0.00367711	2745	911.505	1833.49	12	6
A3.A0.R1784111-A10.TRINITY_DN44904_c3_g1_i2		MYN	0.00391036	0.0158397	0.24687	0.00309482	2373	833.435	1539.57	13	6
A8.TRINITY_DN35047_c1_g4_i2-A6.TRINITY_DN48896_c2_g5_i2		MYN	0.0127799	0.0518678	0.246394	0.0419686	420	102.099	317.901	5	4
A11.A0.R1657410-A4.A0.R1883083		MYN	0.002367	0.00962021	0.246044	0.0222381	2427	733.281	1693.72	7	4
A9.A1.R514156-A8.TRINITY_DN35920_c8_g2_i1		MYN	0.00614179	0.0249658	0.246008	0.00480735	1560	414.62	1145.38	10	7
A11.A1.R511758-A9.TRINITY_DN28117_c0_g1_i1		MYN	0.0671732	0.273074	0.245989	0.000107061	450	91.5401	358.46	18.9946	23.0054
A5.A0.R1449438-A6.TRINITY_DN39624_c0_g1_i4		MYN	0.00566854	0.0230583	0.245835	0.00160738	1791	463.627	1327.37	10.5057	7.4943
A9.A1.R501111-A8.TRINITY_DN39556_c5_g1_i4		MYN	0.00110302	0.00449597	0.245334	0.00034266	11724	2984.78	8739.22	13.3698	9.63023
A5.A0.S86287-A0.A0.S498172		MYN	0.00365853	0.0149148	0.245296	0.0285856	1506	407.513	1098.49	6	4
A7.A1.R542064-A1.A1.R470562		MYN	0.00262523	0.0107112	0.245092	0.00339104	3999	943.801	3055.2	10	8
A7.A0.S1648548-A4.A0.R1877275		MYN	0.00402318	0.0164345	0.244801	0.00445799	2175	679.47	1495.53	11	6
A9.A1.S527796-A6.TRINITY_DN34912_c0_g1_i2		MYN	0.00582427	0.0237987	0.24473	0.0383471	906	214.23	691.77	5	4
A3.A1.S486220-A3.A0.R1499412		MYN	0.824439	3.37532	0.244255	1.43887e-07	357	90.0551	266.945	72.8317	133.168
A5.A1.S487794-A11.TRINITY_DN25625_c0_g1_i1		MYN	0.0051268	0.0209994	0.24414	0.0264961	492	100.293	391.707	2	2
A9.A0.R1559815-A4.A0.R1868393		MYN	0.0206233	0.084625	0.243702	1.33562e-07	1611	425.51	1185.49	33.8845	24.1155
A9.A0.R1561189-A11.TRINITY_DN35858_c0_g1_i1		MYN	0.00281403	0.0115484	0.243673	0.021536	2037	612.193	1424.81	7	4
A7.A0.R1717421-A3.A0.S1530344		MYN	0.00122925	0.0050479	0.243517	0.0390992	3636	1193.21	2442.79	6	3
A5.A0.R1447953-A10.TRINITY_DN37377_c0_g1_i2		MYN	0.00366868	0.015097	0.243007	0.0140957	1857	464.97	1392.03	6.9161	5.0839
A9.A0.R1565475-A5.A0.S1205663		MYN	0.00742399	0.0305739	0.242821	0.000309886	2028	537.996	1490	16	11
A2.TRINITY_DN37354_c0_g1_i1-A4.A0.R1886308		MYN	0.00226963	0.00936623	0.242321	0.00235332	4716	1185.56	3530.44	11	8
A9.A1.S559330-A0.A1.S768070		MYN	0.00481567	0.0198764	0.242281	0	261	52.5598	208.44	1	1
A1.A0.S1406013-A5.A1.S470869		MYN	0.00238255	0.0098344	0.242267	0.0499161	1776	514.59	1261.41	5	3
A7.A0.R1741284-A4.A0.R1899611		MYN	0.00300784	0.0124341	0.241904	0.0121116	1329	329.323	999.677	4	3
A9.A0.S1606447-A10.TRINITY_DN42325_c6_g2_i9		MYN	0.00807159	0.0333989	0.241672	0.000557928	1896	360.642	1535.36	11.6747	12.3253
A7.A0.R1769842-A3.A1.R487197		MYN	0.0106947	0.0443414	0.24119	0.0283369	519	141.038	377.962	6	4
A10.TRINITY_DN35777_c3_g2_i2-A0.A0.S287767		MYN	0.00847151	0.0351566	0.240965	0.000287307	1539	389.021	1149.98	13.3221	9.67789
A9.A0.S1585911-A8.TRINITY_DN39009_c6_g1_i2		MYN	0.0112653	0.0467543	0.240947	0.0332784	399	105.67	293.33	4.73713	3.26287
A7.A0.R1712314-A1.A0.R1540943		MYN	0.0013253	0.0055205	0.240069	0.002953	7863	1821.21	6041.79	10	8
A3.A0.R1782986-A2.A0.R1537263		MYN	0.00317223	0.0132227	0.239908	0.0481553	1332	382.817	949.183	5	3
A3.A1.J561191-A3.A1.S496801		MYN	0.00760283	0.031693	0.23989	0.0141255	885	185.459	699.541	5.71303	5.28697
A11.A0.S1650015-A4.A0.S1877321		MYN	0.00468143	0.0195224	0.239798	0.00904811	1542	470.319	1071.68	9	5
A6.TRINITY_DN40549_c0_g1_i5-A1.A1.R470646		MYN	0.0023661	0.00986866	0.239759	0.000872895	4794	1303.43	3490.57	12.758	8.24195
A3.A2.S195169-A4.A1.R606723		MYN	0.00392699	0.0164112	0.239288	0.0051335	2346	558.476	1787.52	9	7
A2.TRINITY_DN39908_c3_g2_i5-A4.A1.R625629		MYN	0.02623	0.10998	0.238499	0.0112566	267	54.5638	212.436	5.53058	5.46942
A11.A0.J1667662-A4.A1.R613839		MYN	0.00470433	0.0197341	0.238386	0.006278	1743	462.917	1280.08	9	6
A11.A1.R515454-A4.A0.R1892986		MYN	0.00333235	0.0140002	0.238022	0.0151597	1719	408.998	1310	5.64533	4.35467
A6.TRINITY_DN39738_c0_g1_i1-A4.A1.R601180		MYN	0.0160974	0.0678236	0.237342	5.09519e-08	2490	439.546	2050.45	28.3484	32.6516
A7.A0.R1707417-A4.A1.S622182		MYN	0.0205649	0.0866478	0.237339	1.43102e-05	1008	237.867	770.133	19.379	15.621
A2.TRINITY_DN39361_c0_g1_i7-A6.TRINITY_DN47172_c4_g1_i3		MYN	0.00434241	0.0182971	0.237327	0.00354291	2175	555.402	1619.6	10	7
A7.A0.R1724596-A4.A0.R1876227		MYN	0.0018196	0.00767355	0.237126	0.00262101	5295	1442.85	3852.15	11	7
A9.A0.R1555101-A6.TRINITY_DN45092_c0_g1_i3		MYN	0.00162452	0.00685246	0.237071	0.00379082	6252	1321.01	4930.99	9	8
A4.TRINITY_DN35926_c6_g2_i6-A0.A1.S772458		MYN	0.0091935	0.0387828	0.237051	0.048137	462	133.421	328.579	5	3
A11.A0.S1712624-A10.TRINITY_DN43847_c0_g1_i5		MYN	0.00602821	0.0254487	0.236877	0.00620983	1365	362.449	1002.55	9	6
A5.A0.S1485181-A6.TRINITY_DN46396_c2_g1_i1		MYN	0.00306601	0.0129499	0.236759	0.0175381	888	234.137	653.863	3	2
A5.A1.R485740-A0.A1.R777207		MYN	0.00756982	0.0319799	0.236706	0.00260563	1221	423.135	797.865	13	6
A3.A0.R1799231-A4.A0.R1873677		MYN	0.0026116	0.0110552	0.236233	0.000656145	4731	1278.74	3452.26	14	9
A3.A1.J552309-A1.A0.R1529595		MYN	0.0184706	0.0782479	0.236053	3.45638e-07	1701	358.372	1342.63	26.5094	24.4906
A10.TRINITY_DN39155_c0_g1_i3-A4.A1.R603033		MYN	0.0102417	0.0433936	0.23602	0.00290515	954	265.238	688.762	11	7
A9.A0.R1560475-A6.TRINITY_DN46734_c1_g1_i2		MYN	0.00694742	0.0294749	0.235706	0.00880861	1017	274.029	742.971	7.86331	5.13669
A5.A2.R188988-A5.A2.S175482		MYN	0.00649675	0.0275639	0.235698	0.0276985	960	185.305	774.695	5	5
A11.A0.R1652343-A9.TRINITY_DN29821_c0_g1_i2		MYN	0.00616261	0.0261467	0.235694	0.000237324	2421	628.059	1792.94	16	11
A7.A1.R535579-A2.A1.R517975		MYN	0.000706563	0.00300147	0.235406	0.00456754	7668	2003.25	5664.75	6	4
A3.A0.R1785663-A3.A0.R1477584		MYN	0.00141681	0.00602732	0.235065	0.000844789	7992	2338.95	5653.05	14	8
A4.TRINITY_DN34478_c1_g1_i3-A8.TRINITY_DN39314_c3_g1_i4		MYN	0.00161709	0.00689047	0.234685	0.0103848	2442	583.778	1858.22	4	3
A7.A0.R1751928-A0.A0.S81925		MYN	0.767782	3.27317	0.234569	6.11991e-18	411	78.5883	332.412	75.0826	157.917
A5.A0.R1461225-A4.A0.S1939262		MYN	0.00376709	0.0160674	0.234456	0.00585966	2172	570.851	1601.15	9	6
A3.A2.R178593-A3.A1.R473843		MYN	0.00769364	0.0328504	0.234202	4.03559e-05	2652	561.459	2090.54	18	16
A9.A0.S73499-A4.A0.S72214		MYN	0.0562269	0.240739	0.233559	0.00218095	315	38.5567	276.443	7.03888	14.9611
A9.A0.S1289116-A0.A0.S348		MYN	0.00858901	0.0368074	0.23335	0.0461815	495	141.456	353.544	5	3
A7.A0.R1706541-A9.TRINITY_DN28825_c0_g1_i1		MYN	0.00357596	0.015336	0.233174	0.017357	765	201.265	563.735	3	2
A2.TRINITY_DN39227_c0_g2_i8-A7.TRINITY_DN37647_c0_g1_i1		MYN	0.00188698	0.00809711	0.233044	0.000494226	6240	1993.91	4246.09	16	8
A9.A0.S1547791-A4.A0.S279347		MYN	0.00556726	0.0238928	0.23301	0.0447225	759	214.685	544.315	5	3
A3.A1.R552129-A4.A1.J611324		MYN	0.00516271	0.022169	0.232879	0.00444326	1629	462.654	1166.35	10	6
A10.TRINITY_DN35609_c0_g1_i1-A11.TRINITY_DN34350_c1_g1_i10		MYN	0.922639	3.9656	0.23266	3.36498e-13	759	197.842	561.158	160.643	295.357
A7.A0.R1743468-A3.A0.R1515442		MYN	0.036289	0.155992	0.232634	0.000118433	585	159.624	425.376	20	15
A9.A1.R521400-A5.A1.R471584		MYN	0.0840369	0.362253	0.231984	0.00823543	291	63.8165	227.184	12	18
A11.A1.R510440-A10.TRINITY_DN42250_c2_g1_i5		MYN	0.00410844	0.0177117	0.231962	0.0442799	1020	287.465	732.535	5	3
A3.A0.S1850480-A4.A1.S632271		MYN	0.00657845	0.0283765	0.231827	0.00758028	1089	324.759	764.241	9	5
A3.A1.S550418-A3.A0.S1519625		MYN	0.0504985	0.217887	0.231764	0.00735017	288	91.7127	196.287	12.4436	9.55643
A6.TRINITY_DN38791_c0_g1_i1-A7.TRINITY_DN35749_c0_g1_i2		MYN	1.01376	4.37726	0.231596	6.98946e-37	1491	342.524	1148.48	309.041	634.959
A3.A0.R1796162-A1.A0.S1545493		MYN	0.00634718	0.027435	0.231353	0.034128	699	224.08	474.92	6	3
A11.A1.S548229-A0.A0.S2292436		MYN	0.0064938	0.0280834	0.231233	0.0440887	648	182.807	465.193	5	3
A9.A0.S843972-A0.A0.R2291023		MYN	0.00863269	0.037338	0.231204	0.00197572	1155	336.568	818.432	12	7
A11.A1.S116399-A6.TRINITY_DN45299_c0_g1_i3		MYN	0.00735127	0.0318069	0.231122	0.00155235	1326	306.999	1019	9.54582	7.45418
A9.A0.R1558962-A6.TRINITY_DN46861_c0_g2_i2		MYN	0.00398161	0.01723	0.231085	0.0184443	1425	417.172	1007.83	7	4
A9.A0.R1541556-A0.A0.R2247118		MYN	0.0282851	0.122462	0.23097	9.72102e-10	1650	333.79	1316.21	37.4771	36.5229
A3.A0.S1821160-A8.TRINITY_DN31518_c1_g1_i3		MYN	0.408574	1.77036	0.230786	4.60787e-27	1182	272.512	909.488	185.095	285.905
A8.TRINITY_DN36780_c0_g1_i2-A2.A1.J515009		MYN	0.929389	4.03097	0.230562	0.000467936	348	71.8701	276.13	53.6529	144.347
A7.A0.R1707402-A1.A0.R1532517		MYN	0.0159017	0.0690867	0.23017	0.0096444	621	112.493	508.507	7	8
A9.A0.S940759-A5.A0.S1389696		MYN	0.0792899	0.34522	0.22968	8.79419e-05	366	55.4354	310.565	14.6983	23.3017
A3.A1.R550467-A3.A1.R475108		MYN	0.00279578	0.0121728	0.229673	0.00922186	2457	664	1793	8	5
A8.TRINITY_DN31452_c0_g2_i1-A11.TRINITY_DN32286_c0_g1_i2		MYN	0.0106812	0.0465125	0.22964	0.0137656	630	158.177	471.823	7	5
A7.A1.S576572-A3.A1.S490928		MYN	0.0173866	0.0757172	0.229626	0.00984832	510	100.793	409.207	7	7
A7.A1.S596842-A3.A1.S450687		MYN	0.00256518	0.01118	0.229444	6.07925e-05	5643	2069.24	3573.76	22.8526	9.14745
A3.A0.S1846008-A4.A0.R1889593		MYN	0.00911919	0.0397475	0.229428	0.0100081	846	181.853	664.147	7	6
A7.A0.R1710706-A2.A0.R1548081		MYN	0.00654282	0.0285403	0.229248	0.00125156	1659	430.591	1228.41	12	8
A3.A0.S1773188-A2.A0.S1569323		MYN	0.0177613	0.0775018	0.229172	3.19043e-09	2001	541.29	1459.71	39.392	25.608
A11.A0.R1650595-A1.A1.R469897		MYN	0.00197572	0.00862788	0.228992	0.00684229	3978	934.709	3043.29	8	6
A11.A0.R1691738-A0.A1.S842326		MYN	0.00430142	0.0187862	0.228967	0.0425601	972	271.375	700.625	5	3
A9.A0.R1565811-A11.TRINITY_DN35153_c0_g1_i1		MYN	0.00436556	0.0190753	0.22886	0.0125984	1524	374.433	1149.57	7	5
A1.A0.S8007-A0.A0.J2299193		MYN	0.231546	1.01438	0.228263	1.51237e-24	1305	336.79	968.21	167.29	191.71
A11.A0.S1172332-A0.A0.S812067		MYN	0.650717	2.85172	0.228184	6.95104e-11	600	154.493	445.507	113.283	192.717
A5.A0.R1487354-A0.A0.R2293407		MYN	0.00716038	0.0314189	0.227901	0.00532831	1140	296.768	843.232	9	6
A0.TRINITY_DN28408_c0_g2_i5-A6.TRINITY_DN48948_c4_g1_i2		MYN	0.0219171	0.0962312	0.227755	0.000537779	552	181.089	370.911	16	8
A7.A0.S1746413-A4.A1.R603808		MYN	0.0218517	0.0960876	0.227414	5.94567e-06	1335	209.781	1125.22	18.7871	24.2129
A3.A1.R558369-A4.A0.R1888843		MYN	0.506181	2.2275	0.227242	1.44561e-32	1524	385.263	1138.74	274.123	417.877
A1.A0.S52695-A0.A0.S922119		MYN	0.00423008	0.018644	0.226888	0.0412594	984	272.664	711.336	5	3
A7.A0.R1711629-A6.TRINITY_DN46534_c2_g1_i6		MYN	0.00243608	0.0107468	0.226681	0.0160816	1110	285.608	824.392	3	2
A7.A0.S1775134-A10.TRINITY_DN43704_c0_g1_i1		MYN	0.00247061	0.0109031	0.226598	0.0014953	3951	1111.52	2839.48	12	7
A1.A1.S476609-A0.A1.S839237		MYN	0.00870674	0.0384604	0.226382	0.00546714	939	245.693	693.307	9	6
A3.A0.S1776369-A4.A0.S1228824		MYN	0.119428	0.527849	0.226254	0.00176598	237	38.2023	198.798	11.3321	21.6679
A9.A0.S1580985-A2.A0.R1554200		MYN	0.000725651	0.00320937	0.226104	0.0091167	5388	1249.91	4138.09	4	3
A7.A1.R536723-A4.A0.R1867479		MYN	0.0163474	0.0723102	0.226074	2.92132e-05	999	287.8	711.2	19.5345	11.4655
A11.A0.R1669635-A9.TRINITY_DN8662_c0_g2_i1		MYN	0.0165825	0.0736434	0.225173	0.00516659	489	111.868	377.132	7.81708	6.18292
A3.A1.S587465-A3.A1.S486295		MYN	0.00560482	0.0248976	0.225115	0.0126726	1047	330.111	716.889	8	4
A1.A0.R1363378-A2.A0.R1561607		MYN	0.00284398	0.0126343	0.2251	0.021115	1890	480.433	1409.57	6	4
A4.TRINITY_DN28774_c0_g1_i2-A0.A0.S2290965		MYN	0.00991557	0.0440537	0.225079	0.030842	528	118.888	409.112	5	4
A3.A1.R552030-A7.TRINITY_DN38266_c0_g1_i1		MYN	0.354634	1.57629	0.22498	3.72641e-19	753	170.151	582.849	112.013	163.987
A0.TRINITY_DN35943_c3_g3_i2-A6.TRINITY_DN48612_c1_g3_i7		MYN	0.00143958	0.00640293	0.224831	0.0161833	3159	700.236	2458.76	4.46401	3.53599
A11.A1.R511751-A9.TRINITY_DN35539_c0_g1_i1		MYN	0.00456191	0.0203046	0.224674	0.00468279	1776	453.022	1322.98	9	6
A6.TRINITY_DN40688_c0_g1_i4-A10.TRINITY_DN43123_c0_g1_i5		MYN	0.00313543	0.0139624	0.224563	0.0235613	1962	362.978	1599.02	5	5
A7.A1.R537807-A2.A1.J525969		MYN	0.0240847	0.107333	0.224392	0.00038842	693	136.385	556.615	12.8182	13.1818
A11.A0.R1661549-A4.A0.R1871023		MYN	0.00264702	0.0118017	0.224291	0.0392608	1563	427.346	1135.65	5	3
A5.A0.S171448-A4.A0.S20280		MYN	0.00890372	0.0397766	0.223843	0.0038326	765	279.298	485.702	10.7065	4.29345
A5.A0.S1458058-A4.A0.S1925339		MYN	0.0131756	0.0589889	0.223358	0.0191205	627	90.2297	536.77	5	7
A10.TRINITY_DN39147_c1_g1_i1-A3.A0.S1478748		MYN	0.00283351	0.0126944	0.223209	0.019317	1905	475.612	1429.39	5.95782	4.04218
A7.A1.R541382-A7.TRINITY_DN38458_c1_g1_i1		MYN	0.00310039	0.013899	0.223065	0.0206224	1731	438.035	1292.97	6	4
A9.A2.R192040-A5.A0.R1375485		MYN	0.0040564	0.0181962	0.222926	0.00805428	1686	446.873	1239.13	8	5
A1.A1.S474154-A2.A1.S556886		MYN	0.00703677	0.0315818	0.222811	0.00144493	1392	392.163	999.837	12	7
A0.TRINITY_DN35092_c0_g1_i3-A7.TRINITY_DN35821_c0_g2_i3		MYN	0.00364176	0.0163584	0.222624	0.0197978	1464	294.767	1169.23	4.75262	4.24738
A7.A2.S186093-A5.A0.R1368675		MYN	0.00378384	0.0169988	0.222595	0.0116182	1512	408.475	1103.53	6.83567	4.16433
A3.A0.R1797401-A3.A0.S1482155		MYN	0.487529	2.1925	0.222362	1.93028e-50	2505	564.528	1940.47	400.637	692.363
A1.A1.R454895-A0.A1.R763708		MYN	0.00111784	0.00502848	0.222302	0.00504517	3885	1198.64	2686.36	6	3
A11.A0.S1383266-A3.A0.S1527021		MYN	0.446368	2.01305	0.221736	0.0326718	318	67.8998	250.1	32.4389	83.5611
A11.A0.R1655969-A10.TRINITY_DN43987_c2_g1_i7		MYN	0.00390026	0.017591	0.22172	0.000123334	3552	980.278	2571.72	17	10
A6.TRINITY_DN36762_c0_g1_i6-A0.A0.R2270921		MYN	0.00258369	0.0116666	0.221461	0.00929851	2574	598.735	1975.27	6.90946	5.09054
A7.A2.R173950-A1.A1.R468389		MYN	0.00406299	0.0183481	0.221439	0.0149583	1377	388.712	988.288	7	4
A9.A0.R1541446-A11.TRINITY_DN30734_c0_g1_i4		MYN	0.0082684	0.0373494	0.22138	0.00854156	924	193.084	730.916	7	6
A8.TRINITY_DN31452_c0_g3_i1-A10.TRINITY_DN35145_c0_g2_i1		MYN	0.0115972	0.0523992	0.221324	0.0119055	576	141.176	434.824	7	5
A9.A0.R1550297-A3.A0.R1493167		MYN	0.00101044	0.0045686	0.221171	0.019641	5283	1320.96	3962.04	6	4
A9.A0.R1541037-A5.A0.R1365071		MYN	0.0118035	0.0533792	0.221125	1.71578e-06	2637	357.427	2279.57	18.3078	26.6922
A11.A0.R1652763-A11.TRINITY_DN33174_c0_g1_i1		MYN	0.00818792	0.0370631	0.220918	0.00788732	837	222.114	614.886	8	5
A11.A0.S1722452-A4.A0.R1873418		MYN	0.0125923	0.0569997	0.220918	0.0213525	432	111.12	320.88	6	4
A7.A1.R549259-A4.A1.R619413		MYN	0.020764	0.0939927	0.220911	0.00276834	462	116.437	345.563	10	7
A9.A0.R1590349-A0.A0.S2258268		MYN	0.107667	0.487765	0.220734	3.32016e-07	405	69.6004	335.4	24.4066	33.5934
A3.A0.S548730-A0.A1.R772573		MYN	0.00472184	0.0214099	0.220545	0.0153799	1161	277.494	883.506	5.84234	4.15766
A5.A0.R1455500-A4.A0.R1869020		MYN	0.0425869	0.193224	0.220401	1.87497e-09	1068	239.448	828.552	38.7196	34.2804
A7.A0.R1722012-A4.A0.R1870177		MYN	0.00857486	0.0389124	0.220363	2.13452e-05	1956	525.123	1430.88	19.8011	12.1989
A7.A1.R539832-A1.A2.J154425		MYN	0.00678349	0.0309104	0.219456	0.000130777	2013	487.165	1525.84	14.702	10.298
A9.A0.S1602516-A6.TRINITY_DN48684_c1_g1_i1		MYN	0.00873726	0.0398843	0.219065	0.00334504	954	262.637	691.363	10	6
A1.A0.S1382241-A10.TRINITY_DN40638_c0_g1_i1		MYN	0.00860075	0.0392902	0.218903	0.000549907	1308	371.34	936.66	14	8
A1.A0.S1407583-A5.A0.S1398759		MYN	0.00318309	0.0145471	0.218813	0.0377798	1296	351.264	944.736	5	3
A1.A0.R1362746-A6.TRINITY_DN49123_c1_g5_i3		MYN	0.00109308	0.00499841	0.218686	0.0141522	2436	604.267	1831.73	3	2
A7.A0.R1722720-A4.A0.R1874207		MYN	0.0018671	0.00856278	0.218049	0.0271461	2316	706.139	1609.86	6	3
A7.A0.S717430-A1.A0.S404748		MYN	0.0126944	0.0584545	0.217168	0.0229689	348	84.7111	263.289	4.68973	3.31027
A7.A0.S1687036-A0.A0.S2209858		MYN	0.00690254	0.0318142	0.216964	0.00284009	1197	322.405	874.595	10	6
A7.A0.S1783090-A3.A0.S1513202		MYN	0.0133254	0.0615115	0.216633	8.91778e-05	1029	346.725	682.275	20	9
A7.A0.S1759780-A5.A0.R1392539		MYN	0.00316674	0.0146189	0.21662	0.0134051	1752	484.841	1267.16	7	4
A11.A0.S129450-A3.A0.S1501376		MYN	0.00496712	0.022931	0.216612	0.00275761	1656	443.472	1212.53	10	6
A11.A1.S562546-A10.TRINITY_DN41413_c2_g2_i1		MYN	0.0310493	0.143467	0.216421	0.00047567	489	94.0578	394.942	12	12
A0.TRINITY_DN32526_c0_g1_i1-A0.A0.R2258664		MYN	0.00264582	0.012256	0.215879	0.00685102	2556	659.986	1896.01	8	5
A7.A0.R1711423-A4.A0.R1877526		MYN	0.00923926	0.0428398	0.21567	3.87949e-07	2556	702.219	1853.78	29	17
A3.A0.S1798269-A6.TRINITY_DN4206_c0_g1_i1		MYN	0.00199601	0.00929146	0.214822	0.034751	2049	543.735	1505.26	5	3
A1.A0.R1352999-A0.A0.R2260230		MYN	0.00258883	0.0120665	0.214546	0.00494221	2688	753.254	1934.75	9	5
A7.A1.S281097-A9.TRINITY_DN1789_c0_g1_i1		MYN	0.0108233	0.0505992	0.213902	0.030841	483	108.85	374.15	5	4
A5.A0.S1461133-A0.A0.R2321609		MYN	0.00444777	0.0208714	0.213103	0.00260644	1848	491.209	1356.79	10	6
A3.A0.R1810269-A0.A0.R2284978		MYN	0.00333737	0.0156709	0.212966	0.0331916	1227	322.489	904.511	5	3
A7.A1.S593489-A10.TRINITY_DN41652_c1_g1_i2		MYN	0.00266205	0.0125183	0.212652	0.00900682	2448	566.384	1881.62	7	5
A7.A0.S1755752-A2.A0.S1590390		MYN	0.00194664	0.00916608	0.212374	0.00137357	4407	1319.64	3087.36	12	6
A6.TRINITY_DN37705_c5_g5_i1-A10.TRINITY_DN37124_c1_g1_i6		MYN	0.004305	0.0202871	0.212204	0.00473288	1803	401.541	1401.46	8	6
A7.A0.S1726328-A3.A0.S359356		MYN	0.874671	4.12441	0.212072	4.13163e-20	1065	244.498	820.502	202.066	418.934
A7.A2.S194121-A3.A1.S522406		MYN	0.00299893	0.0141517	0.211913	0.00107681	2937	931.592	2005.41	13	6
A5.A0.R1444418-A8.TRINITY_DN38015_c3_g1_i1		MYN	0.00303094	0.0143042	0.211892	0.0466955	1278	283.049	994.951	4	3
A7.A0.R1727925-A0.A1.R761876		MYN	0.00204557	0.00965475	0.211871	0.000261494	5868	1460.53	4407.47	14	9
A5.A0.S628797-A5.A0.S1198377		MYN	0.707598	3.34277	0.21168	1.47562e-09	432	86.2305	345.769	69.7891	157.211
A1.A0.S1035198-A1.A0.S1570287		MYN	0.00419283	0.0198505	0.211221	0.0330416	975	256.204	718.796	5	3
A3.A0.R1814139-A10.TRINITY_DN43752_c3_g1_i2		MYN	0.0053956	0.0255507	0.211173	0.000510272	2010	521.233	1488.77	13	8
A3.A1.R574826-A9.TRINITY_DN36954_c1_g1_i2		MYN	0.00693958	0.0328703	0.211121	0.00249109	1182	313.375	868.625	10	6
A1.A0.R1366435-A0.A0.R2289755		MYN	0.00457534	0.0217081	0.210766	0.0166736	1161	281.984	879.016	6	4
A7.A0.R1725684-A4.A0.R1873512		MYN	0.00399781	0.0190094	0.210308	0.0333813	1023	269.418	753.582	5	3
A9.A1.R502408-A6.TRINITY_DN46882_c0_g1_i4		MYN	0.00678167	0.0322496	0.210287	1.81141e-06	3108	728.968	2379.03	22.9414	16.0586
A2.TRINITY_DN38856_c3_g1_i2-A4.A0.R1885250		MYN	0.333452	1.58653	0.210176	5.8218e-69	3816	980.977	2835.02	571.526	759.474
A5.A0.R1448738-A5.A0.R1373820		MYN	0.00271754	0.0129522	0.209814	0.000877384	3522	938.356	2583.64	12	7
A10.TRINITY_DN39588_c1_g1_i3-A10.TRINITY_DN44901_c1_g1_i2		MYN	0.00304211	0.0145197	0.209516	9.3571e-05	3963	1326.85	2636.15	19	8
A1.A1.S490577-A5.A0.R1378767		MYN	0.00572388	0.0273302	0.209434	9.60445e-06	2796	862.038	1933.96	23	11
A2.TRINITY_DN37283_c1_g1_i1-A7.TRINITY_DN37694_c1_g1_i1		MYN	0.00644831	0.030795	0.209395	1.11777e-05	2568	697.667	1870.33	20.9933	12.0067
A11.A0.R1651434-A4.A1.R601470		MYN	0.00422002	0.0201552	0.209376	0.00255446	1743	554.529	1188.47	11	5
A6.TRINITY_DN40223_c4_g3_i3-A3.A0.R1496731		MYN	0.00278133	0.0132931	0.209231	0.00180865	2694	823.779	1870.22	10.8087	5.19133
A7.A1.S591797-A4.A0.R1866494		MYN	0.00907046	0.0433558	0.20921	0.0136183	600	140.711	459.289	5.86206	4.13794
A1.A0.R1398503-A0.A0.R2320052		MYN	0.00422126	0.0202015	0.208957	0.0164865	1257	304.497	952.503	6	4
A3.A1.S571340-A4.A1.J602004		MYN	0.740992	3.54762	0.20887	5.59894e-15	525	113.314	411.686	97.6184	193.382
A11.A1.R544333-A4.A1.R632752		MYN	0.00972898	0.0466301	0.208642	0.0166105	549	133.993	415.007	5.9898	4.0102
A1.A1.R449971-A2.A0.S1567512		MYN	0.0011568	0.00555287	0.208325	0.0313108	3501	905.464	2595.54	5	3
A11.A0.R1657236-A4.A0.R1873374		MYN	0.00718	0.0345174	0.208011	0.00508454	570	149.122	420.878	5	3
A9.A1.S521090-A5.A1.S185625		MYN	0.0213518	0.102696	0.207913	0.000181977	552	144.702	407.298	13.4358	8.56422
A11.A0.R1655428-A10.TRINITY_DN41061_c0_g1_i10		MYN	0.00165299	0.00795615	0.207762	0.0229815	2577	759.829	1817.17	6	3
A1.A1.S471442-A5.A1.R461716		MYN	0.00521337	0.02512	0.207539	0.00560985	1290	324.167	965.833	8	5
A5.A0.S1470607-A0.A0.S2325771		MYN	0.00438131	0.0211614	0.207043	0.00438587	1557	376.735	1180.26	7.84843	5.15157
A9.A0.R1555912-A0.A1.J760733		MYN	0.00634246	0.0306669	0.206818	4.19991e-10	5712	1268.29	4443.71	37.9358	28.0642
A9.A0.R1556437-A2.A0.S1559158		MYN	0.00172174	0.00833149	0.206655	0.0306349	2352	605.51	1746.49	5	3
A6.TRINITY_DN40665_c0_g1_i2-A7.TRINITY_DN38539_c0_g2_i5		MYN	0.783819	3.79405	0.206592	4.10365e-11	663	157.391	505.609	121.705	243.295
A3.A0.R1783592-A10.TRINITY_DN37796_c0_g1_i2		MYN	0.00262867	0.0127731	0.205797	0.0310267	1542	398.559	1143.44	5	3
A5.A0.S795687-A0.A1.S806524		MYN	0.454707	2.21218	0.205547	7.63304e-10	387	87.8636	299.136	62.4472	101.553
A7.A0.S1753463-A4.A2.S176309		MYN	0.00407713	0.0198463	0.205436	0.0154212	1293	309.045	983.955	6	4
A9.A2.R191536-A4.A1.R608253		MYN	0.00304333	0.0148306	0.205206	0.00623407	1935	617.418	1317.58	9	4
A11.A0.R1663836-A4.A0.R1878853		MYN	0.00322933	0.0157423	0.205137	0.0300507	1254	321.88	932.12	5	3
A5.A0.R1455459-A6.TRINITY_DN43420_c0_g1_i2		MYN	0.00669767	0.0327146	0.20473	0.000348098	1605	289.136	1315.86	9.22744	8.77256
A7.A0.R1725330-A9.TRINITY_DN34810_c0_g1_i2		MYN	0.00283258	0.0138456	0.204583	0.000276044	3855	1023.57	2831.43	14	8
A7.A0.R1739638-A1.A0.S1451618		MYN	0.00351548	0.0171971	0.204423	0.00913065	1578	409.081	1168.92	6.90831	4.09169
A10.TRINITY_DN36499_c0_g1_i3-A4.A0.R1872897		MYN	0.00407197	0.0199332	0.204281	0.00257991	1296	310.299	985.701	6	4
A3.A0.R1788897-A7.TRINITY_DN33140_c0_g1_i6		MYN	0.00482007	0.0236059	0.204189	0.036791	639	159.928	479.072	3.69935	2.30065
A0.TRINITY_DN34426_c3_g1_i1-A0.A1.R757464		MYN	0.00795466	0.0390001	0.203965	1.66436e-05	1914	499.057	1414.94	18.8114	11.1886
A9.A0.S1533355-A4.A0.R1917140		MYN	0.0177939	0.0872745	0.203884	0.00768762	342	113.944	228.056	9	4
A5.A1.R479036-A6.TRINITY_DN44386_c0_g2_i2		MYN	0.00266345	0.0130682	0.203811	0.00589449	2202	697.08	1504.92	9	4
A6.TRINITY_DN35287_c0_g1_i1-A4.A1.R621396		MYN	0.00339292	0.0166495	0.203785	0.029541	1191	304.531	886.469	5	3
A6.TRINITY_DN36103_c1_g1_i1-A9.TRINITY_DN36375_c0_g1_i3		MYN	0.0060992	0.0299332	0.203761	2.22493e-06	2934	657.054	2276.95	19.1709	13.8291
A9.A0.R1548835-A0.A1.R766185		MYN	0.0134739	0.0661504	0.203686	1.57308e-17	4440	1163.57	3276.43	73.2513	43.7487
A9.A1.S492126-A5.A0.R1378970		MYN	0.00324142	0.0159288	0.203494	0.0310931	1257	325.263	931.737	5	3
A11.A1.R537400-A11.TRINITY_DN37817_c2_g3_i1		MYN	0.00950581	0.0467297	0.203421	0.022027	537	111.636	425.364	5	4
A1.A0.R1362256-A6.TRINITY_DN44681_c0_g1_i1		MYN	0.00380486	0.0187047	0.203417	0.0102485	1434	379.275	1054.72	7	4
A7.A0.S1748313-A1.A0.S1544342		MYN	0.00191964	0.00943787	0.203398	1.44623e-05	7875	2137.19	5737.81	20	11
A9.A0.R1563676-A2.A0.S1584623		MYN	0.00245963	0.0121162	0.203003	0.0142801	2130	500.464	1629.54	6	4
A9.A0.R1547721-A6.TRINITY_DN48899_c0_g4_i1		MYN	0.00344325	0.0169636	0.202978	0.010325	1584	419.302	1164.7	7	4
A11.A1.S546695-A10.TRINITY_DN44134_c0_g1_i2		MYN	0.0061914	0.0305188	0.202872	5.49998e-05	2328	539.595	1788.4	16	11
A3.A0.R1802467-A10.TRINITY_DN43734_c0_g1_i1		MYN	0.00185102	0.0091449	0.202411	0.01398	2826	660.729	2165.27	6	4
A3.A0.R1786207-A1.A0.R1530033		MYN	0.00136134	0.00672692	0.202373	0.028669	2955	748.596	2206.4	5	3
A1.A0.S1399426-A7.TRINITY_DN38143_c0_g1_i2		MYN	0.00389566	0.0192583	0.202284	0.0449798	993	217.702	775.298	4	3
A7.A2.S187920-A7.TRINITY_DN35622_c0_g1_i2		MYN	0.00487972	0.0241312	0.202216	0.0160356	711	188.137	522.863	4.46195	2.53805
A7.A0.S1741839-A0.A0.S1117513		MYN	1.00789	4.9856	0.20216	0.00459026	270	60.5604	209.44	45.3614	114.639
A3.A0.R1793065-A3.A0.R1487296		MYN	0.00280835	0.0139142	0.201833	0.00183243	2871	729.832	2141.17	10	6
A11.A0.S406902-A0.A0.S1744378		MYN	0.00325614	0.0161396	0.201748	0.0290398	1239	315.482	923.518	5	3
A9.A0.R1573119-A0.A1.S779787		MYN	0.00862888	0.0427883	0.201665	0.0430197	447	97.1984	349.802	4	3
A9.A0.R1541903-A5.A0.R1365727		MYN	0.00332693	0.016509	0.201522	0.0035638	2061	553.245	1507.75	9	5
A7.A0.R1714022-A9.TRINITY_DN36722_c0_g1_i2		MYN	0.000773478	0.00383889	0.201485	0.0279985	5187	1305.85	3881.15	5	3
A10.TRINITY_DN30730_c0_g1_i4-A3.A0.R1482154		MYN	0.00194322	0.00970101	0.200311	0.0282526	2070	522.919	1547.08	5	3
A1.A0.R1363802-A8.TRINITY_DN37009_c1_g1_i3		MYN	0.00425254	0.0212884	0.199759	0	333	95.9841	237.016	2	1
A3.A0.R1791582-A0.A0.R2259088		MYN	0.00407055	0.0204292	0.199252	0.000345467	2427	700.832	1726.17	14	7
A6.TRINITY_DN19496_c0_g1_i1-A4.A1.R613396		MYN	0.00290635	0.014589	0.199215	0.0283447	1389	351.525	1037.48	5	3
A6.TRINITY_DN37934_c0_g1_i7-A4.A0.R1868919		MYN	0.0029159	0.0146399	0.199174	0.0276266	1380	347.149	1032.85	5	3
A5.A1.R482721-A7.TRINITY_DN36715_c1_g2_i2		MYN	0.00626699	0.0314653	0.199172	0.0301432	648	166.988	481.012	5	3
A1.A1.R447747-A0.A1.R756403		MYN	0.00334815	0.0168137	0.199132	2.38995e-07	5649	1524	4125	25.2541	13.7459
A7.A0.R1712916-A3.A0.S1497089		MYN	0.00350561	0.0176267	0.19888	0.00518899	1665	518.727	1146.27	9	4
A9.A0.S1522859-A6.TRINITY_DN40215_c0_g1_i1		MYN	0.0425279	0.214089	0.198646	6.83613e-05	330	73.148	256.852	13.3852	10.6148
A8.TRINITY_DN36189_c0_g1_i5-A8.TRINITY_DN38929_c1_g1_i11		MYN	0.009034	0.0454862	0.198609	0.00261841	876	207.802	668.198	9	6
A3.A1.R556336-A3.A0.R1497247		MYN	0.00737001	0.0371383	0.198448	0.00976107	741	195.193	545.807	7	4
A1.A0.S868803-A2.A0.S1577384		MYN	0.00197515	0.00995629	0.198382	0.0294586	1569	367.512	1201.49	3.63045	2.36955
A7.A0.R1735423-A4.A0.R1879841		MYN	0.00296643	0.0150106	0.197622	0.00930547	1827	474.887	1352.11	7	4
A3.A0.R1795489-A7.TRINITY_DN34308_c0_g1_i1		MYN	0.0031443	0.0159177	0.197534	0.0131198	1659	383.637	1275.36	6	4
A3.A0.R1783572-A10.TRINITY_DN43716_c1_g1_i3		MYN	0.00378954	0.0191878	0.197497	0.000266239	2121	529.579	1591.42	10	6
A11.A1.S531635-A3.A1.R481686		MYN	0.00220224	0.0111509	0.197494	0.0267696	1818	453.592	1364.41	5	3
A7.A2.S36834-A9.TRINITY_DN36309_c0_g1_i1		MYN	0.00449116	0.0227656	0.197278	0.000825148	2058	494.572	1563.43	11	7
A1.A0.R1366232-A0.A0.R2266285		MYN	0.00299231	0.0151711	0.197238	0.00320471	2277	602.407	1674.59	9	5
A2.TRINITY_DN38092_c2_g1_i6-A7.TRINITY_DN37536_c0_g1_i5		MYN	0.00204795	0.0103849	0.197206	0.026441	1953	485.776	1467.22	5	3
A3.A0.S1808704-A1.A0.R1547116		MYN	0.0027518	0.0139646	0.197055	0.000524597	2472	651.622	1820.38	9	5
A7.A0.R1737412-A4.A0.S1901553		MYN	0.00328309	0.016677	0.196863	0.00277174	2085	470.763	1614.24	7.71992	5.28008
A11.A0.R1650856-A4.A1.R603273		MYN	0.00417873	0.0212442	0.1967	0.0262949	960	239.051	720.949	5	3
A3.A0.R1793645-A1.A0.R1535963		MYN	0.0061512	0.0313244	0.196371	0.00670616	918	263.28	654.72	8	4
A3.A0.S604475-A5.A0.S1301494		MYN	0.415834	2.11817	0.196317	4.09386e-26	999	240.91	758.09	169.958	241.042
A11.A0.S1086334-A0.A0.S2262271		MYN	0.0284835	0.14514	0.196248	5.72124e-05	696	123.321	572.679	15	16
A6.TRINITY_DN41087_c0_g1_i4-A8.TRINITY_DN40000_c1_g1_i1		MYN	0.0144465	0.0737884	0.195783	1.29224e-05	999	286.42	712.58	19.8664	10.1336
A11.A0.S1664530-A5.A1.S468321		MYN	0.403299	2.06038	0.19574	1.91489e-21	900	173.947	726.053	122.096	224.904
A3.A0.R1801913-A4.A0.R1868628		MYN	0.00522932	0.0267535	0.195463	9.29418e-07	3606	918.357	2687.64	24	14
A11.A0.R1661717-A4.A0.R1877452		MYN	0.00210797	0.0108087	0.195026	0.00124441	3498	1121.55	2376.45	12	5
A3.A0.R1807636-A4.A0.R1903440		MYN	0.00417302	0.0214011	0.194991	0.00855588	1296	332.607	963.393	7	4
A7.A0.R1755236-A0.A0.R2299838		MYN	0.00255369	0.0131025	0.194901	0.0183228	1641	463.124	1177.88	6	3
A9.A1.S517137-A6.TRINITY_DN42253_c0_g1_i1		MYN	0.00276312	0.0141824	0.194827	0.00850998	1950	499.121	1450.88	7	4
A4.TRINITY_DN28054_c0_g1_i1-A0.A0.S2256289		MYN	0.00523527	0.0268864	0.194718	0.0270102	768	192.675	575.325	5	3
A3.A1.S549318-A3.A0.R1477296		MYN	0.00404883	0.0208198	0.19447	0.0183662	1041	294.433	746.567	6	3
A6.TRINITY_DN36069_c0_g1_i1-A7.TRINITY_DN32292_c0_g1_i2		MYN	0.0238936	0.122927	0.194372	6.09677e-11	1632	313.67	1318.33	35.0072	30.9928
A11.A0.R1653984-A3.A0.R1480856		MYN	0.000995534	0.00513456	0.193889	0	1398	391.646	1006.35	2	1
A9.A0.J1557390-A4.A0.R1932335		MYN	0.674561	3.48097	0.193786	1.63091e-21	513	103.678	409.322	96.0671	180.933
A2.TRINITY_DN39805_c4_g1_i4-A10.TRINITY_DN37124_c1_g1_i8		MYN	0.00725195	0.0374461	0.193664	0.00594857	888	192.549	695.451	7	5
A3.A0.R1786473-A4.A1.R601011		MYN	0.00400596	0.0206978	0.193545	0.0253836	999	246.67	752.33	5	3
A5.A1.S483344-A0.A1.S740321		MYN	0.00708758	0.0366718	0.193271	0.00404995	936	224.648	711.352	8	5
A1.A0.S1041177-A6.TRINITY_DN64718_c0_g1_i1		MYN	0.604373	3.13477	0.192796	1.3764e-12	330	65.346	264.654	57.6014	108.399
A0.TRINITY_DN34332_c4_g1_i4-A0.A0.R2247277		MYN	0.0025798	0.0133979	0.192553	0.00798596	2085	527.851	1557.15	7	4
A3.A1.S563462-A3.A0.S1531387		MYN	0.00446258	0.0232188	0.192197	0.00985472	582	131.694	450.306	3	2
A7.A0.S1071803-A1.A0.S214859		MYN	0.00369512	0.0192257	0.192197	0.0181324	1134	319.809	814.191	6	3
A7.A0.S1757410-A0.A1.S438351		MYN	0.481802	2.5099	0.191961	0.00168927	222	56.9315	165.069	33.7291	58.2709
A3.A1.R549375-A1.A1.S523566		MYN	0.00442959	0.0232122	0.190831	0.0245237	900	220.557	679.443	5	3
A5.A0.S1440445-A5.A0.S1390782		MYN	0.00564711	0.0295991	0.190787	3.13955e-06	2562	667.346	1894.65	19.3419	10.6581
A3.A2.S187540-A7.TRINITY_DN32292_c0_g1_i3		MYN	0.00288356	0.0151216	0.190692	0.0237805	1377	334.426	1042.57	5	3
A11.A0.S1663203-A8.TRINITY_DN39629_c9_g1_i5		MYN	0.0112164	0.0588384	0.19063	0.00886135	486	126.554	359.446	7	4
A7.A1.S553276-A3.A0.R1483048		MYN	0.00302982	0.0159099	0.190435	3.70707e-06	4851	1543.21	3307.79	24	10
A3.A1.J556762-A4.A1.R616123		MYN	0.00897279	0.0471456	0.190321	0.0114141	585	132.599	452.401	6	4
A6.TRINITY_DN39937_c0_g1_i1-A3.A0.S1518733		MYN	0.00253235	0.0133536	0.189639	0.0253319	1239	362.621	876.379	4.78578	2.21422
A7.A0.R1712084-A9.TRINITY_DN36488_c0_g1_i3		MYN	0.00362783	0.0191458	0.189485	0.00313154	1599	408.824	1190.18	7.69432	4.30568
A9.A0.R1560115-A0.A0.R2261821		MYN	0.00171887	0.00909202	0.189053	0.00244325	2415	665.139	1749.86	6	3
A1.A0.S1394584-A5.A0.S1423723		MYN	0.0118584	0.0627493	0.18898	0.0259907	342	85.6692	256.331	5	3
A1.A0.S1372769-A0.A1.S823888		MYN	0.0113658	0.0603281	0.188399	0.000172225	798	177.184	620.816	10	7
A5.A0.R1452361-A8.TRINITY_DN38916_c0_g1_i4		MYN	0.00187916	0.00998986	0.188107	0.0513229	1470	403.658	1066.34	4	2
A7.A1.S594428-A1.A0.S1534681		MYN	0.0110565	0.0588183	0.187978	0.0241276	363	89.315	273.685	5	3
A3.A0.R1789374-A3.A0.R1480185		MYN	0.0319044	0.169737	0.187963	0.0154852	228	35.2739	192.726	5	6
A7.A0.R1721572-A1.A0.S1558437		MYN	0.00118989	0.00633499	0.187828	0.0158288	3480	952.807	2527.19	6	3
A3.A0.R1784226-A9.TRINITY_DN37436_c0_g1_i2		MYN	0.00234984	0.0125289	0.187553	0.000199924	4116	1131.47	2984.53	14	7
A11.A1.R522866-A1.A1.J478865		MYN	0.00185915	0.00993054	0.187215	0.00711378	2865	710.661	2154.34	7	4
A11.A0.R1655210-A1.A0.S1542058		MYN	0.00140628	0.00751721	0.187074	0.00372299	4053	1205.4	2847.6	9	4
A9.A0.R1543513-A3.A0.R1477235		MYN	0.0313076	0.167429	0.186991	1.14986e-07	912	146.074	765.926	21.5192	23.4808
A8.TRINITY_DN34455_c5_g1_i4-A6.TRINITY_DN44499_c1_g1_i5		MYN	0.00208423	0.0111545	0.186851	0.0505996	1323	361.877	961.123	4	2
A7.A1.R534483-A7.TRINITY_DN38572_c1_g1_i1		MYN	0.00154232	0.0082575	0.186778	0.000187991	6252	1707.67	4544.33	14	7
A11.A0.S194786-A0.A0.S2261975		MYN	0.698517	3.74042	0.186749	1.02261e-46	765	146.529	618.471	146.887	278.113
A9.A1.S558227-A4.A1.S647412		MYN	0.0024771	0.0132694	0.186677	0.0223446	1596	381.837	1214.16	5	3
A0.TRINITY_DN29454_c0_g1_i1-A2.A0.R1547053		MYN	0.00847718	0.0454187	0.186645	0.0108882	612	137.389	474.611	6	4
A9.A1.S509594-A6.TRINITY_DN43230_c0_g1_i1		MYN	0.00274097	0.0147075	0.186366	0.0225428	1443	346.056	1096.94	5	3
A9.A0.S1545911-A2.A0.S1540089		MYN	0.00434862	0.0233378	0.186334	0.0120474	1002	308.85	693.15	7	3
A5.A1.J487947-A0.A1.R770432		MYN	0.00386792	0.020772	0.186208	0.00704889	1380	342.699	1037.3	7	4
A3.A0.R1787035-A0.A1.R770787		MYN	0.00270245	0.0145134	0.186204	6.21834e-06	4227	1260.23	2966.77	18	8
A11.A0.S1706314-A5.A1.S504203		MYN	0.0120257	0.0646014	0.186153	0.00961026	378	113.261	264.739	6.85906	3.14094
A9.A0.R1543914-A5.A1.J456380		MYN	0.00944246	0.0507861	0.185926	2.76941e-10	2955	821.412	2133.59	40	20
A9.A0.S1548185-A2.A0.S142707		MYN	0.00261885	0.014089	0.185879	0.0113043	1653	503.048	1149.95	7	3
A3.A1.S276973-A9.TRINITY_DN29954_c0_g1_i1		MYN	0.00274552	0.0148021	0.185481	0.050557	1005	275.022	729.978	4	2
A5.A0.R1449007-A2.A0.R1543876		MYN	0.0020087	0.0108325	0.185433	0.0215985	1962	465.434	1496.57	5	3
A3.A0.S1852933-A10.TRINITY_DN44523_c2_g3_i8		MYN	0.00286825	0.0155001	0.185047	0.00118712	2469	721.47	1747.53	11	5
A8.TRINITY_DN27734_c1_g3_i1-A0.A0.J2258650		MYN	0.00669291	0.0362056	0.184858	0.024018	597	145.984	451.016	5	3
A6.TRINITY_DN40373_c1_g2_i9-A9.TRINITY_DN37670_c0_g1_i5		MYN	0.005486	0.029695	0.184745	2.02003e-05	2418	587.71	1830.29	17	10
A1.A0.S1391977-A0.A0.R2271663		MYN	0.0141041	0.0763654	0.184692	2.62407e-14	3177	688.201	2488.8	49.2406	34.7594
A7.A0.R1715832-A10.TRINITY_DN40845_c0_g1_i2		MYN	0.00160279	0.00869528	0.184329	0.00625845	1713	463.378	1249.62	4	2
A11.A0.S1513882-A0.A0.R2263075		MYN	0.00602047	0.0327277	0.183956	0.000565125	1650	314.488	1335.51	10	8
A3.A0.S693928-A1.A1.S476283		MYN	0.544228	2.9625	0.183706	0	261	51.9351	209.065	54.5873	79.4127
A9.A0.S1462691-A6.TRINITY_DN43981_c0_g1_i1		MYN	0.00619039	0.0337372	0.183488	0.00351584	924	274.477	649.523	9	4
A7.A1.R534368-A3.A1.J478748		MYN	0.00161746	0.00881634	0.183462	0.00958326	3162	686.179	2475.82	6	4
A1.A1.R449167-A5.A1.R457582		MYN	0.00234529	0.0128017	0.183202	5.66873e-05	4686	1269.3	3416.7	16	8
A11.A1.S527466-A4.A1.R610010		MYN	0.00365089	0.0199744	0.182779	0.00173902	1854	453.048	1400.95	8.90608	5.09392
A10.TRINITY_DN39512_c2_g2_i1-A10.TRINITY_DN42859_c2_g1_i2		MYN	0.00879029	0.0481078	0.182721	0.0154192	474	130.344	343.656	6	3
A3.A0.R1826460-A0.A1.J760919		MYN	0.00244095	0.0133808	0.182421	0.020594	1611	378.169	1232.83	5	3
A11.A0.R1668071-A4.A0.R1894138		MYN	0.00449683	0.0246685	0.18229	0.000718058	1227	333.144	893.856	8	4
A7.A0.R1737265-A2.A0.R1550010		MYN	0.00121816	0.00669602	0.181924	0.00621572	4338	1051	3287	7	4
A3.A0.S1848834-A4.A1.R612214		MYN	0.00447658	0.0246215	0.181816	0.000157167	2013	667.38	1345.62	16	6
A2.TRINITY_DN36284_c0_g1_i1-A10.TRINITY_DN43638_c1_g1_i1		MYN	0.000675745	0.00371895	0.181703	0.0469003	4041	1079.59	2961.41	4	2
A3.A1.S603942-A3.A1.S524300		MYN	0.00727521	0.040046	0.181671	0.000721788	1116	286.372	829.628	11	6
A3.A1.R550641-A9.TRINITY_DN29687_c0_g2_i1		MYN	0.000869557	0.00478655	0.181667	0.0472692	3144	842.043	2301.96	4	2
A9.A0.R1547198-A7.TRINITY_DN37212_c0_g1_i2		MYN	0.00121917	0.00671144	0.181656	0.0140164	3363	899.22	2463.78	6	3
A9.A0.S1559757-A11.TRINITY_DN36521_c0_g1_i5		MYN	0.00612383	0.0337195	0.181611	0.0481803	450	121.893	328.107	4	2
A7.A1.R534675-A1.A0.R1534668		MYN	0.00270568	0.0149368	0.181142	0.000760574	2667	814.987	1852.01	12	5
A9.A1.S519711-A2.A1.S548304		MYN	0.00569676	0.0314729	0.181005	0.000620634	1308	426.672	881.328	13	5
A11.A0.S1714388-A4.A1.R612001		MYN	0.00250206	0.0138247	0.180985	0.0471423	1095	293.575	801.425	4	2
A3.A0.R1820997-A10.TRINITY_DN39761_c0_g1_i10		MYN	0.00252372	0.0139537	0.180865	0	546	147.546	398.454	2	1
A3.A0.S1845721-A3.A0.S1529870		MYN	0.00495756	0.0274322	0.18072	0.0205558	795	187.141	607.859	5	3
A9.A0.R1556282-A0.A0.R2260913		MYN	0.0247836	0.13718	0.180665	2.59283e-09	1701	187.22	1513.78	23.1441	36.8559
A9.A0.S174232-A5.A0.S1256839		MYN	0.00714958	0.0395757	0.180656	0.0328621	528	106.073	421.927	4	3
A11.A1.S495775-A4.A1.R606691		MYN	0.0022266	0.0123387	0.180457	0.00605743	2373	573.26	1799.74	7	4
A0.TRINITY_DN32171_c0_g1_i1-A0.A0.R2270830		MYN	0.00219344	0.01218	0.180085	0	624	167.345	456.655	2	1
A2.TRINITY_DN34071_c3_g2_i1-A6.TRINITY_DN45275_c5_g1_i1		MYN	0.0641275	0.356393	0.179934	2.76243e-09	822	94.3991	727.601	25.313	44.687
A11.A1.R514275-A0.A1.J763563		MYN	0.00538734	0.030014	0.179494	0.0138274	765	205.125	559.875	6	3
A7.A0.R1728402-A10.TRINITY_DN42263_c0_g1_i3		MYN	0.0015503	0.00864691	0.17929	0.00798626	1641	349.256	1291.74	3	2
A4.TRINITY_DN34509_c0_g1_i3-A6.TRINITY_DN43612_c0_g1_i2		MYN	0.00260823	0.0145615	0.179117	0.0456902	1047	278.219	768.781	4	2
A11.A0.R1651130-A4.A0.R1866908		MYN	0.0026137	0.0146156	0.17883	0.000572723	3063	761.574	2301.43	11	6
A9.A0.S1577965-A0.A0.R2274802		MYN	0.00295092	0.01651	0.178735	0.0208111	1335	314.347	1020.65	5	3
A4.TRINITY_DN35036_c0_g1_i6-A6.TRINITY_DN48893_c2_g1_i10		MYN	0.00203164	0.0113778	0.178561	0.0451007	1341	354.78	986.22	4	2
A11.A0.R1653802-A9.TRINITY_DN34815_c0_g1_i2		MYN	0.00146348	0.00819734	0.178531	0.0196818	2673	620.12	2052.88	5	3
A5.A0.S555387-A4.A0.R1941058		MYN	0.00304495	0.0170777	0.1783	0.045777	897	238.609	658.391	4	2
A6.TRINITY_DN18657_c0_g1_i1-A1.A1.S515691		MYN	0.00515039	0.0289091	0.178158	0.0192161	762	176.658	585.342	5	3
A9.A1.S273990-A0.A0.S270448		MYN	0.571538	3.20811	0.178154	5.9045e-10	324	72.0586	251.941	57.5902	99.4098
A1.A0.S1380153-A0.A0.S2300719		MYN	0.00427289	0.0239957	0.178069	0.00582726	642	171.838	470.162	4	2
A9.A0.S1584137-A1.A0.R1537456		MYN	0.00198408	0.0111441	0.178038	0.0131055	2058	543.703	1514.3	6	3
A3.A0.R1801248-A9.TRINITY_DN32847_c0_g2_i1		MYN	0.00177672	0.00999095	0.177833	0.0452081	1533	405.736	1127.26	4	2
A7.A0.R1734631-A2.A0.S1548432		MYN	0.00573309	0.0322453	0.177796	0.0132093	717	190.66	526.34	6	3
A6.TRINITY_DN28880_c0_g1_i2-A3.A1.J475883		MYN	0.00157409	0.00885805	0.177701	0.0057168	3345	799.556	2545.44	7	4
A11.A0.R1669602-A4.A0.S1913089		MYN	0.00274528	0.0154665	0.177498	0.0448015	993	262.424	730.576	4	2
A4.TRINITY_DN33689_c1_g1_i1-A3.A0.R1475753		MYN	0.0429382	0.24199	0.177438	2.63555e-09	690	159.92	530.08	31.8856	22.1144
A6.TRINITY_DN29351_c1_g1_i1-A4.A1.R602810		MYN	0.032466	0.183367	0.177055	5.68548e-08	852	135.736	716.264	21.2583	22.7417
A8.TRINITY_DN35945_c0_g1_i6-A9.TRINITY_DN35508_c0_g1_i1		MYN	0.0184906	0.104517	0.176915	3.85681e-05	666	157.27	508.73	14.7186	9.28142
A5.A0.R1480727-A0.A0.R2285445		MYN	0.00203356	0.011497	0.176878	0.00909009	2079	511.915	1567.08	5.81877	3.18123
A7.A0.R1705846-A10.TRINITY_DN44002_c0_g1_i1		MYN	0.0015259	0.00863451	0.176721	0.0436855	1779	466.083	1312.92	4	2
A0.TRINITY_DN34151_c0_g2_i4-A11.TRINITY_DN34566_c0_g1_i2		MYN	0.00114138	0.00646641	0.176509	0.0125983	3564	933.338	2630.66	6	3
A2.TRINITY_DN36269_c0_g1_i1-A7.TRINITY_DN36864_c1_g3_i2		MYN	0.00820232	0.0465039	0.176379	0.0135869	504	135.181	368.819	6	3
A9.A1.S516054-A0.A1.S817631		MYN	0.00719523	0.0408475	0.176149	0.0137388	573	153.816	419.184	6	3
A11.A0.S1707990-A4.A0.R1936436		MYN	0.00705397	0.0400693	0.176044	0.0464764	390	104.666	285.334	4	2
A10.TRINITY_DN30429_c0_g1_i2-A9.TRINITY_DN33899_c0_g1_i2		MYN	0.003741	0.0212556	0.176001	0.044584	729	192.608	536.392	4	2
A7.A0.S1731441-A7.TRINITY_DN38804_c0_g1_i1		MYN	0.00304244	0.0173035	0.175828	8.66693e-07	4407	1113.31	3293.69	19	10
A4.TRINITY_DN35404_c0_g1_i2-A6.TRINITY_DN44909_c0_g1_i4		MYN	0.00169873	0.00966168	0.175821	0.012513	2397	627.376	1769.62	6	3
A3.A2.S67260-A3.A0.S1237376		MYN	0.00484484	0.0275568	0.175813	0.0498651	573	156.528	416.472	4	2
A9.A0.R1560561-A4.A0.R1880982		MYN	0.00156236	0.00888892	0.175765	0.043088	1737	453.298	1283.7	4	2
A9.A1.R510766-A2.A1.R523089		MYN	0.0037445	0.0213135	0.175686	0.00553075	1407	335.518	1071.48	7	4
A0.TRINITY_DN36094_c1_g1_i10-A8.TRINITY_DN38175_c0_g1_i1		MYN	0.00171008	0.00974182	0.17554	0.00534551	3069	725.56	2343.44	7	4
A3.A0.R1805125-A3.A0.R1496835		MYN	0.000898956	0.00512543	0.175392	0.00524798	5826	1371.5	4454.5	7	4
A3.A1.S524756-A3.A1.R482191		MYN	0.00238148	0.0135802	0.175364	0.00656218	1860	595.512	1264.49	8	3
A9.A0.R1553581-A9.TRINITY_DN37358_c1_g1_i6		MYN	0.00222614	0.0126949	0.175357	0	612	160.851	451.149	2	1
A10.TRINITY_DN36834_c0_g1_i3-A4.A1.R610863		MYN	0.00154714	0.00884588	0.174899	0.0432131	1752	457.587	1294.41	4	2
A7.A1.R535271-A1.A1.R470720		MYN	0.00380596	0.021772	0.17481	0.000606622	1881	563.084	1317.92	12	5
A10.TRINITY_DN35234_c0_g1_i1-A3.A0.S1535618		MYN	0.00206087	0.0118146	0.174434	0.0178415	1887	428.287	1458.71	5	3
A8.TRINITY_DN36626_c2_g2_i1-A6.TRINITY_DN48064_c2_g7_i3		MYN	0.00118905	0.00681697	0.174425	0.0424682	2277	591.487	1685.51	4	2
A7.A0.R1712464-A9.TRINITY_DN35672_c0_g1_i1		MYN	0.00327179	0.0187938	0.174089	9.06846e-05	2928	753.877	2174.12	13.905	7.09496
A9.A0.R1607337-A3.A1.S67937		MYN	0.0208032	0.119543	0.174023	0.00144959	336	82.2412	253.759	8.79951	5.20049
A7.A2.R174353-A7.TRINITY_DN32237_c0_g1_i2		MYN	0.00299581	0.0172275	0.173896	0.0427366	906	236.282	669.718	4	2
A9.A0.S1204989-A0.A0.S2261445		MYN	0.00263897	0.0151785	0.173862	0.0423694	1029	267.582	761.418	4	2
A8.TRINITY_DN36910_c0_g1_i2-A5.A1.S503458		MYN	0.0038065	0.0218964	0.173842	0.00164898	1743	423.138	1319.86	9	5
A6.TRINITY_DN40680_c5_g1_i1-A0.A0.R2267092		MYN	0.00202233	0.011649	0.173605	0.011975	2007	521.094	1485.91	6	3
A0.TRINITY_DN34811_c0_g1_i9-A3.A1.J488241		MYN	0.00376619	0.0216975	0.173577	0.000358543	2169	569.447	1599.55	12	6
A6.TRINITY_DN26243_c1_g2_i1-A9.TRINITY_DN32507_c1_g1_i2		MYN	0.00301132	0.0173543	0.17352	0.04215	900	233.794	666.206	4	2
A1.A1.R452840-A6.TRINITY_DN46761_c0_g1_i5		MYN	0.0017961	0.0103521	0.1735	0.0279169	2067	393.653	1673.35	4	3
A8.TRINITY_DN36815_c7_g1_i4-A0.A1.S793841		MYN	0.00584595	0.0337417	0.173256	0.0443573	468	123.769	344.231	4	2
A7.A1.R535959-A4.A0.R1865942		MYN	0.00342894	0.0197963	0.173211	0.0179992	1137	259.068	877.932	5	3
A6.TRINITY_DN39941_c1_g1_i1-A9.TRINITY_DN29713_c0_g1_i3		MYN	0.00288295	0.0166655	0.172988	0.0429399	942	245.971	696.029	4	2
A9.A1.R507052-A2.A1.R521223		MYN	0.00186979	0.0108136	0.172911	0.011805	2169	561.485	1607.51	6	3
A8.TRINITY_DN36721_c0_g1_i4-A5.A0.R1369408		MYN	0.00339417	0.0196449	0.172776	0.0084128	1248	361.975	886.025	7	3
A9.A0.R1555393-A0.A0.R2260146		MYN	0.0021464	0.0124256	0.172741	0.00109022	2850	983.097	1866.9	12	4
A9.A0.R1561290-A2.A0.R1552491		MYN	0.00100639	0.00582716	0.172706	0.0412055	2679	689.748	1989.25	4	2
A7.A0.S1752744-A0.A0.S2297002		MYN	0.00440321	0.025503	0.172655	0.0432963	618	162.042	455.958	4	2
A4.TRINITY_DN32855_c0_g1_i2-A11.TRINITY_DN33812_c0_g2_i3		MYN	0.00237146	0.0137357	0.172649	0.0171228	1635	367.753	1267.25	5	3
A7.A2.R174160-A7.TRINITY_DN35474_c0_g1_i1		MYN	0.00204272	0.0118364	0.17258	0.017198	1899	427.367	1471.63	5	3
A5.A0.R1444705-A8.TRINITY_DN37849_c1_g1_i12		MYN	0.000923456	0.00535311	0.172508	0.0412097	2919	751.486	2167.51	4	2
A3.A0.R1789176-A7.TRINITY_DN38429_c0_g1_i1		MYN	0.0020492	0.0118862	0.172401	0.00102023	3294	850.67	2443.33	10	5
A11.A0.R1662316-A9.TRINITY_DN36892_c3_g1_i2		MYN	0.0032478	0.0188444	0.172348	0.00629108	1359	432.963	926.037	8	3
A1.A0.S1402409-A0.A1.S786579		MYN	0.00963447	0.0560331	0.171943	0.0312065	303	93.8529	209.147	5	2
A3.A0.S1605734-A2.A0.S1583243		MYN	0.00384243	0.0223607	0.171838	0.0418318	705	182.925	522.075	4	2
A6.TRINITY_DN36492_c0_g1_i1-A8.TRINITY_DN37930_c0_g1_i1		MYN	0.00153265	0.00892368	0.17175	0.0406187	1758	451.054	1306.95	4	2
A11.A0.R1649311-A5.A0.R1365762		MYN	0.00223834	0.0130337	0.171735	0.0411937	1206	310.943	895.057	4	2
A7.A0.R1725051-A5.A0.R1373139		MYN	0.0119369	0.0695608	0.171603	4.04981e-09	1656	528.91	1127.09	34.6792	13.3208
A0.TRINITY_DN35570_c3_g2_i4-A4.A0.S1086297		MYN	0.00421519	0.0245934	0.171395	0.000172989	1791	475.282	1315.72	11.4703	5.52967
A5.A0.R1456107-A6.TRINITY_DN46615_c3_g1_i2		MYN	0.00217053	0.0126787	0.171195	0	624	161.587	462.413	2	1
A6.TRINITY_DN35280_c1_g1_i3-A3.A1.R478443		MYN	0.000533554	0.00311732	0.171158	0.0401317	5037	1286.3	3750.7	4	2
A7.A0.S1644469-A4.A0.R1906766		MYN	0.785949	4.5924	0.171141	6.66686e-25	1917	456.32	1460.68	344.007	708.993
A2.TRINITY_DN38508_c0_g1_i5-A9.TRINITY_DN33319_c0_g1_i2		MYN	0.00522097	0.03052	0.171067	0.00491757	1005	235.565	769.435	7	4
A7.A1.R534458-A1.A0.S1535154		MYN	0.00225487	0.0131871	0.170991	0.0411995	1200	309.413	890.587	4	2
A7.A0.R1706787-A3.A1.R474868		MYN	0.00330633	0.0193516	0.170856	0.00328648	1638	421.685	1216.32	8	4
A9.A0.R1609191-A5.A0.S1335658		MYN	0.00350678	0.0205732	0.170454	0.0408071	771	198.558	572.442	4	2
A0.TRINITY_DN28827_c0_g1_i4-A6.TRINITY_DN45488_c0_g1_i5		MYN	0.00374949	0.0220089	0.170363	0.040932	723	186.412	536.588	4	2
A11.A0.R1652280-A9.TRINITY_DN37147_c1_g1_i1		MYN	0.0447721	0.263254	0.170072	1.66097e-14	1077	261.248	815.752	53.5809	35.4191
A7.A0.R1723995-A0.A1.R785142		MYN	0.0153641	0.090347	0.170056	6.07521e-14	2220	627.278	1592.72	52.7916	24.2084
A9.A1.S538525-A6.TRINITY_DN42522_c0_g1_i1		MYN	0.00111691	0.00657392	0.1699	0.0394195	2406	611.718	1794.28	4	2
A6.TRINITY_DN36942_c0_g1_i2-A1.A0.S1547647		MYN	0.000537591	0.00317355	0.169397	0	2493	632.075	1860.93	2	1
A1.A0.S1404052-A2.A0.R1565636		MYN	0.0289189	0.17072	0.169394	2.38139e-09	1032	325.078	706.922	42	20
A5.A0.R1441930-A3.A0.R1479401		MYN	0.00361277	0.0213369	0.16932	0.0404242	747	191.886	555.114	4	2
A9.A1.S508157-A2.A0.S1539647		MYN	0.00376424	0.0222511	0.169171	0.0226851	783	223.884	559.116	4.9013	2.0987
A3.A0.R1787481-A1.A0.R1532572		MYN	0.00205779	0.0121643	0.169167	3.73411e-06	5721	1826.69	3894.31	22	8
A9.A1.R507265-A5.A1.R457156		MYN	0.0219822	0.13021	0.168821	6.35357e-07	726	218.044	507.956	25	11
A3.A0.S1823682-A5.A0.S1375560		MYN	0.00389902	0.0230959	0.168819	0.0406117	693	178.312	514.688	4	2
A9.A0.R1574243-A0.A1.R771424		MYN	0.00356938	0.0211661	0.168637	4.84876e-07	4017	1207.64	2809.36	25	10
A9.A0.S1597210-A5.A0.J1384480		MYN	0.00221955	0.0131692	0.168541	0.038993	1212	307.614	904.386	4	2
A7.A0.R1731230-A3.A0.R1506279		MYN	0.00117345	0.00697315	0.168282	0.0389734	2286	579.359	1706.64	4	2
A5.A0.S976488-A3.A0.S907529		MYN	0.545245	3.24443	0.168056	6.15609e-13	522	137.087	384.913	101.456	148.544
A3.A1.R550572-A9.TRINITY_DN31916_c1_g1_i4		MYN	0.0139446	0.0829936	0.16802	3.77229e-05	771	191.589	579.411	15	8
A8.TRINITY_DN33479_c0_g1_i2-A6.TRINITY_DN44563_c0_g2_i1		MYN	0.00203919	0.0121395	0.16798	0.0391883	1317	334.667	982.333	4	2
A0.TRINITY_DN35472_c2_g4_i2-A0.A0.R2248540		MYN	0.00160115	0.0095362	0.167902	0.0387392	1677	424.511	1252.49	4	2
A11.A0.R1677050-A3.A0.S1530918		MYN	0.00428693	0.0255329	0.167899	0.00300319	1257	319.898	937.102	8	4
A7.A0.S1753803-A3.A0.S1540105		MYN	0.00728297	0.0433972	0.167821	0.0396292	372	95.4506	276.549	4	2
A2.TRINITY_DN34132_c1_g1_i1-A1.A0.R1529869		MYN	0.00443384	0.0264207	0.167817	0.0157068	873	193.081	679.919	5	3
A7.A0.R1705311-A3.A2.S176796		MYN	0.00274612	0.0163751	0.167701	0.00668323	1833	371.616	1461.38	6	4
A5.A0.S1459631-A5.A0.S1417512		MYN	0.00356863	0.0212945	0.167585	0.0159489	1083	240.067	842.933	5	3
A5.A0.S924612-A0.A0.S529433		MYN	0.591526	3.53349	0.167406	1.35774e-16	483	111.198	371.802	93.1061	151.894
A11.A0.R1661688-A4.A0.R1868215		MYN	0.00494416	0.0295529	0.167299	0.0272097	579	172.847	406.153	5	2
A9.A1.S556634-A5.A1.S504902		MYN	0.00405519	0.0242417	0.167282	0.000187047	2022	447.724	1574.28	10.6373	6.3627
A7.A0.S166925-A6.TRINITY_DN40694_c0_g1_i1		MYN	0.00707338	0.0423036	0.167205	0.000630405	981	269.702	711.298	11	5
A11.A0.S1689381-A6.TRINITY_DN43923_c0_g2_i1		MYN	0.00286586	0.017162	0.166988	0.000594141	2400	651.403	1748.6	11	5
A3.A1.R549011-A4.A0.R1877694		MYN	0.00204654	0.0122695	0.166799	0.0102197	1965	494.897	1470.1	6	3
A9.A0.S1527741-A6.TRINITY_DN43692_c0_g1_i1		MYN	0.0011775	0.00706706	0.166618	0	1137	285.802	851.198	2	1
A7.A0.R1706942-A0.A1.R760526		MYN	0.00213413	0.0128175	0.166501	0.00290595	2511	633.884	1877.12	8	4
A5.A0.J1462731-A3.A1.J484067		MYN	0.00111221	0.00668392	0.166401	0.037663	2403	603.035	1799.96	4	2
A6.TRINITY_DN37923_c0_g1_i4-A9.TRINITY_DN35030_c0_g1_i3		MYN	0.00217688	0.013084	0.166377	0.0376866	1230	309.147	920.853	4	2
A9.A0.J1569252-A11.TRINITY_DN34652_c0_g1_i2		MYN	0.00472923	0.028428	0.166358	0.0393108	570	145.462	424.538	4	2
A9.A0.S1571987-A0.A0.S702148		MYN	0.00661976	0.0398394	0.166161	0.0115232	615	159.526	455.474	6	3
A3.A0.R1813091-A4.A0.R1876499		MYN	0.00279716	0.0168524	0.16598	0.0102105	1437	362.258	1074.74	6	3
A6.TRINITY_DN35668_c4_g2_i1-A7.TRINITY_DN37628_c0_g1_i2		MYN	0.00167328	0.010089	0.165853	0.0376982	1599	401.667	1197.33	4	2
A1.A0.S1271859-A8.TRINITY_DN11332_c0_g1_i1		MYN	0.00554341	0.0334435	0.165754	0.00288718	972	246.451	725.549	8	4
A11.A0.S1681564-A1.A0.S1589587		MYN	0.0020444	0.0123432	0.165629	0.0374652	1308	328.145	979.855	4	2
A7.A0.S1717718-A3.A0.R1505702		MYN	0.00524146	0.0316927	0.165384	0.0153502	738	162.563	575.437	5	3
A11.A0.R1652633-A1.A1.S279703		MYN	0.0017873	0.0108126	0.165297	0.00272924	2988	747.076	2240.92	8	4
A5.A0.S1471692-A6.TRINITY_DN44195_c0_g1_i1		MYN	0.00203384	0.0123099	0.165219	0.00434186	1314	328.996	985.004	4	2
A7.A0.R1730645-A6.TRINITY_DN44790_c0_g1_i10		MYN	0.000977697	0.00592576	0.164991	0.0364435	2727	677.822	2049.18	4	2
A9.A0.R1558931-A0.A0.R2272401		MYN	0.00601035	0.0364348	0.164962	1.66038e-08	3135	794.393	2340.61	28	14
A9.A0.R1564943-A2.A0.R1549957		MYN	0.00292208	0.017742	0.164699	0.0378995	918	231.32	686.68	4	2
A9.A0.R1548889-A6.TRINITY_DN48238_c3_g5_i1		MYN	0.00143008	0.00870171	0.164345	0.0368141	1866	465.428	1400.57	4	2
A4.TRINITY_DN33807_c0_g1_i2-A0.A0.R2248440		MYN	0.0045005	0.0273996	0.164254	0.0109122	900	230.35	669.65	6	3
A7.A2.S187339-A7.TRINITY_DN38525_c9_g1_i5		MYN	0.00219759	0.0133938	0.164076	0.0367431	1215	303.189	911.811	4	2
A1.A1.S473397-A4.A0.S1870725		MYN	0.00465161	0.028381	0.163899	0.0364166	579	144.574	434.426	4	2
A3.A1.S588644-A3.A1.S523510		MYN	0.00687896	0.0419984	0.163791	0.0240162	417	92.9308	324.069	3.78523	2.21477
A7.A0.R1705773-A3.A1.R473453		MYN	0.00390676	0.0238605	0.163734	0.000342318	2226	429.463	1796.54	10	7
A11.A0.S1673132-A3.A0.S1482086		MYN	0.0010138	0.00619555	0.163634	0.0360903	2625	650.69	1974.31	4	2
A6.TRINITY_DN40614_c0_g1_i1-A3.A0.S1516524		MYN	0.00271031	0.0165651	0.163615	0.0187124	1107	367.383	739.617	6	2
A1.A0.R1372411-A6.TRINITY_DN45465_c2_g1_i2		MYN	0.00104862	0.00641913	0.163359	0.0359963	2538	628.685	1909.31	4	2
A1.A0.S1383880-A5.A0.S1421770		MYN	0.00181479	0.0111126	0.163309	0.00942562	2202	545.881	1656.12	6	3
A7.A0.S1762243-A2.A0.R1554772		MYN	0.00206301	0.0126427	0.163177	0.00943656	1938	480.723	1457.28	6	3
A1.A0.R1357223-A0.A0.S2342971		MYN	0.0937151	0.574669	0.163077	7.40099e-18	939	133.078	805.922	52.1413	70.8587
A3.A1.R560637-A4.A0.R1876631		MYN	0.00480838	0.0294961	0.163018	0.0372232	558	140.229	417.771	4	2
A7.A0.S1738432-A3.A0.S1402435		MYN	0.00967095	0.0593969	0.162819	9.19203e-05	960	229.15	730.85	13	7
A8.TRINITY_DN34062_c1_g1_i2-A6.TRINITY_DN48238_c3_g5_i2		MYN	0.00145246	0.00892431	0.162753	0.0359099	1833	453.982	1379.02	4	2
A1.A0.S1377549-A0.A0.R2279977		MYN	0.0014372	0.00884524	0.162483	0.00920426	2775	684.415	2090.59	6	3
A5.A1.R477823-A0.A1.R756201		MYN	0.000702461	0.00432546	0.162401	0.00911256	5667	1393.43	4273.57	6	3
A0.TRINITY_DN34604_c3_g1_i8-A5.A1.R457148		MYN	0.00980219	0.0604004	0.162287	7.62696e-09	1950	481.672	1468.33	27.7044	14.2956
A10.TRINITY_DN30112_c0_g2_i3-A6.TRINITY_DN47620_c0_g1_i22		MYN	0.00641031	0.0395056	0.162263	0.00392155	687	176.777	510.223	6.74389	3.25611
A8.TRINITY_DN34872_c1_g1_i13-A6.TRINITY_DN47620_c0_g1_i4		MYN	0.00623839	0.0384996	0.162038	0.00390965	705	181.271	523.729	6.74695	3.25305
A7.A1.R546658-A11.TRINITY_DN35829_c0_g1_i1		MYN	0.00216029	0.0133367	0.161981	0.0043177	1995	517.795	1477.21	6.81573	3.18427
A3.A0.R1800811-A7.TRINITY_DN38810_c1_g1_i3		MYN	0.00317039	0.0195817	0.161906	0.00249248	1680	415.514	1264.49	8	4
A7.A1.S583533-A6.TRINITY_DN47609_c2_g1_i5		MYN	0.00159196	0.00984049	0.161777	0.00904952	2502	615.236	1886.76	6	3
A9.A0.S1562150-A0.A0.S2260780		MYN	0.529104	3.27222	0.161696	2.98936e-18	393	78.4888	314.511	70.797	119.203
A3.A1.S583423-A0.A0.J2276919		MYN	0.000960939	0.00594369	0.161674	0.0347263	2760	676.637	2083.36	4	2
A6.TRINITY_DN39268_c2_g2_i3-A9.TRINITY_DN33912_c0_g1_i1		MYN	0.00112864	0.0069846	0.16159	0.00894121	3525	864.174	2660.83	6	3
A9.A0.R1547762-A0.A0.R2257012		MYN	0.00103901	0.00643666	0.16142	0.00886036	3828	936.696	2891.3	6	3
A9.A0.R1563573-A0.A0.S2344969		MYN	0.00125757	0.0077909	0.161416	0.00528519	3345	895.986	2449.01	6.92308	3.07692
A6.TRINITY_DN32707_c0_g1_i1-A3.A0.R1482316		MYN	0.00356612	0.0221163	0.161244	0.00453121	1212	368.492	843.508	8	3
A11.A0.S1698435-A10.TRINITY_DN38055_c0_g1_i1		MYN	0.691562	4.28931	0.161229	1.08972e-44	1416	304.623	1111.38	267.737	500.263
A9.A0.S1591094-A4.A0.R1866921		MYN	0.002253	0.0139761	0.161204	0	591	145.252	445.748	2	1
A9.A1.S527520-A5.A0.S1412025		MYN	0.00269087	0.0166928	0.161199	0.00254072	1980	490.68	1489.32	8	4
A7.A0.R1733908-A0.A0.R2253648		MYN	0.00133128	0.00827171	0.160944	0.00116602	4227	1218.99	3008.01	10	4
A3.A0.S1796323-A0.A0.S2311113		MYN	0.00185325	0.0115169	0.160915	0.0237414	1521	438.352	1082.65	5	2
A5.A0.R1458836-A6.TRINITY_DN48859_c4_g1_i5		MYN	0.00371354	0.0230844	0.160868	0.00253694	1437	356.63	1080.37	8	4
A9.A1.R504006-A11.TRINITY_DN36408_c0_g2_i3		MYN	0.00342644	0.0213181	0.16073	0.0368456	783	195.853	587.147	4	2
A6.TRINITY_DN50546_c0_g1_i1-A3.A0.S1511979		MYN	0.0077664	0.0483566	0.160607	0.0353733	345	85.7972	259.203	4	2
A3.A0.S1808247-A0.A0.R2278749		MYN	0.00381331	0.0237848	0.160325	0.0348735	699	172.23	526.77	4	2
A9.A1.S508070-A4.A0.R1887632		MYN	0.000559405	0.00348998	0.160289	0	2364	574.666	1789.33	2	1
A9.A0.S1588512-A4.A1.S650479		MYN	0.00231611	0.014474	0.160018	0.0342751	1146	280.424	865.576	4	2
A9.A1.R508878-A5.A2.S189960		MYN	0.00399798	0.0249945	0.159955	0.0348436	666	164.101	501.899	4	2
A6.TRINITY_DN38110_c3_g2_i3-A6.TRINITY_DN49312_c1_g2_i8		MYN	0.000787307	0.00492443	0.159878	0.0335919	3357	815.064	2541.94	4	2
A3.A0.R1785266-A2.A0.R1541603		MYN	0.00111852	0.00699757	0.159844	3.46337e-06	9975	2543.32	7431.68	17.6949	8.30511
A5.A0.S649493-A0.A0.S481813		MYN	0.58766	3.67841	0.159759	1.69946e-19	498	134.902	363.098	113.992	147.008
A1.A0.S1190685-A0.A0.S2287276		MYN	0.00125615	0.00786585	0.159697	0	1056	259.145	796.855	2	1
A9.A0.S1563064-A5.A1.S501430		MYN	0.019869	0.124423	0.159689	0.000589871	582	71.9535	510.046	8	10
A1.A0.S1390328-A4.A0.S1869242		MYN	0.0112962	0.0708595	0.159417	0.00884506	360	89.4561	270.544	6	3
A2.TRINITY_DN38402_c1_g1_i3-A3.A0.S1523575		MYN	0.00214745	0.0134798	0.159309	0.00154723	2541	675.124	1865.88	9	4
A2.TRINITY_DN37695_c0_g1_i1-A4.A1.S75720		MYN	0.00496151	0.0311651	0.1592	0.000265053	1590	365.805	1224.19	10.9463	6.0537
A7.A0.S1756445-A4.A0.R1893306		MYN	0.00387905	0.0243817	0.159097	0.0232732	726	208.879	517.121	5	2
A11.A0.R1671985-A1.A0.S1573949		MYN	0.00125557	0.00789839	0.158965	0.00379411	2106	511.569	1594.43	4	2
A9.A0.S1558046-A4.A1.S589316		MYN	0.00812552	0.0511403	0.158887	0.0380026	336	85.2834	250.717	4	2
A9.A0.S1554515-A2.A0.S1571267		MYN	0.00282098	0.0177633	0.15881	0.0334954	939	228.437	710.563	4	2
A2.TRINITY_DN4355_c0_g1_i1-A3.A0.R1476251		MYN	0.00378273	0.023823	0.158785	0.0338909	702	171.573	530.427	4	2
A11.A0.R1679973-A3.A0.R1490990		MYN	0.00191987	0.0121001	0.158666	0.00839123	2067	501.264	1565.74	6	3
A9.A0.R1607887-A5.A0.R1408747		MYN	0.00410829	0.0259175	0.158514	0.0332766	648	157.628	490.372	4	2
A6.TRINITY_DN40231_c3_g3_i6-A4.A0.R1864636		MYN	0.00211527	0.0133501	0.158446	0.0331466	1251	303.144	947.856	4	2
A2.TRINITY_DN39313_c0_g5_i1-A4.A1.J609451		MYN	0.00178752	0.0112923	0.158295	0.00216315	2955	714.491	2240.51	8	4
A5.A0.S1499678-A3.A1.S516931		MYN	0.00478397	0.0302476	0.15816	0.00581281	867	237.205	629.795	7	3
A7.A1.R535270-A3.A0.R1475689		MYN	0.0029923	0.0189325	0.158051	0.0131248	1275	270.128	1004.87	5	3
A9.A1.S527702-A8.TRINITY_DN37652_c0_g1_i1		MYN	0.00236307	0.0149519	0.158045	0.00569859	1746	474.337	1271.66	7	3
A7.A1.S541073-A0.A1.S839651		MYN	0.000756514	0.00478956	0.157951	0.0081532	5226	1258.07	3967.93	6	3
A11.A1.S532063-A3.A1.S505420		MYN	0.00255053	0.0161552	0.157877	0.0331351	1038	251.657	786.343	4	2
A1.A0.R1356653-A3.A1.R480672		MYN	0.00119627	0.00757902	0.15784	0.000567027	5514	1328.12	4185.88	10	5
A9.A0.S372895-A2.A0.R1554987		MYN	0.00125495	0.00795729	0.15771	0.00831944	3156	763.294	2392.71	6	3
A7.A0.J1738176-A4.A0.R1907906		MYN	0.0549557	0.348674	0.157614	0.00516368	156	23.443	132.557	6	7
A7.A0.R1768583-A1.A0.S1577559		MYN	0.016593	0.105309	0.157564	2.04383e-07	1131	178.83	952.17	17.3777	15.6223
A9.A0.S1560472-A5.A1.S467252		MYN	0.00244598	0.0155463	0.157336	0.0325809	1080	260.557	819.443	4	2
A7.A0.R1731336-A6.TRINITY_DN43905_c0_g1_i2		MYN	0.000643995	0.00409475	0.157273	0	2046	490.062	1555.94	2	1
A7.A1.R538525-A7.TRINITY_DN35325_c1_g1_i2		MYN	0.003735	0.0237813	0.157056	0.00832822	1065	258.648	806.352	6	3
A0.TRINITY_DN35215_c1_g1_i4-A10.TRINITY_DN39734_c0_g1_i5		MYN	0.00197561	0.0125802	0.157042	0.0336119	1341	326.176	1014.82	4	2
A1.A0.S1391437-A3.A0.S1478475		MYN	0.00129624	0.00825833	0.156962	0.000261736	5325	1463.47	3861.53	12	5
A6.TRINITY_DN38110_c3_g2_i2-A6.TRINITY_DN49312_c1_g2_i6		MYN	0.000807462	0.00515002	0.156788	0.0318934	3258	779.482	2478.52	4	2
A6.TRINITY_DN39220_c1_g1_i2-A7.TRINITY_DN34449_c0_g2_i1		MYN	0.00364221	0.0232383	0.156733	0.0325386	726	175.381	550.619	4	2
A7.A0.R1708649-A3.A0.R1479686		MYN	0.00195271	0.0124633	0.156677	0.000371418	3459	892.185	2566.81	11	5
A11.A0.R1652891-A4.A1.R603788		MYN	0.00270656	0.0172798	0.156631	0.00552691	1524	412.191	1111.81	7	3
A7.A0.R1705603-A3.A1.R473370		MYN	0.00184598	0.0117861	0.156624	0.0326199	1431	345.064	1085.94	4	2
A9.A0.R1575155-A0.A0.R2282425		MYN	0.00339685	0.0216937	0.156582	0.00320638	1512	329.499	1182.5	7	4
A11.A0.R1695730-A4.A0.R1898373		MYN	0.00224616	0.0143499	0.156528	0.0219665	1245	352.719	892.281	5	2
A11.A2.S186105-A4.A2.S199694		MYN	0.00464263	0.0297076	0.156277	0.0329798	573	139.136	433.864	4	2
A5.A0.S304750-A4.A0.S1890098		MYN	0.492121	3.16031	0.155719	2.54401e-18	309	67.6098	241.39	62.2044	86.7956
A9.A0.S1268726-A0.A0.S2267187		MYN	0.00156674	0.0100628	0.155696	0.0214098	1779	500.581	1278.42	5	2
A7.A0.R1716025-A2.A0.R1541254		MYN	0.000457815	0.00294134	0.155649	0.0212713	6075	1704.1	4370.9	5	2
A3.A0.S1831032-A4.A0.S1896548		MYN	0.00511684	0.0328927	0.155562	0.0511727	486	93.5649	392.435	3	2
A1.A1.S480973-A8.TRINITY_DN38821_c1_g4_i3		MYN	0.00224936	0.0144708	0.155441	0	588	141.716	446.284	2	1
A9.A0.S1603851-A11.TRINITY_DN34058_c0_g1_i1		MYN	0.0151298	0.0973626	0.155396	0.00126341	381	113.312	267.688	10	4
A11.A0.S1692153-A10.TRINITY_DN41402_c5_g2_i1		MYN	0.00512065	0.0329529	0.155393	0.00820384	777	188.586	588.414	6	3
A7.A1.S562850-A10.TRINITY_DN41070_c0_g1_i1		MYN	0.00396848	0.0255961	0.155042	0.000233888	1752	383.35	1368.65	9.58577	5.41423
A3.A0.R1787446-A7.TRINITY_DN38835_c0_g1_i1		MYN	0.00563769	0.0363654	0.155029	2.97486e-07	2304	679.611	1624.39	23.8845	9.11553
A5.A0.S1461069-A5.A1.S489354		MYN	0.00351685	0.0226904	0.154993	0.0357763	759	188.297	570.703	4	2
A7.A1.R532605-A1.A1.R468565		MYN	0.00115049	0.00743172	0.154808	0.0318336	2289	547.622	1741.38	4	2
A1.A0.R1361274-A4.A0.R1868146		MYN	0.00164208	0.0106204	0.154616	0.00754789	2400	570.17	1829.83	6	3
A9.A0.S1563712-A6.TRINITY_DN41235_c0_g2_i3		MYN	0.00212809	0.013774	0.154501	9.24346e-05	3786	958.891	2827.11	13	6
A7.A0.R1725826-A4.A0.R1876068		MYN	0.0045733	0.0296254	0.154371	0.0214201	612	172.983	439.017	5	2
A9.A0.S1583117-A4.A0.R1870338		MYN	0.00273055	0.0176889	0.154365	0.00760437	1446	344.633	1101.37	6	3
A5.A0.S1447450-A4.A0.R1927880		MYN	0.481373	3.11977	0.154298	1.13537e-14	324	64.052	259.948	55.4465	91.5535
A3.A0.J1800109-A8.TRINITY_DN34633_c1_g1_i5		MYN	0.0049802	0.032287	0.154248	0.0164976	582	155.202	426.798	4.88299	2.11701
A7.A1.S597224-A2.A0.R1577477		MYN	0.007861	0.0510601	0.153956	0.00131089	804	164.297	639.703	8	5
A11.A1.R508642-A4.A0.R1865802		MYN	0.000813899	0.00528842	0.153902	0.0490773	3030	571.104	2458.9	3	2
A5.A0.S1446861-A2.A0.R1572342		MYN	0.00215434	0.014013	0.153739	0.0211264	1293	363.043	929.957	5	2
A2.TRINITY_DN31938_c0_g1_i1-A7.TRINITY_DN36677_c0_g1_i1		MYN	0.00436365	0.0283848	0.153732	0.00133862	1248	326.754	921.246	9	4
A2.TRINITY_DN36727_c0_g1_i11-A4.A0.R1874649		MYN	0.00551281	0.0358906	0.1536	0.000531244	1062	313.79	748.21	10.898	4.10204
A3.A0.J1809686-A2.A0.J1554774		MYN	0.594485	3.87231	0.153522	1.12245e-18	765	174.702	590.298	136.557	241.443
A3.A0.S1806907-A1.A0.R1573613		MYN	0.0042713	0.0278441	0.153401	0.0329383	621	150.663	470.337	4	2
A11.A0.S540307-A5.A0.R1397397		MYN	0.61961	4.04132	0.153319	6.21865e-28	1008	218.859	789.141	180.488	331.512
A5.A1.S491808-A11.TRINITY_DN29321_c1_g1_i1		MYN	0.0186014	0.121482	0.153121	6.4882e-06	600	164.276	435.724	18	8
A7.A0.S1745258-A9.TRINITY_DN32436_c0_g1_i1		MYN	0.00310457	0.0202803	0.153083	0.00496466	1323	351.871	971.129	7	3
A3.A0.J1805108-A6.TRINITY_DN47395_c1_g1_i1		MYN	0.00129428	0.00847171	0.152776	0.0298922	2025	476.017	1548.98	4	2
A11.A1.R516179-A7.TRINITY_DN39230_c0_g4_i2		MYN	0.000914807	0.00599061	0.152707	0	1431	336.076	1094.92	2	1
A1.A1.S485516-A6.TRINITY_DN44851_c0_g1_i2		MYN	0.00442072	0.0289845	0.15252	0.000126871	1608	372.777	1235.22	10.5564	5.44362
A7.A0.R1714009-A3.A1.R475773		MYN	0.00363078	0.023819	0.152432	0.00492641	1131	300.692	830.308	7	3
A8.TRINITY_DN34546_c1_g1_i2-A7.TRINITY_DN37267_c3_g1_i2		MYN	0.00382577	0.025099	0.152427	0.0317665	690	165.605	524.395	4	2
A9.A0.S1317973-A2.A0.S1561515		MYN	0.00799998	0.0524918	0.152404	0.0331626	333	81.3609	251.639	4	2
A11.A0.S1520711-A4.A0.R1887192		MYN	0.00695483	0.0456445	0.15237	0.000641268	828	250.1	577.9	11	4
A5.A0.R1450491-A2.A0.R1546290		MYN	0.00115037	0.00755323	0.152302	0.00058813	4947	1466.33	3480.67	11	4
A3.A0.R1844422-A10.TRINITY_DN34278_c1_g1_i2		MYN	0.594387	3.90392	0.152254	1.12914e-33	804	182.222	621.778	161.437	251.563
A3.A0.R1806029-A11.TRINITY_DN35851_c1_g1_i1		MYN	0.00327921	0.0215742	0.151997	0.0302946	801	189.551	611.449	4	2
A5.A0.R1456893-A0.A0.S1026319		MYN	0.0027844	0.0183295	0.151908	0.00336632	1524	443.585	1080.42	8	3
A11.A0.R1674727-A7.TRINITY_DN8686_c0_g1_i1		MYN	0.00282023	0.0185731	0.151845	0.0253431	684	199.739	484.261	3.6375	1.3625
A6.TRINITY_DN40924_c2_g1_i4-A1.A1.R471088		MYN	0.00360328	0.0237312	0.151837	0.000612174	1137	301.904	835.096	7	3
A2.TRINITY_DN39812_c0_g1_i1-A9.TRINITY_DN37197_c0_g1_i3		MYN	0.00318747	0.0210058	0.151742	0.0073189	1236	292.685	943.315	6	3
A3.A0.R1804832-A3.A1.S518751		MYN	0.0139119	0.0918792	0.151415	2.12571e-12	1938	471.782	1466.22	39.7978	20.2022
A6.TRINITY_DN37569_c0_g1_i6-A7.TRINITY_DN37411_c0_g1_i6		MYN	0.00203725	0.0134572	0.151387	0.0299951	1287	303.16	983.84	4	2
A9.A0.R1554174-A2.A0.R1543747		MYN	0.579631	3.83028	0.151329	1.12194e-26	768	165.18	602.82	140.63	241.37
A9.A1.R504662-A5.A1.R460617		MYN	0.00289403	0.0191429	0.15118	0.0298019	906	213.294	692.706	4	2
A6.TRINITY_DN39840_c3_g1_i2-A7.TRINITY_DN37243_c1_g1_i2		MYN	0.00120317	0.0079657	0.151044	0.029021	2172	506.262	1665.74	4	2
A7.A0.S1636261-A10.TRINITY_DN40720_c0_g1_i1		MYN	0.00287432	0.0190691	0.150732	0.00463042	1419	373.028	1045.97	7	3
A9.A1.J510569-A11.TRINITY_DN33602_c0_g1_i1		MYN	0.00195863	0.0129979	0.150688	0.029421	1338	313.425	1024.58	4	2
A5.A0.S1480586-A0.A1.S827404		MYN	0.00534433	0.0354733	0.150658	0.00327381	795	231.473	563.527	8	3
A1.A0.R1361251-A5.A0.R1408452		MYN	0.00127485	0.00846678	0.150571	0.0193831	2166	595.621	1570.38	5	2
A5.A0.R1481338-A4.A0.R1956030		MYN	0.0060578	0.0402393	0.150544	0.0321365	438	105.795	332.205	4	2
A6.TRINITY_DN39505_c0_g1_i1-A1.A1.R469445		MYN	0.0038863	0.0258194	0.150518	0.000797851	1428	395.987	1032.01	10	4
A5.A1.S520905-A0.A1.S767017		MYN	0.00627316	0.041687	0.150483	0.000460405	942	301.032	640.968	12	4
A0.TRINITY_DN33936_c4_g1_i6-A5.A1.J462906		MYN	0.00125694	0.00835537	0.150435	0.00228319	3474	1085	2389	9	3
A10.TRINITY_DN39435_c0_g1_i4-A4.A1.R609593		MYN	0.00867386	0.0576798	0.150379	0.0300516	306	72.8144	233.186	4	2
A7.A0.S1745795-A7.TRINITY_DN30208_c0_g1_i1		MYN	0.010924	0.0726898	0.150282	0.0510023	231	44.7421	186.258	3	2
A10.TRINITY_DN39254_c2_g1_i2-A1.A1.S519553		MYN	0.00125476	0.00835156	0.150243	0.00131872	3723	1329.91	2393.09	11	3
A11.A0.R1673025-A10.TRINITY_DN41228_c0_g1_i2		MYN	0.00192754	0.0128387	0.150134	0.0121589	1527	378.527	1148.47	4.78957	2.21043
A9.A1.S531774-A4.A0.S1904617		MYN	0.00278264	0.018576	0.149798	0.0190204	993	272.533	720.467	5	2
A11.A0.S1658746-A0.A0.R2267558		MYN	0.00206399	0.0138211	0.149336	0.0196078	1341	370.167	970.833	5	2
A10.TRINITY_DN37961_c3_g3_i2-A3.A0.R1478142		MYN	0.00936646	0.062723	0.149331	0.000201041	738	200.664	537.336	12	5
A6.TRINITY_DN38992_c2_g4_i1-A0.A0.S326405		MYN	0.204218	1.3678	0.149304	4.80869e-46	1506	386.968	1119.03	219.683	199.317
A1.A0.R1384742-A0.A0.R2252153		MYN	0.00165595	0.0110953	0.149248	0.0188503	1668	456.062	1211.94	5	2
A5.A0.S1373583-A0.A0.R2328467		MYN	0.346477	2.32463	0.149046	4.62553e-26	771	180.847	590.153	129.522	163.478
A9.A0.R1552077-A0.A0.R2261784		MYN	0.00224088	0.0150529	0.148867	0.000178067	3042	807.105	2234.89	12	5
A7.A1.S595110-A3.A0.S279657		MYN	0.00159983	0.0107519	0.148796	0.0277718	1629	375.248	1253.75	4	2
A7.A0.R1733910-A10.TRINITY_DN44203_c1_g1_i4		MYN	0.00295504	0.0198635	0.148767	0.00159746	1767	410.005	1356.99	8	4
A8.TRINITY_DN32349_c2_g1_i1-A6.TRINITY_DN46387_c0_g1_i2		MYN	0.000994643	0.00668702	0.148742	0.00218214	4377	1358.59	3018.41	9	3
A8.TRINITY_DN28172_c0_g3_i3-A7.TRINITY_DN35246_c0_g1_i1		MYN	0.00440038	0.0295989	0.148667	0.00643384	897	207.75	689.25	5.98057	3.01943
A7.A0.S1766998-A6.TRINITY_DN47597_c8_g1_i1		MYN	0.089848	0.604375	0.148663	3.08185e-33	1410	313.362	1096.64	119.422	92.5785
A9.A0.R1576535-A0.A0.R2271628		MYN	0.00193289	0.0130419	0.148206	0.0029577	2175	620.646	1554.35	8	3
A3.A0.R1789540-A3.A1.R484771		MYN	0.00526224	0.0355866	0.147872	0.00513019	618	161.807	456.193	5.60915	2.39085
A1.A1.J450422-A5.A0.S1379269		MYN	0.00345454	0.0233669	0.147839	0.0281864	759	176.06	582.94	4	2
A9.A0.S1565390-A5.A0.R1392864		MYN	0.00374339	0.0253516	0.147659	0.0276009	699	161.266	537.734	4	2
A6.TRINITY_DN40550_c4_g2_i4-A3.A0.R1476171		MYN	0.0042403	0.0287418	0.147531	0.00646263	924	214.135	709.865	6	3
A3.A0.R1802573-A4.A0.R1875039		MYN	0.00129471	0.00878325	0.147407	0.00945351	2349	802.459	1546.54	7	2
A6.TRINITY_DN39621_c1_g1_i2-A10.TRINITY_DN41469_c0_g1_i1		MYN	0.0008555	0.00580667	0.147331	0.0178709	3204	864.446	2339.55	5	2
A7.A1.R542163-A9.TRINITY_DN36821_c0_g1_i1		MYN	0.00177161	0.0120266	0.147307	0.0180561	1551	420.051	1130.95	5	2
A7.A0.R1731086-A0.A0.S361545		MYN	0.00571316	0.0388522	0.147049	0.0284013	459	107.063	351.937	4	2
A0.TRINITY_DN15746_c0_g2_i1-A8.TRINITY_DN34834_c0_g1_i1		MYN	0.00253449	0.0172412	0.147002	0.00951609	1203	412.202	790.798	7	2
A4.TRINITY_DN35264_c0_g1_i4-A6.TRINITY_DN46980_c0_g1_i2		MYN	0.00425229	0.0289294	0.146989	0.00285565	990	282.238	707.762	8	3
A11.A0.R1657883-A1.A0.R1530001		MYN	0.00155239	0.0105632	0.146962	0.000111517	4467	1242.3	3224.7	13	5
A3.A0.R1828247-A6.TRINITY_DN43414_c1_g1_i5		MYN	0.00168705	0.0114899	0.146829	0.00281152	2484	703.438	1780.56	8	3
A7.A1.S572457-A9.TRINITY_DN34801_c0_g5_i8		MYN	0.00833926	0.0567979	0.146823	0.000270441	807	203.785	603.215	11	5
A1.A0.R1367307-A4.A1.R603540		MYN	0.00106961	0.00728607	0.146802	0.0268454	2424	552.631	1871.37	4	2
A3.A0.R1785111-A4.A1.R605157		MYN	0.00260934	0.0177798	0.146758	2.07501e-06	4173	1101.05	3071.95	19	8
A6.TRINITY_DN40806_c2_g2_i4-A1.A0.R1535460		MYN	0.00238716	0.0162803	0.146629	0.00282781	1758	498.865	1259.14	8	3
A6.TRINITY_DN39448_c0_g1_i2-A7.TRINITY_DN37536_c0_g1_i2		MYN	0.00172683	0.0117816	0.14657	7.68493e-05	4098	1198.88	2899.12	14	5
A5.A1.S48472-A4.A1.S652287		MYN	0.023717	0.161836	0.146549	0.00151985	273	58.5053	214.495	8	5
A3.A0.R1786258-A4.A0.R1867181		MYN	0.00177537	0.0121215	0.146464	0.000158619	3822	1002.06	2819.94	12	5
A11.A1.R515035-A4.A1.R610317		MYN	0.00471161	0.032211	0.146273	7.33048e-05	2061	357.013	1703.99	11	8
A8.TRINITY_DN33382_c2_g1_i3-A6.TRINITY_DN34035_c0_g1_i1		MYN	0.00307736	0.0210856	0.145946	0.0273038	846	194.396	651.604	4	2
A8.TRINITY_DN36975_c7_g4_i1-A9.TRINITY_DN35415_c0_g1_i2		MYN	0.0038828	0.0266207	0.145856	8.20045e-06	2250	645.301	1604.7	16.7868	6.21323
A7.A0.S1731323-A4.A0.R1883756		MYN	0.00559812	0.038434	0.145655	2.06349e-06	2430	363.657	2066.34	13.4767	11.5233
A2.TRINITY_DN4383_c0_g1_i1-A4.A0.S1899154		MYN	0.00551762	0.0378898	0.145623	3.79589e-05	1479	381.575	1097.42	14	6
A1.A0.J1358358-A0.A0.R2255712		MYN	0.00128916	0.00885677	0.145556	0.00394773	3129	799.37	2329.63	7	3
A11.A0.S1706094-A10.TRINITY_DN38759_c0_g4_i1		MYN	0.00118824	0.00816356	0.145554	0.0026564	3513	985.984	2527.02	8	3
A9.A0.S291762-A2.A0.S1431250		MYN	0.443589	3.04789	0.14554	5.96586e-10	282	58.198	223.802	45.5014	74.4986
A9.A0.R1572331-A3.A0.S1540229		MYN	0.00307991	0.0211629	0.145534	3.25061e-06	3195	917.092	2277.91	19	7
A9.A1.S522075-A5.A2.R176148		MYN	0.00236158	0.0162565	0.145269	0.00593543	1647	374.401	1272.6	6	3
A9.A0.J1563846-A5.A0.R1389297		MYN	0.632732	4.36453	0.144971	4.206e-41	1428	336.762	1091.24	279.28	465.72
A9.A0.R1550181-A0.A0.R2259193		MYN	0.000824937	0.0056993	0.144744	0.00874656	3660	1233.75	2426.25	7	2
A11.A0.S1683963-A4.A0.R1900247		MYN	0.00458817	0.0317588	0.144469	0.000635296	1200	324.705	875.295	10	4
A3.A0.R1789531-A4.A0.R1871186		MYN	0.000783888	0.00542824	0.144409	0.0256335	3294	740.962	2553.04	4	2
A4.TRINITY_DN15079_c0_g2_i1-A4.A0.S1941243		MYN	0.00339487	0.0235541	0.144131	0.000876768	1572	389.551	1182.45	9	4
A7.A0.R1746560-A4.A0.R1954337		MYN	0.111278	0.772088	0.144126	2.85382e-13	396	114.421	281.579	49.1001	28.8999
A6.TRINITY_DN39222_c0_g1_i2-A7.TRINITY_DN34733_c0_g1_i4		MYN	0.00353655	0.0245873	0.143836	1.88218e-05	2565	580.54	1984.46	14	7
A8.TRINITY_DN37157_c0_g1_i3-A2.A1.R526910		MYN	0.00245418	0.0170633	0.143828	0.000844755	2169	534.02	1634.98	9	4
A11.A0.S1710622-A4.A0.S1879701		MYN	0.00168078	0.0116862	0.143826	0.0256828	1539	346.871	1192.13	4	2
A9.A0.R1545728-A0.A0.R2254914		MYN	0.00302392	0.0210303	0.143789	0.000420882	2709	387.826	2321.17	8	7
A5.A0.R1452060-A6.TRINITY_DN47509_c0_g1_i1		MYN	0.00186482	0.0129748	0.143727	0.0262074	1389	314.933	1074.07	4	2
A7.A0.R1728359-A9.TRINITY_DN33950_c0_g1_i1		MYN	0.00134918	0.00939416	0.14362	0.0254507	1914	430.068	1483.93	4	2
A9.A0.R1553963-A5.A1.S503149		MYN	0.00382351	0.0266229	0.143617	0.00250589	1101	307.924	793.076	8	3
A7.A0.R1709768-A7.TRINITY_DN33185_c0_g2_i1		MYN	0.00725385	0.0505256	0.143568	3.07523e-08	2136	472.967	1663.03	23	12
A1.A0.R1348273-A0.A0.R2247280		MYN	0.00126742	0.00882816	0.143566	4.64163e-05	5661	1712.6	3948.4	15	5
A3.A0.R1784925-A3.A1.J489051		MYN	0.000818097	0.00570313	0.143447	0.0164212	3327	880.607	2446.39	5	2
A7.A1.S392644-A1.A0.R1540263		MYN	0.004963	0.0346268	0.143328	1.06265e-08	3030	805.123	2224.88	27	11
A5.A1.S502107-A0.A1.R772534		MYN	0.00260148	0.0181828	0.143074	0.000829719	2043	502.01	1540.99	9	4
A8.TRINITY_DN37012_c1_g1_i3-A0.A0.R2253951		MYN	0.000806852	0.00564454	0.142944	0.00125489	6387	1426.26	4960.74	8	4
A3.A1.S591958-A1.A0.J1540261		MYN	0.00903552	0.0632265	0.142907	2.45132e-07	1290	361.91	928.09	21.6809	8.31912
A7.A1.S542828-A0.A0.S2308093		MYN	0.650578	4.5551	0.142824	5.11823e-38	1827	434.183	1392.82	337.895	602.105
A9.A0.R1548158-A6.TRINITY_DN43627_c0_g1_i1		MYN	0.00289843	0.0202955	0.142812	0.025862	894	202.28	691.72	4	2
A9.A0.S1541943-A0.A0.S2247509		MYN	0.620407	4.3524	0.142544	8.26771e-39	1476	331.36	1144.64	269.726	480.274
A2.TRINITY_DN37381_c0_g1_i7-A9.TRINITY_DN36757_c0_g1_i4		MYN	0.00199254	0.013985	0.142477	0.0251076	1296	290.403	1005.6	4	2
A6.TRINITY_DN40470_c1_g1_i2-A5.A0.R1366115		MYN	0.00073856	0.00519024	0.142298	0.024687	3486	775.864	2710.14	4	2
A2.TRINITY_DN39144_c2_g5_i1-A10.TRINITY_DN44258_c6_g2_i5		MYN	0.00461209	0.0324206	0.142258	4.1435e-08	2976	800.031	2175.97	25	10
A3.A0.R1804649-A1.A0.R1543063		MYN	0.00278137	0.0195727	0.142105	0.00128795	1860	418.5	1441.5	8	4
A11.A0.S1661210-A0.A0.R2262120		MYN	0.000841202	0.00592254	0.142034	0.0243878	3060	678.842	2381.16	4	2
A11.A1.R517722-A5.A0.J1375888		MYN	0.00208645	0.0147037	0.1419	0.00245805	1995	554.717	1440.28	8	3
A6.TRINITY_DN40477_c0_g1_i1-A3.A1.S524036		MYN	0.00285703	0.0201544	0.141757	0.003579	1407	354.824	1052.18	7	3
A10.TRINITY_DN37937_c0_g1_i1-A5.A0.S1427176		MYN	0.00217863	0.0153918	0.141545	0.024871	1185	264.909	920.091	4	2
A11.A0.S1688170-A4.A0.R1879331		MYN	0.598589	4.23324	0.141402	3.12217e-25	1212	282.68	929.32	213.999	381.001
A5.A0.R1456283-A0.A0.R2279985		MYN	0.00075753	0.0053623	0.14127	0.015626	3579	936.687	2642.31	5	2
A9.A0.R1550432-A4.A0.R1866278		MYN	0.00155898	0.0110383	0.141233	0.00117189	1833	548.152	1284.85	6	2
A11.A0.R1682915-A1.A0.S1562880		MYN	0.00198233	0.0140366	0.141226	0.00346562	2022	506.461	1515.54	7	3
A5.A0.R1459529-A2.A0.R1553279		MYN	0.00134059	0.00949482	0.141192	0.00527202	2880	639.084	2240.92	6	3
A7.A1.R532773-A0.A0.R2248837		MYN	0.00321127	0.0227492	0.14116	3.00439e-06	2757	738.697	2018.3	16.5333	6.46667
A9.A1.R503595-A5.A1.S507602		MYN	0.00294352	0.0208667	0.141063	0	489	147.506	341.494	3	1
A9.A0.J1559150-A4.A0.R1888665		MYN	0.00653024	0.0463246	0.140967	0.0115694	444	135.404	308.596	6	2
A2.TRINITY_DN39660_c0_g1_i8-A9.TRINITY_DN37339_c0_g1_i6		MYN	0.00151137	0.0107243	0.14093	0.00522401	2553	565.733	1987.27	6	3
A3.A1.R553197-A3.A1.R480230		MYN	0.00282841	0.0200823	0.140841	0.000523713	1926	508.219	1417.78	10	4
A3.A0.S1708249-A0.A0.S536548		MYN	0.00777421	0.055212	0.140807	0.00570762	504	114.854	389.146	6	3
A3.A0.R1797432-A10.TRINITY_DN42061_c1_g1_i2		MYN	0.00407289	0.0289273	0.140797	0.00035327	1374	388.438	985.562	11	4
A1.A1.J454752-A0.A0.R2261279		MYN	0.00466872	0.0331688	0.140756	2.59729e-11	4869	916.84	3952.16	29.6099	18.3901
A9.A1.S539681-A2.A2.S207965		MYN	0.00548157	0.0390137	0.140504	0.0274093	477	110.129	366.871	4	2
A7.A0.R1714094-A4.A1.R602858		MYN	0.000764897	0.00545047	0.140336	0.0152741	3540	921.759	2618.24	5	2
A5.A0.S1474402-A9.TRINITY_DN30922_c0_g1_i2		MYN	0.61521	4.3864	0.140254	7.97786e-37	1566	346.727	1219.27	275.879	510.121
A5.A0.S1475921-A6.TRINITY_DN48314_c0_g1_i2		MYN	0.00222169	0.0158578	0.140101	0.0108024	1287	384.758	902.242	6	2
A9.A1.R502542-A0.A0.R2248784		MYN	0.00392874	0.028065	0.139987	0.000178534	1680	403.169	1276.83	11	5
A9.A0.S1581053-A6.TRINITY_DN39635_c0_g1_i2		MYN	0.00822399	0.0587681	0.13994	8.71077e-06	1395	289.529	1105.47	15	9
A7.A1.R534017-A7.TRINITY_DN38675_c2_g6_i1		MYN	0.00341154	0.0243859	0.139898	0.00351155	1179	296.723	882.277	7	3
A1.A0.R1405540-A0.A0.S1570609		MYN	0.470005	3.36216	0.139792	5.78405e-14	354	88.4894	265.511	70.6194	92.3806
A5.A0.R1455168-A2.A1.R528612		MYN	0.00239086	0.0171171	0.139677	0.00016757	2451	770.633	1680.37	13	4
A3.A0.J1799911-A7.TRINITY_DN34514_c0_g1_i1		MYN	0.00130234	0.00932474	0.139664	0.0032319	3066	758.398	2307.6	7	3
A9.A0.S1491202-A0.A0.R2271450		MYN	0.000798403	0.00571705	0.139653	0.00215096	5166	1406.22	3759.78	8	3
A11.A0.R1656224-A3.A0.R1481986		MYN	0.00422576	0.0303101	0.139418	0.000168686	1560	372.431	1187.57	11	5
A11.A0.R1674567-A0.A1.S725040		MYN	0.0103217	0.0740567	0.139376	0.027868	255	59.5803	195.42	4	2
A1.A1.S462784-A5.A0.S1369678		MYN	0.0104718	0.0751756	0.139298	0.00383005	390	100.792	289.208	7	3
A7.A1.S533818-A1.A1.R474147		MYN	0.000612674	0.00439991	0.139247	0.0148849	4407	1140.58	3266.42	5	2
A1.A1.S470292-A6.TRINITY_DN46093_c1_g2_i8		MYN	0.00297179	0.0213662	0.139089	0.0241219	867	192.425	674.575	4	2
A3.A0.R1789236-A5.A0.R1396715		MYN	0.00460966	0.0331428	0.139085	0.000440302	1200	311.578	888.422	9.91827	4.08173
A11.A0.S1233644-A2.A0.S1593347		MYN	0.00514866	0.0370337	0.139026	0.0242827	504	112.463	391.537	4	2
A5.A0.R1449271-A5.A0.R1373784		MYN	0.00262862	0.0189143	0.138975	0.000104159	2550	643.544	1906.46	12	5
A4.TRINITY_DN33895_c0_g3_i1-A11.TRINITY_DN35682_c2_g1_i12		MYN	0.00321839	0.0231791	0.138849	0.0232765	801	176.094	624.906	4	2
A2.TRINITY_DN35111_c0_g1_i2-A9.TRINITY_DN36609_c0_g1_i3		MYN	0.0041957	0.030256	0.138673	0.0421293	585	104.675	480.325	3	2
A5.A0.S1486484-A6.TRINITY_DN48869_c1_g1_i8		MYN	0.00811471	0.0585915	0.138496	1.4361e-06	1644	267.192	1376.81	14.9212	11.0788
A9.A0.R1567085-A8.TRINITY_DN35408_c0_g1_i2		MYN	0.00247972	0.0179148	0.138417	0.0148412	1092	283.353	808.647	5	2
A9.A0.R1566487-A4.A0.S1918803		MYN	0.00217479	0.0157207	0.138339	0.0101996	1308	386.834	921.166	6	2
A5.A0.R1443962-A2.A0.R1538408		MYN	0.0842485	0.610164	0.138075	6.50696e-87	3342	782.954	2559.05	307.253	203.747
A2.TRINITY_DN37971_c0_g1_i2-A1.A0.R1544140		MYN	0.00205745	0.0149313	0.137795	3.37935e-05	3477	1028.39	2448.61	15	5
A9.A1.R508918-A0.A0.R2269003		MYN	0.00176241	0.0128061	0.137622	0.000206723	3219	946.172	2272.83	12	4
A2.TRINITY_DN37569_c0_g1_i3-A9.TRINITY_DN34476_c0_g1_i3		MYN	0.00170412	0.0124201	0.137207	0.00298588	2334	570.478	1763.52	7	3
A9.A1.S20518-A2.A0.S385402		MYN	0.504828	3.68376	0.137042	1.3537e-20	558	135.867	422.133	110.638	154.362
A9.A0.R1541818-A0.A0.R2247731		MYN	0.00576902	0.042128	0.13694	8.08056e-19	6000	1354.78	4645.22	55.306	26.694
A11.A0.R1674556-A4.A0.R1902835		MYN	0.00414919	0.0303593	0.13667	0.000147867	1581	372.347	1208.65	11	5
A9.A0.R1546355-A6.TRINITY_DN46469_c1_g1_i4		MYN	0.00101167	0.00741395	0.136455	0.00287138	3918	950.35	2967.65	7	3
A3.A0.R1802606-A1.A0.S1524441		MYN	0.00422256	0.030964	0.13637	7.27408e-07	2532	629.513	1902.49	19	8
A5.A0.R1467890-A0.A0.S2346488		MYN	0.00412881	0.0303024	0.136254	0.0142616	657	169.46	487.54	5	2
A3.A1.R551633-A9.TRINITY_DN36634_c0_g1_i1		MYN	0.0116754	0.0856905	0.136251	0.0241825	228	51.3421	176.658	4	2
A11.A0.S1651293-A1.A1.S482518		MYN	0.00123895	0.00909833	0.136173	0.0138611	2169	553.081	1615.92	5	2
A7.A0.R1717248-A10.TRINITY_DN37727_c1_g1_i2		MYN	0.00167411	0.0123018	0.136087	0.0140797	1608	411.786	1196.21	5	2
A11.A1.S564365-A4.A1.J605898		MYN	0.00295503	0.0217223	0.136037	6.47814e-05	2310	614.34	1695.66	13	5
A5.A0.S1486799-A0.A0.S2296805		MYN	0.00212582	0.0156271	0.136034	0.00454106	1452	369.67	1082.33	5.70274	2.29726
A7.A0.R1710679-A7.TRINITY_DN36268_c0_g1_i3		MYN	0.00111094	0.00817081	0.135964	0.0140093	2421	618.668	1802.33	5	2
A5.A1.S467289-A1.A0.S1468957		MYN	0.00725887	0.0533991	0.135936	0.000310278	897	204.075	692.925	10	5
A3.A0.J1816117-A10.TRINITY_DN38489_c0_g1_i2		MYN	0.0109738	0.0807385	0.135918	0.0191268	255	70.9556	184.044	5	2
A9.A0.R1551569-A6.TRINITY_DN34589_c0_g1_i2		MYN	0.00495541	0.0364602	0.135913	2.25778e-05	1467	453.997	1013	16	5
A6.TRINITY_DN40160_c1_g1_i3-A7.TRINITY_DN31421_c0_g1_i3		MYN	0.00245387	0.0180629	0.135851	0.000132571	2661	617.507	2043.49	11	5
A3.A0.R1794092-A3.A1.R479609		MYN	0.00160035	0.0117823	0.135826	0.00131137	2649	772.005	1877	9	3
A3.A0.R1819741-A3.A0.S1092153		MYN	0.00149931	0.011051	0.135672	0.0138674	1794	457.718	1336.28	5	2
A7.A0.R1710166-A4.A0.R1870869		MYN	0.00366547	0.0270446	0.135534	0.000317112	1086	264.291	821.709	7	3
A2.TRINITY_DN34657_c0_g1_i1-A9.TRINITY_DN35929_c1_g1_i1		MYN	0.00261057	0.0192697	0.135475	0.00773085	1419	266.749	1152.25	5	3
A5.A0.R1454489-A4.A0.R1871719		MYN	0.00126971	0.00939211	0.135189	0.00182589	3225	858.615	2366.39	8	3
A1.A0.S594258-A5.A0.S828104		MYN	0.00244501	0.0181213	0.134924	0.00277874	1623	392.732	1230.27	7	3
A11.A0.R1652216-A2.A0.R1572734		MYN	0.00369315	0.0273724	0.134922	0.0137734	732	187.21	544.79	5	2
A7.A0.R1728708-A4.A1.S635613		MYN	0.00151511	0.0112308	0.134907	0.0136366	1773	450.682	1322.32	5	2
A5.A1.R480630-A0.A1.R759873		MYN	0.000920312	0.00682452	0.134854	1.45929e-06	9621	3096.83	6524.17	21	6
A5.A0.R1491869-A6.TRINITY_DN32553_c0_g1_i2		MYN	0.00408063	0.0302623	0.134842	0.00133707	1044	306.457	737.543	9	3
A1.A0.R1368122-A6.TRINITY_DN48776_c1_g1_i5		MYN	0.00385014	0.0285814	0.134708	0.0133802	705	179.196	525.804	5	2
A2.TRINITY_DN39782_c0_g2_i3-A9.TRINITY_DN37281_c0_g1_i1		MYN	0.000649577	0.0048233	0.134675	0.013461	4125	1043.87	3081.13	5	2
A9.A1.S526530-A0.A0.S2313173		MYN	0.00106846	0.00794007	0.134566	0.0209344	2382	506.591	1875.41	4	2
A1.A0.S1387796-A0.A0.S2352096		MYN	0.00205833	0.0153012	0.134521	0.000665499	2190	730.044	1459.96	11	3
A7.A0.S1769298-A1.A0.S1578911		MYN	0.00348743	0.0259471	0.134405	0.0140741	774	198.832	575.168	5	2
A9.A0.R1558975-A0.A0.R2263400		MYN	0.00194309	0.014472	0.134265	1.3148e-08	6528	1889.87	4638.13	27	9
A2.TRINITY_DN38357_c1_g1_i8-A1.A0.R1541871		MYN	0.00296804	0.0221061	0.134263	0.00578696	1011	320.125	690.875	6.95436	2.04564
A1.A1.J448483-A2.A0.R1551807		MYN	0.00366827	0.0273282	0.13423	7.71813e-06	2055	501.903	1553.1	13.3169	5.68314
A3.A1.J554920-A1.A1.J479807		MYN	0.00290624	0.0216585	0.134185	0.00918871	972	282.303	689.697	6	2
A3.A0.S1848139-A9.TRINITY_DN33746_c0_g1_i2		MYN	0.00167426	0.0124852	0.1341	0.0134206	1602	405.885	1196.12	5	2
A9.A0.S1541314-A0.A0.R2307862		MYN	0.00399934	0.0298282	0.134079	0.00511058	1179	174.467	1004.53	5	4
A11.A0.S1678177-A4.A1.J614381		MYN	0.147523	1.10251	0.133806	8.44092e-05	189	20.7542	168.246	10.5355	22.4645
A8.TRINITY_DN26210_c0_g1_i1-A10.TRINITY_DN41709_c0_g1_i2		MYN	0.00189935	0.0141958	0.133797	0.0133853	1413	357.936	1055.06	5	2
A11.A0.S1367222-A4.A1.S617620		MYN	0.00310142	0.0231975	0.133696	0.0135268	867	220.62	646.38	5	2
A1.A0.S1399665-A2.A0.S1507028		MYN	0.00644215	0.0482515	0.133512	3.87978e-05	1083	302.67	780.33	14	5
A1.A0.R1349067-A5.A1.R461996		MYN	0.00204899	0.0153557	0.133435	0.00890885	1374	396.154	977.846	6	2
A6.TRINITY_DN36510_c0_g1_i4-A0.A0.R2253018		MYN	0.000977983	0.0073329	0.133369	0.0129586	2733	686.171	2046.83	5	2
A1.A0.S604638-A6.TRINITY_DN42962_c0_g1_i1		MYN	0.00462491	0.0347487	0.133096	0.00958632	615	180.576	434.424	6	2
A7.A0.R1705296-A4.A0.R1864774		MYN	0.000945772	0.00711179	0.132986	0.0129289	2826	709.114	2116.89	5	2
A7.A0.R1716708-A4.A0.S1897028		MYN	0.00320075	0.0240815	0.132914	0.00095318	1344	377.626	966.374	8.91837	3.08163
A8.TRINITY_DN33936_c0_g1_i2-A0.A0.J2300993		MYN	0.00830222	0.0626562	0.132504	0.00163401	606	119.677	486.323	7	4
A7.A1.R536771-A9.TRINITY_DN37172_c3_g1_i7		MYN	0.00156749	0.0118459	0.132323	0.00252339	2514	597.979	1916.02	7	3
A11.A0.S1328366-A7.TRINITY_DN38468_c0_g1_i1		MYN	0.00142119	0.0107407	0.132318	0.0130927	1884	474.488	1409.51	5	2
A11.A0.S682739-A2.A0.S1421376		MYN	0.00193361	0.0146222	0.132237	0.000797158	2253	694.086	1558.91	10	3
A11.A1.S555572-A9.TRINITY_DN36000_c1_g1_i1		MYN	0.00489888	0.0370622	0.13218	0.000553692	1071	251.419	819.581	9	4
A1.A0.S1182127-A0.A0.S762021		MYN	0.00722908	0.0546949	0.132171	0.0089317	393	114.437	278.563	6	2
A11.A0.R1677009-A0.A0.S2331537		MYN	0.00832942	0.0630938	0.132016	1.83106e-10	1920	589.884	1330.12	35	11
A7.A0.S1709644-A10.TRINITY_DN44121_c2_g1_i1		MYN	0.0252328	0.191185	0.131981	0.000157074	306	61.2378	244.762	10	6
A3.A0.R1807136-A10.TRINITY_DN41609_c0_g1_i2		MYN	0.00204651	0.0155091	0.131955	0.00113873	2058	589.825	1468.18	9	3
A11.A0.R1649869-A3.A0.S1541650		MYN	0.00200892	0.015226	0.13194	9.79906e-06	3633	1053.78	2579.22	15.826	5.17398
A1.A1.R451543-A2.A0.R1543361		MYN	0.00152877	0.011613	0.131643	0.0123689	1746	434.286	1311.71	5	2
A1.A0.S1349828-A6.TRINITY_DN45145_c0_g1_i1		MYN	0.00158146	0.0120292	0.131468	0.00831371	1770	503.378	1266.62	6	2
A9.A0.R1558259-A2.A0.R1566562		MYN	0.00176432	0.013434	0.131332	0.000212312	3099	827.815	2271.18	11	4
A11.A0.R1686670-A4.A0.R1899774		MYN	0.00223	0.0169978	0.131193	0.0127867	1200	301.085	898.915	5	2
A7.A1.R536683-A3.A0.S1538516		MYN	0.00204478	0.0156058	0.131027	0.0123761	1308	325.698	982.302	5	2
A8.TRINITY_DN36975_c7_g4_i2-A1.A2.S152474		MYN	0.00124594	0.00951173	0.130989	0.0124045	2139	532.097	1606.9	5	2
A1.A0.R1351426-A6.TRINITY_DN45837_c0_g2_i6		MYN	0.00171616	0.0131047	0.130957	0.0012146	1554	386.562	1167.44	5	2
A1.A0.S1352343-A8.TRINITY_DN39178_c0_g1_i3		MYN	0.00344518	0.0263246	0.130873	5.96496e-07	2814	775.862	2038.14	20	7
A9.A0.S1577787-A0.A0.R2297021		MYN	0.00481634	0.0368271	0.130782	0.000213837	1140	306.739	833.261	11	4
A9.A0.R1575392-A6.TRINITY_DN47022_c8_g2_i2		MYN	0.00531549	0.0406486	0.130767	0.00247321	909	153.663	755.337	6	4
A11.A0.R1650557-A5.A0.R1372075		MYN	0.00185251	0.0141767	0.130673	0.000208816	2949	786.564	2162.44	11	4
A7.A0.R1705702-A7.TRINITY_DN32396_c0_g1_i1		MYN	0.00253697	0.019433	0.13055	0.0123766	1053	262.449	790.551	5	2
A9.A0.R1547809-A9.TRINITY_DN32862_c0_g1_i4		MYN	0.00158343	0.0121421	0.130409	0.0195956	1599	334.202	1264.8	4	2
A6.TRINITY_DN40533_c0_g2_i3-A3.A0.R1493575		MYN	0.0017368	0.0133399	0.130196	0.000721962	2487	757.428	1729.57	10	3
A2.TRINITY_DN38111_c1_g1_i1-A7.TRINITY_DN38285_c2_g1_i6		MYN	0.0014	0.01076	0.130112	0.00153393	2901	753.919	2147.08	8	3
A3.A0.R1790174-A9.TRINITY_DN36480_c0_g1_i10		MYN	0.0015921	0.0122562	0.129901	0.000299664	3342	826.051	2515.95	10	4
A11.A0.R1649612-A4.A0.R1864804		MYN	0.00138921	0.0107028	0.129799	0.0119731	1914	472.521	1441.48	5	2
A9.A0.R1545010-A6.TRINITY_DN43439_c0_g1_i4		MYN	0.00194745	0.0150105	0.129739	0.0022888	2016	472.498	1543.5	7	3
A6.TRINITY_DN37937_c0_g2_i2-A6.TRINITY_DN48435_c5_g1_i8		MYN	0.00546811	0.0422793	0.129333	6.3357e-07	1770	434.001	1336	17.7213	7.27868
A3.A1.S533821-A1.A0.R1529609		MYN	0.00267257	0.0206761	0.129259	2.03641e-05	2622	747.486	1874.51	15	5
A6.TRINITY_DN40646_c0_g1_i7-A0.A0.R2267122		MYN	0.00149666	0.011599	0.129034	3.21387e-05	3552	872.816	2679.18	10	4
A1.A0.R1363436-A0.A0.R2266106		MYN	0.000622567	0.00483317	0.128811	0.0115329	4254	1039.96	3214.04	5	2
A9.A0.J1544264-A0.A1.R790378		MYN	0.00349439	0.0271521	0.128697	0.0193068	726	151.651	574.349	4	2
A9.A0.S1603745-A5.A0.S1384418		MYN	0.00299252	0.0232789	0.128551	0.0187447	846	175.124	670.876	4	2
A1.A0.S1353537-A6.TRINITY_DN42482_c1_g2_i3		MYN	0.00148481	0.0115608	0.128435	0.00214506	2634	610.398	2023.6	7	3
A7.A0.S1707113-A2.A1.S359352		MYN	0.00976679	0.0760891	0.12836	0.0210938	264	57.1298	206.87	4	2
A5.A0.S1501591-A5.A0.S1309923		MYN	0.00251384	0.0195919	0.12831	0.0118384	1059	261.348	797.652	5	2
A3.A1.R550392-A4.A1.S621881		MYN	0.00442092	0.0344862	0.128194	0.00231211	891	210.259	680.741	7	3
A8.TRINITY_DN34875_c1_g1_i8-A6.TRINITY_DN43439_c0_g1_i3		MYN	0.00349169	0.0272419	0.128174	0.0191027	726	151.208	574.792	4	2
A2.TRINITY_DN40104_c2_g1_i4-A9.TRINITY_DN37585_c0_g1_i3		MYN	0.00470156	0.0366875	0.128151	0.000298207	1137	282.807	854.193	10	4
A2.TRINITY_DN35988_c0_g2_i2-A4.A0.R1870517		MYN	0.00207301	0.0162053	0.127922	7.33508e-05	2076	626.678	1449.32	10	3
A3.A1.S571889-A3.A0.R1493708		MYN	0.00323907	0.0253249	0.127901	0.000266482	1644	402.529	1241.47	10	4
A7.A0.S1779504-A3.A0.R1490783		MYN	0.00147406	0.0115466	0.127662	0.0113072	1797	438.109	1358.89	5	2
A1.A0.R1368844-A2.A0.S1538798		MYN	0.00149274	0.0116946	0.127644	0.00744928	1863	519.056	1343.94	6	2
A3.A0.R1783470-A9.TRINITY_DN21589_c0_g1_i1		MYN	0.00236728	0.0185789	0.127418	0.0112147	1122	273.523	848.477	5	2
A9.A0.R1583229-A0.A1.J775404		MYN	0.00168444	0.0132256	0.127362	0.0112996	1575	384.085	1190.92	5	2
A5.A0.J1450738-A8.TRINITY_DN37730_c0_g1_i5		MYN	0.00203886	0.0160169	0.127294	0	681	189.775	491.225	3	1
A11.A1.S257927-A4.A0.R1879944		MYN	0.0038787	0.0304821	0.127245	0.000257465	1371	334.891	1036.11	10	4
A7.A0.S1769955-A4.A1.R614425		MYN	0.00367824	0.0289623	0.127001	0.0192435	690	144.05	545.95	4	2
A11.A1.S524880-A2.A0.S196276		MYN	0.00469076	0.0369376	0.126992	0.0439182	327	111.801	215.199	4	1
A1.A1.R453356-A0.A2.R263353		MYN	0.00428937	0.0337995	0.126906	1.58141e-12	4260	1219.63	3040.37	40	13
A3.A0.S1784947-A3.A0.R1485069		MYN	0.00121054	0.00954067	0.126882	0.0110835	2184	529.83	1654.17	5	2
A3.A1.S574922-A7.TRINITY_DN37066_c0_g1_i1		MYN	0.00380038	0.0299609	0.126845	0.000175818	1434	377.466	1056.53	11	4
A7.A2.R179984-A4.A2.S213840		MYN	0.00620773	0.0489788	0.126743	0.00221931	636	149.681	486.319	7	3
A11.A0.S773902-A2.A0.S1540370		MYN	0.00404675	0.0319429	0.126687	0.00136998	1002	257.784	744.216	8	3
A11.A1.S509538-A4.A1.J617988		MYN	0.00198676	0.0157044	0.126509	0.0010577	1332	323.665	1008.34	5	2
A1.A0.S703285-A5.A0.S1412283		MYN	0.00128434	0.0101522	0.126508	0.0108418	2055	496.177	1558.82	5	2
A9.A0.J1565701-A11.TRINITY_DN36755_c0_g1_i2		MYN	0.00127425	0.0100892	0.126299	0.00717101	2172	600.64	1571.36	6	2
A11.A0.R1689439-A3.A0.R1530155		MYN	0.00349975	0.0277391	0.126167	0.0112252	759	185.481	573.519	5	2
A6.TRINITY_DN40376_c4_g1_i2-A7.TRINITY_DN38820_c1_g1_i2		MYN	0.00084853	0.00672642	0.126149	0.000587943	5037	1496.4	3540.6	10	3
A1.A0.R1401677-A0.A0.R2294387		MYN	0.0074747	0.059277	0.126098	6.02056e-05	789	248.765	540.235	14	4
A0.TRINITY_DN34987_c0_g1_i1-A11.TRINITY_DN34852_c0_g1_i6		MYN	0.00111348	0.00883351	0.126051	0.0108017	2370	571.569	1798.43	5	2
A7.A0.S1748450-A4.A1.S577298		MYN	0.00303335	0.0240795	0.125972	0.0109895	873	212.152	660.848	5	2
A7.A0.R1716197-A0.A0.S2297179		MYN	0.00162127	0.012875	0.125924	0.00199026	2403	550.441	1852.56	7	3
A1.A0.J1381205-A7.TRINITY_DN29344_c1_g1_i3		MYN	0.00328514	0.0261162	0.12579	0.00507538	885	274.675	610.325	7	2
A3.A1.R549657-A1.A0.R1527928		MYN	0.003363	0.0267623	0.125662	0.0110623	789	192.141	596.859	5	2
A5.A0.R1472223-A6.TRINITY_DN49009_c7_g4_i4		MYN	0.00498347	0.0397517	0.125365	0.00201597	786	181.748	604.252	7	3
A1.A1.R448042-A11.TRINITY_DN37217_c1_g2_i3		MYN	0.00100216	0.00799719	0.125313	0.00692128	2754	756.189	1997.81	6	2
A2.TRINITY_DN39819_c0_g2_i4-A10.TRINITY_DN38162_c0_g1_i1		MYN	0.00149514	0.0119571	0.125042	0.000149359	3609	929.574	2679.43	11	4
A3.A0.S260401-A4.A0.S427689		MYN	0.00434724	0.0347725	0.125019	0.00126077	930	236.691	693.309	8	3
A5.A0.S1450076-A2.A0.R1584448		MYN	0.00252357	0.0201897	0.124993	0.0107419	1047	252.906	794.094	5	2
A1.A1.R448532-A2.A1.R514631		MYN	0.00114504	0.00916265	0.124968	0.00686067	2409	660.576	1748.42	6	2
A4.TRINITY_DN35448_c0_g1_i2-A0.A0.R2254848		MYN	0.000808625	0.00647098	0.124962	0.0103796	3252	776.902	2475.1	5	2
A5.A1.S481618-A6.TRINITY_DN45851_c0_g1_i1		MYN	0.00427032	0.03419	0.124899	0.000893469	978	273.282	704.718	9	3
A9.A0.S1588010-A5.A0.R1427236		MYN	0.0774468	0.620403	0.124833	3.61796e-18	564	129.385	434.615	52.0603	31.9397
A8.TRINITY_DN34016_c0_g1_i4-A6.TRINITY_DN44681_c0_g1_i5		MYN	0.00258836	0.0207382	0.124812	0.00684093	1068	293.561	774.439	6	2
A9.A0.S1588079-A5.A1.S508851		MYN	0.00728928	0.0584564	0.124696	0.000265808	735	181.545	553.455	10	4
A11.A1.S547936-A4.A1.S611153		MYN	0.00319668	0.0256536	0.124609	0.0104922	828	199.239	628.761	5	2
A3.A0.S1786965-A4.A0.R1914576		MYN	0.00325766	0.0261471	0.124589	1.92666e-05	2088	548.177	1539.82	14	5
A7.A1.S560769-A4.A0.R1876763		MYN	0.00141804	0.0113943	0.124452	0.0104486	1857	444.839	1412.16	5	2
A0.TRINITY_DN35546_c0_g1_i3-A6.TRINITY_DN46650_c0_g1_i10		MYN	0.000814077	0.00654294	0.124421	0.00117643	4920	1230.56	3689.44	8	3
A2.TRINITY_DN17229_c0_g1_i2-A5.A0.S455229		MYN	0.00438103	0.0352249	0.124373	0.011817	609	150.772	458.228	5	2
A3.A1.R550328-A3.A0.S1527612		MYN	0.00513469	0.0413211	0.124263	0.000204239	1203	225.227	977.773	9	5
A3.A0.S1788319-A4.A1.R622678		MYN	0.0023985	0.0193097	0.124212	0.00680135	1152	316.19	835.81	6	2
A8.TRINITY_DN34553_c2_g1_i1-A7.TRINITY_DN28054_c0_g1_i1		MYN	0.00125013	0.0100651	0.124204	0.000539054	3405	1002.67	2402.33	10	3
A10.TRINITY_DN36236_c0_g1_i2-A5.A1.S478555		MYN	0.00164044	0.0132083	0.124198	0.0103259	1605	383.643	1221.36	5	2
A1.A0.S485942-A2.A0.S42971		MYN	0.00369749	0.0298059	0.124052	0.0110141	717	174.556	542.444	5	2
A7.A0.R1743926-A0.A0.R2275100		MYN	0.000982106	0.00792198	0.123972	0.00665233	2802	763.716	2038.28	6	2
A3.A0.R1789527-A9.TRINITY_DN35570_c0_g1_i3		MYN	0.000806648	0.00650998	0.123909	0.000537624	5274	1551.07	3722.93	10	3
A11.A0.R1651708-A1.A0.R1528769		MYN	0.00139343	0.0112616	0.123733	0.0167603	1797	359.596	1437.4	4	2
A11.A0.R1705549-A3.A0.R1527448		MYN	0.00302506	0.0245055	0.123444	0.0110775	876	213.251	662.749	5	2
A6.TRINITY_DN38293_c0_g1_i2-A1.A1.S475587		MYN	0.00288031	0.0233531	0.123337	9.81124e-05	1920	527.656	1392.34	12	4
A5.A1.R482677-A5.A0.R1376707		MYN	0.00325209	0.0263741	0.123306	0.000134461	1662	425.284	1236.72	11	4
A11.A0.R1664246-A4.A0.R1877754		MYN	0.00159977	0.0129881	0.123172	0.0105106	1647	395.196	1251.8	5	2
A6.TRINITY_DN39287_c0_g2_i1-A4.A0.S1901438		MYN	0.00136654	0.0111062	0.123043	0.00641955	2010	544.689	1465.31	6	2
A7.A0.R1746964-A0.A0.R2265780		MYN	0.452066	3.67685	0.122949	7.74063e-89	3057	793.881	2263.12	590.988	766.012
A7.A1.S559617-A4.A1.J608899		MYN	0.00597915	0.0486333	0.122943	0.00119251	675	171.102	503.898	8	3
A7.A1.R550484-A2.A1.S567672		MYN	0.00197034	0.0160357	0.122872	0.000524654	2160	635.144	1524.86	10	3
A5.A0.S1443704-A5.A0.J1372961		MYN	0.00315545	0.0256824	0.122865	3.53394e-05	1632	358.491	1273.51	9	4
A3.A0.R1783940-A7.TRINITY_DN39012_c0_g1_i2		MYN	0.00270315	0.0220048	0.122844	0.00051531	1575	462.948	1112.05	10	3
A3.A0.J1795034-A0.A0.S2284229		MYN	0.00267574	0.02182	0.122628	0.0101895	984	235.013	748.987	5	2
A2.TRINITY_DN36978_c0_g1_i2-A3.A1.S524878		MYN	0.00439479	0.0358406	0.12262	2.75667e-07	2178	576.476	1601.52	20	7
A2.TRINITY_DN39203_c0_g1_i13-A6.TRINITY_DN48796_c1_g3_i8		MYN	0.000766026	0.00624844	0.122595	0.00972342	3417	804.531	2612.47	5	2
A5.A0.S1480471-A4.A0.S1902935		MYN	0.55633	4.54465	0.122414	4.40396e-43	1671	428.177	1242.82	329.946	486.054
A7.A0.S1764718-A4.A0.S1896638		MYN	0.00136879	0.0111839	0.122389	0.00630774	2004	541.309	1462.69	6	2
A7.A0.R1714307-A2.A0.R1547087		MYN	0.00197013	0.0161052	0.122328	0.000600643	1395	377.725	1017.27	6	2
A5.A0.S1482348-A0.A0.S2313004		MYN	0.00175708	0.0143753	0.122229	0.00108347	2277	564.239	1712.76	8	3
A7.A0.S1748555-A1.A0.R1564259		MYN	0.00407348	0.0333373	0.12219	8.44961e-06	1719	423.552	1295.45	13.7385	5.26153
A7.A1.R548311-A4.A1.R611865		MYN	0.00183992	0.0150675	0.122112	0.0100355	1428	339.331	1088.67	5	2
A9.A0.R1548024-A2.A0.R1542275		MYN	0.00104042	0.00852631	0.122024	0.00012314	5148	1298.86	3849.14	11	4
A3.A0.R1789701-A0.A1.R770827		MYN	0.00365037	0.029919	0.122009	0.000330647	1410	309.798	1100.2	9	4
A5.A0.R1470009-A5.A0.R1404521		MYN	0.00186995	0.0153288	0.121989	0.00660433	1473	401.679	1071.32	6	2
A7.A0.R1722037-A10.TRINITY_DN42292_c0_g2_i4		MYN	0.00243098	0.0199308	0.121971	1.71263e-05	2784	659.505	2124.49	12.8452	5.15479
A9.A1.R501535-A6.TRINITY_DN47250_c2_g2_i2		MYN	0.000603956	0.00496127	0.121734	0.009499	4326	1012.96	3313.04	5	2
A1.A0.R1352385-A6.TRINITY_DN46410_c0_g1_i13		MYN	0.00103892	0.00853831	0.121677	0.00952977	2517	590.335	1926.66	5	2
A11.A1.R507966-A4.A0.R1865182		MYN	0.00085669	0.00704373	0.121624	0.0010388	4650	1143.18	3506.82	8	3
A1.A0.S1370641-A0.A0.S2318039		MYN	0.00260476	0.0214505	0.121431	0.00969777	1011	238.811	772.189	5	2
A5.A0.R1472840-A6.TRINITY_DN34824_c1_g1_i1		MYN	0.00454504	0.0374374	0.121404	0.000339464	1134	250.495	883.505	9	4
A3.A0.R1790653-A4.A0.R1872675		MYN	0.00182246	0.015033	0.121231	0.00103014	2187	538.248	1648.75	8	3
A11.A0.R1655783-A2.A0.R1569052		MYN	0.048656	0.401491	0.121188	1.27487e-34	1431	373.514	1057.49	110.215	49.7849
A7.A1.S241145-A7.TRINITY_DN34446_c0_g1_i1		MYN	0.00295474	0.0244148	0.121023	0.00953396	888	209.131	678.869	5	2
A9.A0.R1547683-A10.TRINITY_DN44188_c3_g1_i1		MYN	0.00206079	0.0170471	0.120888	0.000150045	2232	704.123	1527.88	11.8561	3.14386
A5.A0.R1500574-A0.A0.S2309649		MYN	0.00275274	0.0227799	0.120841	0.00939034	954	223.83	730.17	5	2
A7.A0.S1150052-A3.A0.S298969		MYN	0.00321915	0.0266698	0.120704	0.00969222	816	192.976	623.024	5	2
A4.TRINITY_DN20379_c0_g2_i1-A0.A0.R2298493		MYN	0.00482653	0.0400049	0.120649	0.00600441	573	154.497	418.503	6	2
A7.A1.R533028-A10.TRINITY_DN42979_c0_g1_i4		MYN	0.00501657	0.0416005	0.120589	0.00435498	576	175.136	400.864	7	2
A11.A0.R1677488-A6.TRINITY_DN46551_c0_g1_i1		MYN	0.00174135	0.0144501	0.120508	0.000998718	2286	560.101	1725.9	8	3
A9.A0.S1560029-A5.A0.S651372		MYN	0.00260989	0.0216847	0.120356	0.0157334	957	188.673	768.327	4	2
A11.A1.S512601-A4.A1.R611525		MYN	0.00200051	0.016623	0.120346	6.36519e-06	3486	981.258	2504.74	16	5
A7.A0.R1710149-A10.TRINITY_DN40548_c0_g1_i1		MYN	0.00175662	0.014598	0.120333	0.00595086	1557	416.424	1140.58	6	2
A3.A0.S1811742-A0.A0.S2254656		MYN	0.484368	4.02554	0.120324	1.41314e-44	1050	214.303	835.697	186.737	297.263
A9.A0.R1553196-A0.A0.R2258663		MYN	0.00242401	0.0201583	0.120248	0.000112705	2208	553.968	1654.03	11	4
A0.TRINITY_DN35914_c3_g2_i1-A2.A0.R1564419		MYN	0.19814	1.64933	0.120134	9.56092e-134	2922	729.517	2192.48	486.459	378.541
A5.A0.S1460840-A6.TRINITY_DN28483_c1_g1_i1		MYN	0.470776	3.92403	0.119973	5.15254e-33	756	187.174	568.826	156.645	198.355
A7.A0.S338790-A4.A1.S195517		MYN	0.00342188	0.0285275	0.11995	0.00921695	765	179.012	585.988	5	2
A1.A0.R1360372-A0.A0.R2284098		MYN	0.00256309	0.0213736	0.119919	0.000978404	1554	380.404	1173.6	8	3
A5.A1.S522052-A0.A1.S834142		MYN	0.00140461	0.0117329	0.119716	0.00910809	1857	431.55	1425.45	5	2
A8.TRINITY_DN37197_c3_g1_i13-A8.TRINITY_DN39525_c5_g3_i2		MYN	0.00664932	0.0555963	0.1196	2.0806e-09	2589	345.326	2243.67	18.1497	14.8503
A8.TRINITY_DN35881_c2_g1_i1-A0.A0.R2246992		MYN	0.000971183	0.00812597	0.119516	0.000950296	4083	991.728	3091.27	8	3
A9.A0.R1547761-A2.A0.S1543890		MYN	0.00326878	0.0273712	0.119424	0.00585214	840	224.695	615.305	6	2
A10.TRINITY_DN35534_c0_g1_i1-A2.A1.R520549		MYN	0.00109277	0.0091549	0.119365	0.00887732	2382	550.064	1831.94	5	2
A11.A0.S1659698-A1.A0.S1066025		MYN	0.00289318	0.0242407	0.119353	0.00900673	903	210.004	692.996	5	2
A7.A0.R1715470-A10.TRINITY_DN43119_c1_g1_i5		MYN	0.00239094	0.020042	0.119296	1.50124e-06	3378	863.601	2514.4	17	6
A10.TRINITY_DN39330_c0_g1_i2-A4.A0.R1874857		MYN	0.0026618	0.0223183	0.119265	0.000691567	1548	417.699	1130.3	9	3
A9.A0.S1588709-A6.TRINITY_DN49135_c0_g1_i1		MYN	0.0013758	0.0115456	0.119163	0.0056784	1980	524.585	1455.42	6	2
A3.A0.R1785013-A4.A1.S661622		MYN	0.00298943	0.0250945	0.119127	5.9694e-06	2331	654.78	1676.22	16	5
A5.A0.R1467706-A6.TRINITY_DN45479_c2_g1_i4		MYN	0.00133251	0.0111873	0.11911	0.00492502	2082	537.293	1544.71	5.94382	2.05618
A9.A0.R1540742-A6.TRINITY_DN48640_c0_g1_i4		MYN	0.0020125	0.0168968	0.119105	1.16931e-08	5121	1206.31	3914.69	20.1323	7.86766
A7.A0.S1470047-A5.A0.S334771		MYN	0.00612949	0.0515083	0.119	0.00919448	435	102.303	332.697	4.97477	2.02523
A1.A0.R1380410-A6.TRINITY_DN39470_c0_g1_i2		MYN	0.00223629	0.0187946	0.118986	0.0298291	1065	167.412	897.588	3	2
A3.A1.S425119-A1.A0.S1530179		MYN	0.519756	4.3734	0.118845	6.38589e-43	1467	340.769	1126.23	268.23	419.77
A6.TRINITY_DN40695_c0_g1_i2-A4.A0.R1883373		MYN	0.00447126	0.0376368	0.1188	1.91561e-06	2001	378.308	1622.69	13.7665	7.23348
A9.A0.R1548809-A2.A0.R1544556		MYN	0.00117444	0.00988619	0.118796	4.76524e-06	4737	1325.76	3411.24	13	4
A1.A0.R1359696-A0.A1.R761351		MYN	0.000531476	0.00447633	0.11873	0.00556554	5112	1346.9	3765.1	6	2
A1.A1.S497540-A6.TRINITY_DN47191_c0_g1_i1		MYN	0.00723702	0.0610481	0.118546	1.01011e-09	2082	415.17	1666.83	23.9959	12.0041
A5.A1.R484789-A4.A0.R1869258		MYN	0.00101479	0.00856106	0.118536	0.00554174	2679	706.049	1972.95	6	2
A5.A1.S501412-A8.TRINITY_DN34602_c0_g1_i1		MYN	0.00193639	0.0163554	0.118394	0.00274567	1533	498.292	1034.71	8	2
A7.A0.R1718989-A5.A0.R1380795		MYN	0.00101395	0.00857617	0.118229	0	1347	358.817	988.183	3	1
A7.A0.S1368027-A0.A0.R2288796		MYN	0.00703791	0.0595515	0.118182	3.41697e-09	1854	425.796	1428.2	24	10
A9.A0.R1551856-A2.A0.R1554699		MYN	0.00278897	0.0236019	0.118167	0.000934659	1425	346.823	1078.18	8	3
A9.A1.S502158-A0.A1.S817059		MYN	0.00442275	0.0375015	0.117935	0.00157558	876	194.652	681.348	7	3
A11.A1.J515003-A1.A0.J1529751		MYN	0.00397433	0.0336997	0.117934	0.0093821	660	155.223	504.777	5	2
A4.TRINITY_DN45831_c0_g1_i1-A2.A0.S829995		MYN	0.255398	2.16655	0.117882	1.6392e-17	504	132.93	371.07	83.9631	80.0369
A5.A1.S503322-A0.A0.R2293967		MYN	0.00235292	0.0199773	0.117779	0.00872408	1107	255.357	851.643	5	2
A7.A1.S559585-A4.A0.S1916532		MYN	0.000821752	0.00697986	0.117732	0.0084242	3159	720.693	2438.31	5	2
A9.A1.S479301-A5.A1.R456259		MYN	0.00176938	0.0150537	0.117538	0.0143695	1401	268.971	1132.03	4	2
A7.A1.S540579-A9.TRINITY_DN37169_c1_g1_i1		MYN	0.000775774	0.00660092	0.117525	0.0358053	1899	609.215	1289.79	4	1
A6.TRINITY_DN38329_c0_g1_i3-A4.A1.R604970		MYN	0.00123368	0.0104982	0.117513	0.0053157	2205	576.97	1628.03	6	2
A11.A1.S542710-A4.A1.R612947		MYN	0.00363266	0.0309242	0.11747	9.71602e-05	1470	364.441	1105.56	11	4
A5.A0.R1463815-A2.A0.R1558677		MYN	0.0042122	0.0358729	0.11742	0.00854931	624	143.879	480.121	5	2
A5.A0.S529291-A2.A0.J1562835		MYN	0.00153411	0.0131075	0.11704	0.000859067	2577	618.092	1958.91	8	3
A1.A0.S197005-A4.A1.S633982		MYN	0.365017	3.11966	0.117005	4.28551e-24	324	64.0425	259.957	60.1662	74.8338
A9.A0.R1542057-A4.A2.S189357		MYN	0.230449	1.97258	0.116826	1.36729e-34	750	183.499	566.501	127.706	112.294
A2.TRINITY_DN34794_c1_g2_i2-A6.TRINITY_DN39983_c0_g2_i3		MYN	0.000979191	0.00838526	0.116775	0.0519909	1383	360.036	1022.96	3	1
A7.A2.S189645-A9.TRINITY_DN32278_c1_g1_i2		MYN	0.000898842	0.00769837	0.116757	0.00838292	2886	657.813	2228.19	5	2
A7.A1.R548415-A4.A1.J615067		MYN	0.00131338	0.0112501	0.116743	0.00831862	1974	449.592	1524.41	5	2
A7.A0.R1705348-A9.TRINITY_DN32586_c0_g1_i1		MYN	0.000880315	0.0075521	0.116566	0.0519869	1539	400.574	1138.43	3	1
A7.A0.R1731084-A10.TRINITY_DN42970_c0_g1_i2		MYN	0.00193164	0.0165811	0.116496	1.12017e-06	4152	1040.13	3111.87	17	6
A5.A0.R1485783-A0.A0.S2189878		MYN	0.0037301	0.0320201	0.116492	0.00557679	732	194.292	537.708	6	2
A7.A0.R1713189-A3.A1.R479332		MYN	0.000720245	0.00618354	0.116478	0.0516509	1878	487.498	1390.5	3	1
A8.TRINITY_DN31873_c0_g1_i1-A2.A0.R1552482		MYN	0.00452195	0.0388462	0.116406	0.00538243	606	160.086	445.914	6	2
A1.A0.R1394266-A2.A0.J1538412		MYN	0.00111599	0.00958863	0.116387	0.0518115	1212	315.177	896.823	3	1
A9.A0.R1575188-A2.A1.S521704		MYN	0.0014441	0.0124096	0.11637	0.00516642	1875	488.299	1386.7	6	2
A1.A0.S1402671-A0.A0.S2291497		MYN	0.00345446	0.0296949	0.116332	0.00539719	789	208.051	580.949	6	2
A7.A0.J1729068-A1.A0.R1574974		MYN	0.00161198	0.0138581	0.11632	0.0519848	840	218.882	621.118	3	1
A0.TRINITY_DN31980_c1_g1_i2-A4.A0.R1866788		MYN	0.0019237	0.0165383	0.116318	0.00813769	1347	305.729	1041.27	5	2
A7.A1.R535609-A1.A0.R1547915		MYN	0.00532663	0.045809	0.116279	6.69957e-05	1029	274.635	754.365	12	4
A11.A1.R512342-A4.A1.S637742		MYN	0.000594404	0.00511227	0.11627	0.0519322	2277	592.166	1684.83	3	1
A11.A0.S1641431-A3.A1.S511117		MYN	0.00403197	0.034685	0.116245	5.83081e-05	1350	354.651	995.349	12	4
A7.A0.R1739988-A4.A1.R612581		MYN	0.000797602	0.00686219	0.116231	0.0517845	1695	440.475	1254.52	3	1
A5.A2.S198234-A5.A1.R457271		MYN	0.000906674	0.00781107	0.116076	0.0513221	1491	386.222	1104.78	3	1
A9.A1.R507760-A6.TRINITY_DN48683_c4_g2_i7		MYN	0.00525277	0.0452848	0.115994	2.36508e-13	3696	770.527	2925.47	33.6884	15.3116
A7.A1.S547928-A1.A0.R1532519		MYN	0.00495328	0.0427097	0.115975	0.000146542	1053	242.395	810.605	10	4
A11.A1.S523342-A4.A2.S212709		MYN	0.00146554	0.0126557	0.115801	0.0512619	924	239.452	684.548	3	1
A7.A1.S589831-A10.TRINITY_DN38626_c0_g1_i4		MYN	0.00320479	0.027684	0.115763	0.00084313	1236	296.896	939.104	8	3
A3.A0.R1784732-A0.A0.R2312662		MYN	0.51774	4.4732	0.115743	1.25259e-79	1881	389.265	1491.73	344.938	555.062
A3.A0.R1800174-A4.A0.R1879412		MYN	0.00334419	0.0288988	0.115721	0.0055076	816	215.913	600.087	6	2
A10.TRINITY_DN37881_c0_g1_i4-A4.A1.R606980		MYN	0.00109665	0.00948826	0.11558	0.00501953	2463	637.544	1825.46	6	2
A7.A0.S1734804-A5.A0.S1419956		MYN	0.00145756	0.0126126	0.115564	0.0512107	927	240.138	686.862	3	1
A11.A0.S1657830-A10.TRINITY_DN37013_c1_g2_i1		MYN	0.00189604	0.0164329	0.115381	0.0510241	714	184.833	529.167	3	1
A9.A0.R1546646-A9.TRINITY_DN8332_c0_g1_i1		MYN	0.00251438	0.0218049	0.115312	0	540	139.86	400.14	3	1
A3.A0.R1784701-A10.TRINITY_DN35887_c1_g2_i2		MYN	0.0226571	0.196534	0.115283	1.4617e-12	795	196.265	598.735	33.7055	13.2945
A11.A0.S1683957-A7.TRINITY_DN34481_c0_g1_i2		MYN	0.00170337	0.0147805	0.115244	0.00501862	1590	412.121	1177.88	6	2
A7.A1.R549762-A3.A0.S1528576		MYN	0.00727915	0.0632085	0.115161	0.00858467	360	83.6432	276.357	5	2
A9.A0.R1564253-A2.A0.R1565933		MYN	0.00104657	0.0090913	0.115118	0.0511146	1290	333.721	956.279	3	1
A9.A1.S511712-A4.A0.R1874535		MYN	0.0019431	0.0168812	0.115104	0.00506734	1395	362.415	1032.59	6	2
A3.A0.J1820028-A3.A0.S1498460		MYN	0.00295165	0.0256704	0.114983	0.00502568	918	238.679	679.321	6	2
A6.TRINITY_DN40695_c0_g1_i4-A3.A0.S1476580		MYN	0.00416641	0.036286	0.114821	0.0512593	327	85.0959	241.904	3	1
A9.A1.S515820-A4.A1.S630165		MYN	0.00163115	0.0142097	0.114791	0.0504296	828	213.317	614.683	3	1
A1.A0.J1375274-A4.A0.J1884066		MYN	0.00342181	0.029816	0.114764	0.00499736	792	205.927	586.073	6	2
A2.TRINITY_DN34264_c0_g1_i2-A10.TRINITY_DN32361_c0_g1_i2		MYN	0.00141622	0.0123462	0.114709	0.0507484	954	246.276	707.724	3	1
A9.A0.S880252-A4.A0.S882094		MYN	0.383169	3.34095	0.114689	3.49221e-25	450	86.0221	363.978	76.3906	108.609
A9.A1.S162744-A6.TRINITY_DN41170_c0_g1_i1		MYN	0.00378564	0.0330506	0.114541	3.59364e-05	1470	406.339	1063.66	13	4
A9.A0.S353406-A5.A0.S460688		MYN	0.00441996	0.0385907	0.114534	0.0146931	564	109.552	454.448	4	2
A5.A1.R478016-A11.TRINITY_DN35776_c4_g1_i10		MYN	0.000370596	0.00323612	0.114519	0.0500778	3630	930.873	2699.13	3	1
A11.A1.S518024-A4.A1.R606036		MYN	0.00300623	0.026271	0.114432	0.0264459	786	118.452	667.548	3	2
A6.TRINITY_DN32837_c0_g1_i2-A10.TRINITY_DN37574_c0_g1_i2		MYN	0.0026111	0.0228233	0.114405	0	519	134.491	384.509	3	1
A8.TRINITY_DN35149_c0_g1_i9-A0.A2.S287111		MYN	0.0013153	0.0115107	0.114268	0.0502726	1026	263.886	762.114	3	1
A9.A0.R1543252-A2.A0.R1537971		MYN	0.000801999	0.00702536	0.114158	0.0497653	1677	429.334	1247.67	3	1
A1.A0.R1353839-A0.A0.R2251577		MYN	0.000485565	0.00425658	0.114074	0.00472501	5538	1415.69	4122.31	6	2
A5.A0.R1451074-A0.A0.R2266062		MYN	0.000481766	0.00422452	0.11404	0.0499048	2793	715.43	2077.57	3	1
A6.TRINITY_DN40811_c3_g1_i5-A3.A0.R1483480		MYN	0.00181814	0.0159492	0.113995	2.21965e-05	3093	890.18	2202.82	14	4
A9.A0.S1554309-A0.A0.S2300747		MYN	0.16461	1.44429	0.113973	2.61647e-31	948	234.946	713.054	126.048	104.952
A11.A1.S559437-A3.A1.S519732		MYN	0.00221918	0.0194714	0.113971	0.0509189	609	157.611	451.389	3	1
A7.A1.S588518-A10.TRINITY_DN40559_c0_g1_i6		MYN	0.00226063	0.0198538	0.113864	0.0514103	600	155.85	444.15	3	1
A7.A0.R1713493-A1.A1.S492785		MYN	0.00052201	0.00458454	0.113863	0.0495947	2577	658.599	1918.4	3	1
A10.TRINITY_DN37917_c0_g1_i3-A3.A0.R1483178		MYN	0.00233417	0.0205135	0.113787	0.00487934	1158	299.042	858.958	6	2
A7.A1.J539682-A3.A2.S176456		MYN	0.000686074	0.00603448	0.113692	0.0495581	1959	500.652	1458.35	3	1
A2.TRINITY_DN38771_c0_g1_i2-A10.TRINITY_DN33960_c0_g1_i4		MYN	0.000543745	0.0047838	0.113664	0.0493648	2472	630.685	1841.32	3	1
A7.A0.S1765545-A4.A0.S1922052		MYN	0.000833197	0.00733394	0.113608	0.00466359	3225	823.105	2401.9	6	2
A9.A1.S532307-A6.TRINITY_DN43736_c0_g1_i14		MYN	0.000371923	0.00327416	0.113593	0.049081	3609	918.522	2690.48	3	1
A1.A1.S465388-A0.A0.S2253155		MYN	0.00126909	0.0111765	0.11355	0.000411971	2121	541.791	1579.21	6	2
A10.TRINITY_DN36722_c0_g1_i1-A3.A0.S1524819		MYN	0.00122188	0.0107711	0.11344	0.0492783	1101	281.023	819.977	3	1
A7.A0.R1718408-A4.A1.R604781		MYN	0.00319271	0.0281455	0.113436	0.00328849	885	256.559	628.441	7	2
A10.TRINITY_DN39307_c1_g2_i2-A9.TRINITY_DN37165_c0_g1_i1		MYN	0.00170433	0.0150257	0.113428	0.000146134	2571	808.593	1762.41	12	3
A3.A0.R1814237-A4.A1.S590048		MYN	0.00277861	0.0244973	0.113425	0.00160504	1098	375.637	722.363	9	2
A3.A0.S1145235-A10.TRINITY_DN58472_c0_g1_i1		MYN	0.00390872	0.0344659	0.113408	0.0509505	348	90.3215	257.678	3	1
A9.A0.R1563775-A0.A0.S2342409		MYN	0.452013	3.9893	0.113306	6.33222e-37	942	204.194	737.806	168.471	249.529
A11.A0.R1648922-A9.TRINITY_DN37647_c0_g1_i4		MYN	0.000959808	0.00847407	0.113264	0.0492839	1401	357.459	1043.54	3	1
A2.TRINITY_DN37627_c0_g1_i2-A9.TRINITY_DN29701_c0_g1_i2		MYN	0.00154584	0.0136498	0.11325	0.0497643	873	223.763	649.237	3	1
A0.TRINITY_DN34458_c2_g2_i2-A11.TRINITY_DN35784_c2_g1_i5		MYN	0.00231052	0.0204027	0.113246	0.0500876	585	150.492	434.508	3	1
A11.A0.R1698441-A4.A0.S310726		MYN	0.00235055	0.0207811	0.11311	0.004712	1149	294.846	854.154	6	2
A10.TRINITY_DN37444_c0_g1_i2-A5.A0.R1376101		MYN	0.000912061	0.00806623	0.113071	0.0487243	1473	374.195	1098.8	3	1
A3.A0.R1793425-A5.A1.R462020		MYN	0.00241458	0.021357	0.113058	7.37005e-05	2187	525.796	1661.2	11	4
A2.TRINITY_DN32509_c0_g2_i3-A3.A1.R476998		MYN	0.00185667	0.0164299	0.113006	0.000724058	2115	495.879	1619.12	8	3
A3.A1.S4065-A0.A0.R2253970		MYN	0.000573318	0.00508433	0.112762	0.0485456	2340	593.299	1746.7	3	1
A3.A1.S572316-A9.TRINITY_DN36466_c0_g1_i1		MYN	0.000831497	0.0073757	0.112735	0.00299708	3363	955.663	2407.34	7	2
A11.A0.S1557448-A1.A0.S395689		MYN	0.000923643	0.00821154	0.112481	0.0482996	1452	367.66	1084.34	3	1
A4.TRINITY_DN36235_c0_g2_i3-A6.TRINITY_DN47270_c1_g2_i3		MYN	0.000282978	0.00251703	0.112425	0.00444285	9459	2389.71	7069.29	6	2
A9.A0.S1228570-A0.A0.S2014982		MYN	0.00157302	0.0140122	0.11226	0.0487733	855	217.517	637.483	3	1
A6.TRINITY_DN35731_c0_g1_i1-A4.A1.S669196		MYN	0.00128338	0.0114374	0.112209	0.0483684	1047	265.408	781.592	3	1
A3.A0.R1816186-A1.A0.R1556205		MYN	0.00132519	0.011812	0.11219	0.0486655	1014	257.65	756.35	3	1
A2.TRINITY_DN37767_c1_g2_i3-A9.TRINITY_DN35967_c2_g1_i3		MYN	0.000704923	0.00628432	0.112172	0.0480229	1899	479.639	1419.36	3	1
A7.A0.R1725408-A3.A0.R1494461		MYN	0.000469553	0.00418957	0.112077	0.0480217	2850	719.551	2130.45	3	1
A5.A0.R1446671-A2.A0.S938213		MYN	0.00306779	0.0273867	0.112018	0.0496865	441	113.244	327.756	3	1
A1.A1.R469870-A8.TRINITY_DN29045_c1_g1_i1		MYN	0.00461661	0.0412354	0.111957	6.3397e-05	1152	274.42	877.58	10.9626	4.03742
A6.TRINITY_DN39770_c0_g1_i2-A3.A0.R1495667		MYN	0.00183817	0.0164242	0.111918	0.000435226	2196	558.793	1637.21	9	3
A9.A0.R1581319-A6.TRINITY_DN46441_c0_g1_i8		MYN	0.000570035	0.00509472	0.111888	0.0478524	2349	592.374	1756.63	3	1
A11.A0.R1657123-A10.TRINITY_DN43833_c1_g2_i2		MYN	0.0117243	0.10489	0.111777	6.8224e-07	768	165.424	602.576	16	7
A5.A0.S1483111-A4.A0.R1896340		MYN	0.00145806	0.0130494	0.111734	0.0495583	924	236.435	687.565	3	1
A3.A1.J564945-A10.TRINITY_DN42608_c0_g1_i2		MYN	0.001164	0.0104269	0.111634	0.0480164	1152	291.171	860.829	3	1
A10.TRINITY_DN33020_c0_g1_i2-A7.TRINITY_DN38141_c1_g1_i10		MYN	0.00274243	0.0245847	0.11155	0.00453298	981	250.2	730.8	6	2
A3.A1.R552551-A10.TRINITY_DN44010_c1_g1_i1		MYN	0.00192204	0.017231	0.111546	9.74631e-07	3735	1129.36	2605.64	19	5
A9.A0.S1577143-A6.TRINITY_DN47969_c3_g1_i1		MYN	0.00223511	0.0200621	0.111409	0.0319813	651	202.842	448.158	4	1
A11.A1.R508098-A4.A0.R1865604		MYN	0.00121361	0.0108973	0.111368	0.0481031	1104	279.251	824.749	3	1
A9.A0.S329367-A0.A0.S2304502		MYN	0.00484995	0.0435528	0.111358	0.0482663	279	71.0819	207.918	3	1
A5.A0.S218553-A8.TRINITY_DN24943_c0_g1_i1		MYN	0.00357231	0.0320889	0.111325	0.0478347	378	95.7837	282.216	3	1
A7.A0.R1718865-A4.A0.S1889490		MYN	0.000892074	0.00801377	0.111318	0.0472655	1500	376.731	1123.27	3	1
A11.A1.S528619-A3.A0.S194166		MYN	0.00431594	0.0387787	0.111297	0.0489684	315	80.6115	234.389	3	1
A9.A1.S553890-A0.A0.S2274311		MYN	0.00280986	0.0252481	0.11129	0.000418434	1434	364.056	1069.94	9	3
A3.A0.S1438394-A5.A0.S787608		MYN	0.316043	2.84135	0.11123	2.14852e-39	996	235.587	760.413	172.692	195.308
A9.A0.R1561101-A6.TRINITY_DN41214_c0_g1_i4		MYN	0.00271414	0.0244417	0.111046	0.00042301	1485	377.41	1107.59	9	3
A5.A0.S823258-A6.TRINITY_DN52463_c0_g1_i1		MYN	0.374216	3.37186	0.110982	1.86096e-22	390	89.6416	300.358	77.2252	87.7748
A6.TRINITY_DN39809_c8_g1_i2-A3.A0.R1493740		MYN	0.000861308	0.00776233	0.11096	0.0471668	1551	389.216	1161.78	3	1
A3.A0.S1839752-A1.A0.J1540044		MYN	0.0015563	0.014026	0.110958	1.26321e-05	3675	1093.41	2581.59	15	4
A0.TRINITY_DN35352_c0_g1_i7-A6.TRINITY_DN45064_c0_g2_i8		MYN	0.000707468	0.00637677	0.110945	0.0469875	1887	472.737	1414.26	3	1
A9.A0.R1550756-A5.A0.R1370389		MYN	0.00142692	0.0128642	0.110922	0.0473628	939	236.225	702.775	3	1
A1.A0.R1366454-A0.A1.R770042		MYN	0.000299821	0.00270302	0.110921	0.0468859	4449	1112.91	3336.09	3	1
A3.A0.S1804372-A2.A0.S1575928		MYN	0.153138	1.38078	0.110907	1.70308e-22	657	171.009	485.991	89.124	66.876
A8.TRINITY_DN28307_c0_g1_i1-A11.TRINITY_DN29136_c0_g1_i1		MYN	0.00133545	0.0120435	0.110886	0.0470434	1002	251.4	750.6	3	1
A5.A0.S290565-A3.A0.S616218		MYN	0.393909	3.55442	0.110822	2.58589e-09	228	60.036	167.964	44.6332	51.3668
A11.A0.R1665845-A10.TRINITY_DN40522_c0_g1_i4		MYN	0.000575726	0.00519795	0.11076	0.0468608	2319	580.247	1738.75	3	1
A3.A1.R552911-A4.A0.R1866760		MYN	0.00242568	0.0219086	0.110719	0.000270178	1707	467.011	1239.99	10	3
A3.A2.R188363-A7.TRINITY_DN34582_c0_g1_i8		MYN	0.000551366	0.00498119	0.11069	0.0468403	2421	605.645	1815.36	3	1
A6.TRINITY_DN33741_c0_g1_i1-A10.TRINITY_DN40961_c1_g2_i2		MYN	0.00174547	0.015775	0.110648	0.0473715	768	193.323	574.677	3	1
A9.A0.R1551560-A6.TRINITY_DN45956_c0_g1_i2		MYN	0.000506101	0.00457526	0.110617	0.00415168	5271	1315.92	3955.08	6	2
A9.A0.R1549733-A8.TRINITY_DN36150_c0_g2_i3		MYN	0.000661701	0.00598316	0.110594	0.0472829	2019	506.955	1512.05	3	1
A11.A1.S547218-A8.TRINITY_DN25097_c0_g1_i1		MYN	0.000873288	0.00789709	0.110583	0.046907	1530	383.161	1146.84	3	1
A5.A0.S1447755-A2.A0.S1583588		MYN	0.00109255	0.00988352	0.110543	0.0469954	1224	306.858	917.142	3	1
A7.A1.R537912-A9.TRINITY_DN35552_c1_g1_i6		MYN	0.000379347	0.00343269	0.11051	0.0468934	3519	880.442	2638.56	3	1
A10.TRINITY_DN31096_c0_g1_i1-A5.A0.R1370286		MYN	0.00368146	0.0333174	0.110497	7.7801e-06	2274	336.975	1937.03	10.8975	7.10246
A5.A2.S200094-A11.TRINITY_DN29136_c0_g1_i4		MYN	0.00136717	0.0123744	0.110484	0	978	244.752	733.248	3	1
A9.A0.R1588992-A0.A0.R2302450		MYN	0.00114582	0.0103723	0.110469	0.0468622	1167	292.284	874.716	3	1
A9.A1.R502930-A2.A0.R1540922		MYN	0.000648211	0.00586939	0.110439	0.000990406	4800	1712.38	3087.62	10	2
A3.A1.J564729-A10.TRINITY_DN37163_c0_g1_i2		MYN	0.00179187	0.0162324	0.110389	0.0474239	747	188.13	558.87	3	1
A8.TRINITY_DN36064_c0_g2_i2-A6.TRINITY_DN46884_c4_g1_i3		MYN	0.000940036	0.00851766	0.110363	1.0764e-06	6768	2081.61	4686.39	17.5977	4.40229
A7.A1.S85432-A1.A0.R1538690		MYN	0.00253155	0.0229404	0.110353	0.00282579	1104	312.095	791.905	7	2
A6.TRINITY_DN40832_c0_g1_i2-A3.A0.S1539612		MYN	0.00290461	0.0263472	0.110243	2.52702e-06	2346	620.964	1725.04	16	5
A9.A0.S749139-A2.A0.S1494955		MYN	0.00120023	0.0108909	0.110204	0	1116	281.056	834.944	3	1
A6.TRINITY_DN21536_c0_g1_i1-A3.A0.R1503971		MYN	0.00177356	0.0160999	0.11016	0.046987	756	189.733	566.267	3	1
A9.A0.R1548525-A0.A0.R2255528		MYN	0.0009219	0.00837071	0.110134	2.35131e-05	5907	1563.64	4343.36	13	4
A7.A1.J539509-A3.A2.J159822		MYN	0.00215092	0.0195361	0.1101	0	624	156.789	467.211	3	1
A11.A0.S336971-A4.A0.S1895630		MYN	0.0052152	0.0473879	0.110053	0.00189173	567	176.432	390.568	8	2
A1.A1.R453844-A10.TRINITY_DN25832_c0_g1_i1		MYN	0.000957621	0.00870421	0.110018	0.04656	1395	348.434	1046.57	3	1
A1.A0.R1351161-A7.TRINITY_DN29612_c0_g1_i1		MYN	0.000638464	0.00580729	0.109942	0.0462766	2088	520.057	1567.94	3	1
A2.TRINITY_DN33737_c0_g1_i1-A3.A1.S484896		MYN	0.00338685	0.0308142	0.109912	0.00424961	792	199.953	592.047	6	2
A11.A0.R1656501-A9.TRINITY_DN37732_c3_g1_i2		MYN	0.00152311	0.0138595	0.109897	0.000380843	2631	658.136	1972.86	9	3
A3.A0.S1846559-A3.A0.R1482579		MYN	0.000570451	0.00519184	0.109875	0.0460618	2334	580.252	1753.75	3	1
A2.TRINITY_DN32994_c1_g1_i4-A4.A0.R1875303		MYN	0.00265639	0.0241863	0.10983	0.0483232	507	128.766	378.234	3	1
A10.TRINITY_DN39398_c2_g1_i5-A10.TRINITY_DN44333_c2_g2_i7		MYN	0.00172101	0.0156886	0.109698	0.00407781	1551	387.092	1163.91	6	2
A9.A0.R1574763-A0.A0.S2274993		MYN	0.00499554	0.0455438	0.109687	0.00309639	561	134.259	426.741	5.87843	2.12157
A11.A1.J513587-A7.TRINITY_DN33152_c0_g1_i1		MYN	0.000756645	0.00690456	0.109586	0.0460143	1761	437.769	1323.23	3	1
A5.A1.S489576-A1.A0.R1558101		MYN	0.00153576	0.014016	0.109572	0.0458849	870	216.335	653.665	3	1
A9.A0.S1557180-A5.A0.S1373585		MYN	0.000666575	0.00608581	0.10953	0.0458761	1998	496.051	1501.95	3	1
A10.TRINITY_DN38354_c0_g2_i3-A3.A0.R1487089		MYN	0.00356206	0.032532	0.109494	0.0476948	378	95.6796	282.32	3	1
A4.TRINITY_DN21999_c0_g1_i1-A5.A0.S625958		MYN	0.00216684	0.0197926	0.109477	0.046538	618	154.649	463.351	3	1
A6.TRINITY_DN39740_c3_g1_i6-A3.A0.R1478056		MYN	0.00146384	0.0133802	0.109403	0.00396885	1824	452.698	1371.3	6	2
A3.A0.R1787348-A9.TRINITY_DN31322_c0_g1_i1		MYN	0.000545251	0.00498409	0.109398	0.045738	2442	605.476	1836.52	3	1
A6.TRINITY_DN25849_c0_g1_i1-A3.A0.R1480779		MYN	0.00259349	0.023726	0.10931	7.30635e-07	2751	819.468	1931.53	19	5
A3.A0.S1847321-A4.A1.S405807		MYN	0.00420204	0.0384421	0.109308	6.07974e-06	1572	377.845	1194.15	14	5
A7.A0.S1709634-A1.A1.S480283		MYN	0.000507479	0.00464419	0.109272	0.00396889	5244	1298.45	3945.55	6	2
A9.A0.R1547201-A2.A0.R1554149		MYN	0.00132699	0.0121441	0.109271	5.63819e-05	3936	918.576	3017.42	11	4
A11.A0.S1690530-A0.A0.S2273431		MYN	0.00174534	0.0159964	0.109109	0.0472543	768	193.144	574.856	3	1
A9.A0.R1568542-A0.A0.S2346951		MYN	0.00486163	0.0445655	0.10909	0.000107454	1068	237.619	830.381	10	4
A1.A0.R1384816-A5.A0.J1397893		MYN	0.00124593	0.0114214	0.109087	0	1071	265.86	805.14	3	1
A11.A0.R1649871-A1.A1.R469066		MYN	0.00147799	0.0135522	0.109059	0.000572396	2628	596.027	2031.97	8	3
A9.A0.R1577030-A4.A0.R1880969		MYN	0.00427801	0.0392427	0.109014	0.000652585	918	213.521	704.479	8	3
A7.A0.R1774373-A3.A1.S509634		MYN	0.00267391	0.024544	0.108944	0.0463293	501	125.269	375.731	3	1
A6.TRINITY_DN38018_c0_g1_i3-A8.TRINITY_DN33089_c0_g1_i1		MYN	0.00295064	0.0270926	0.108909	0.0302926	492	151.2	340.8	4	1
A6.TRINITY_DN37710_c1_g1_i2-A7.TRINITY_DN29612_c0_g1_i2		MYN	0.000596381	0.00548313	0.108766	0.045261	2229	550.553	1678.45	3	1
A7.A0.S1770125-A4.A0.S93342		MYN	0.00181614	0.0167044	0.108722	0.0115721	1347	243.821	1103.18	4	2
A9.A0.S1548393-A0.A0.J2267362		MYN	0.00180127	0.0165729	0.108687	3.14002e-08	5175	1283.74	3891.26	21	7
A3.A0.J1806161-A1.A1.S481301		MYN	0.00197916	0.01821	0.108686	0.0459169	675	168.017	506.983	3	1
A6.TRINITY_DN40277_c0_g2_i1-A7.TRINITY_DN38331_c0_g1_i2		MYN	0.00170418	0.0156804	0.108682	0.0451536	783	193.597	589.403	3	1
A3.A1.S567039-A7.TRINITY_DN37133_c0_g1_i2		MYN	0.00210958	0.0194132	0.108668	0.00392089	1263	313.274	949.726	6	2
A11.A0.R1682920-A4.A0.R1884363		MYN	0.00141224	0.0129966	0.108662	0.0453286	942	233.129	708.871	3	1
A3.A1.R556545-A3.A0.R1488243		MYN	0.000717319	0.00660634	0.10858	0.0038637	3705	913.367	2791.63	6	2
A7.A1.S512519-A4.A1.R602564		MYN	0.000652549	0.00600991	0.108579	0.0294923	2202	668.787	1533.21	4	1
A6.TRINITY_DN39414_c0_g1_i2-A3.A1.R487493		MYN	0.000349648	0.00322267	0.108497	0.0449086	3795	934.215	2860.79	3	1
A4.TRINITY_DN29732_c1_g1_i3-A10.TRINITY_DN42488_c0_g1_i4		MYN	0.0016882	0.015564	0.108468	0.0450985	789	194.987	594.013	3	1
A8.TRINITY_DN39085_c0_g1_i1-A0.A0.S2271819		MYN	0.00296273	0.0273213	0.10844	7.85223e-05	1503	488.166	1014.83	13	3
A6.TRINITY_DN39743_c1_g1_i4-A7.TRINITY_DN38466_c0_g1_i2		MYN	0.000790606	0.00729069	0.10844	0.000148606	5316	1518.58	3797.42	11	3
A5.A2.S8602-A5.A2.S190946		MYN	0.00215011	0.0198371	0.108388	0.0455592	621	154.172	466.828	3	1
A9.A0.S1034264-A0.A1.R784836		MYN	0.00158665	0.0146388	0.108387	0.0459011	840	208.922	631.078	3	1
A7.A0.R1706851-A9.TRINITY_DN37154_c1_g1_i3		MYN	0.0022292	0.0205689	0.108377	0.000340324	1197	298.095	898.905	6	2
A8.TRINITY_DN35989_c0_g1_i1-A11.TRINITY_DN36754_c1_g1_i3		MYN	0.00523698	0.0483437	0.108328	2.27393e-06	1047	280.329	766.671	13	4
A1.A0.R1376777-A2.A0.R1570656		MYN	0.00218051	0.0201555	0.108184	0.00646866	1173	253.386	919.614	5	2
A7.A0.R1707669-A9.TRINITY_DN29623_c0_g2_i1		MYN	0.0016958	0.0156806	0.108146	0.0467418	789	197.604	591.396	3	1
A7.A0.S1395217-A0.A0.S75790		MYN	0.0005809	0.00537201	0.108135	0.0445939	2283	560.76	1722.24	3	1
A11.A0.R1678540-A3.A0.S1511825		MYN	0.000903276	0.00835514	0.10811	0.0448903	1470	362.165	1107.84	3	1
A3.A0.S33462-A0.A0.S2174420		MYN	0.0037484	0.0346761	0.108098	0.00263825	744	208.702	535.298	7	2
A1.A0.R1372098-A2.A0.R1551899		MYN	0.000864284	0.00799819	0.10806	0.0448265	1536	378.199	1157.8	3	1
A4.TRINITY_DN36395_c2_g1_i1-A0.A1.R764217		MYN	0.00249131	0.0230562	0.108054	5.14159e-05	2097	486.485	1610.51	11	4
A6.TRINITY_DN3262_c0_g1_i1-A3.A0.J1495928		MYN	0.00137065	0.0126866	0.108039	0.0447547	969	238.659	730.341	3	1
A11.A0.R1678910-A9.TRINITY_DN8297_c0_g2_i1		MYN	0.00135836	0.012583	0.107952	0.0459811	981	244.054	736.946	3	1
A1.A0.S1376760-A6.TRINITY_DN46917_c0_g1_i2		MYN	0.0027865	0.0258192	0.107923	0.0456827	480	119.417	360.583	3	1
A7.A1.S577920-A3.A0.S1523186		MYN	0.00307799	0.0285226	0.107914	0.0456272	435	108.226	326.774	3	1
A7.A0.R1710644-A4.A0.R1866396		MYN	0.00154251	0.0142955	0.107902	7.77502e-06	4167	921.063	3245.94	13	5
A11.A0.J1656694-A3.A0.J1483854		MYN	0.00150745	0.0139723	0.107888	0.0446853	882	217.158	664.842	3	1
A11.A1.R509145-A3.A0.R1487538		MYN	0.00116363	0.0107897	0.107847	0.00376041	2283	560.664	1722.34	6	2
A6.TRINITY_DN39537_c4_g1_i3-A3.A1.S510400		MYN	0.00230624	0.0213991	0.107773	0.0454581	579	143.665	435.335	3	1
A2.TRINITY_DN39105_c4_g2_i7-A10.TRINITY_DN43956_c4_g3_i3		MYN	0.0013603	0.0126224	0.107768	0.0443027	978	239.962	738.038	3	1
A0.TRINITY_DN34473_c0_g1_i2-A8.TRINITY_DN34252_c0_g1_i4		MYN	0.00103636	0.00961736	0.10776	0.0447579	1281	315.327	965.673	3	1
A9.A1.S538447-A8.TRINITY_DN36618_c0_g1_i1		MYN	0.000910353	0.0084535	0.107689	0.00380937	2916	717.353	2198.65	6	2
A3.A0.R1793802-A10.TRINITY_DN41477_c0_g1_i1		MYN	0.00246044	0.0228621	0.107621	0.00390172	1083	268.622	814.378	6	2
A9.A0.R1556560-A0.A0.R2259696		MYN	0.00175221	0.0162932	0.107543	9.92326e-05	2463	747.728	1715.27	12	3
A8.TRINITY_DN3557_c0_g1_i1-A8.TRINITY_DN36956_c0_g1_i2		MYN	0.00133442	0.0124247	0.107401	0.0456539	999	247.86	751.14	3	1
A8.TRINITY_DN35161_c0_g1_i4-A10.TRINITY_DN43566_c1_g1_i1		MYN	0.00195517	0.0182296	0.107253	0.0446288	681	167.721	513.279	3	1
A3.A1.S566363-A9.TRINITY_DN33818_c0_g1_i1		MYN	0.00173941	0.0162248	0.107207	0.00609303	1467	312.458	1154.54	5	2
A11.A0.R1678174-A7.TRINITY_DN35928_c2_g2_i6		MYN	0.00183321	0.0171006	0.107202	0.0443614	726	178.367	547.633	3	1
A9.A0.R1551785-A0.A0.R2257485		MYN	0.0119854	0.111808	0.107195	6.70705e-10	1011	253.957	757.043	26	9
A10.TRINITY_DN37018_c0_g1_i2-A4.A0.R1874344		MYN	0.000745886	0.00695869	0.107188	0.0440919	1776	434.518	1341.48	3	1
A3.A0.J1804597-A1.A0.S1594406		MYN	0.00285174	0.0266437	0.107032	0.00245719	972	269.085	702.915	7	2
A11.A0.S1663501-A4.A1.S669419		MYN	0.0017088	0.0159692	0.107006	0.0439031	777	190.122	586.878	3	1
A11.A0.S1685168-A10.TRINITY_DN38128_c0_g2_i1		MYN	0.0031733	0.0296598	0.10699	0.0451192	420	104.082	315.918	3	1
A11.A1.R511962-A9.TRINITY_DN29563_c0_g1_i2		MYN	0.000476387	0.00445871	0.106844	0.0438672	2778	678.05	2099.95	3	1
A11.A1.R535198-A4.A1.R609863		MYN	0.00822744	0.0770597	0.106767	0.00393993	327	82.405	244.595	6	2
A7.A1.S183083-A4.A1.S655607		MYN	0.00417276	0.0390854	0.10676	0.000147069	1014	291.924	722.076	11	3
A1.A1.R474453-A2.A2.R198116		MYN	0.00431957	0.0404629	0.106754	0.0458506	312	77.9274	234.073	3	1
A2.TRINITY_DN39204_c0_g1_i5-A7.TRINITY_DN36423_c0_g1_i3		MYN	0.00326444	0.0306241	0.106597	1.17234e-06	2106	569.815	1536.19	17	5
A7.A0.S1753474-A4.A1.S624435		MYN	0.000518169	0.00486557	0.106497	0.0433464	2553	620.411	1932.59	3	1
A8.TRINITY_DN29178_c0_g1_i2-A6.TRINITY_DN45542_c0_g2_i2		MYN	0.00128439	0.0120657	0.10645	0.0436016	1032	251.682	780.318	3	1
A7.A1.R536090-A9.TRINITY_DN35315_c0_g1_i1		MYN	0.000721757	0.00678138	0.106432	0.0434219	1833	445.893	1387.11	3	1
A7.A0.S1309959-A5.A0.S1369385		MYN	0.00277108	0.0260413	0.106411	0	480	118.265	361.735	3	1
A9.A1.S558836-A0.A1.R764160		MYN	0.00164904	0.0154974	0.106408	0.0447522	807	198.851	608.149	3	1
A7.A0.S1664755-A10.TRINITY_DN34935_c0_g1_i1		MYN	0.00142923	0.0134423	0.106323	0.0437942	927	226.504	700.496	3	1
A2.TRINITY_DN39917_c0_g2_i1-A4.A0.R1871515		MYN	0.00279315	0.0262727	0.106314	0.000326106	1428	351.734	1076.27	9	3
A2.TRINITY_DN38233_c1_g1_i2-A10.TRINITY_DN36939_c0_g1_i1		MYN	0.000885091	0.00832632	0.1063	0.0433648	1494	363.358	1130.64	3	1
A5.A0.R1455156-A6.TRINITY_DN41540_c0_g1_i2		MYN	0.00128883	0.0121265	0.106281	0.00234658	2142	586.452	1555.55	7	2
A7.A0.R1711676-A4.A0.R1873353		MYN	0.000798289	0.00751126	0.106279	0.0433094	1656	402.504	1253.5	3	1
A11.A0.R1663826-A7.TRINITY_DN33872_c0_g1_i4		MYN	0.000985596	0.009274	0.106275	0.00229938	2793	761.683	2031.32	7	2
A0.TRINITY_DN30790_c0_g2_i3-A11.TRINITY_DN35459_c2_g1_i3		MYN	0.000935257	0.00880819	0.10618	0.0431365	1413	343.015	1069.99	3	1
A1.A0.S1376543-A0.A0.R2285931		MYN	0.000918154	0.00864902	0.106157	0.0430009	1440	349.149	1090.85	3	1
A7.A0.R1708115-A10.TRINITY_DN42094_c0_g2_i7		MYN	0.0012766	0.0120382	0.106046	0.000298176	2073	504.664	1568.34	6	2
A9.A0.S1580197-A10.TRINITY_DN42769_c0_g1_i2		MYN	0.00423905	0.0399826	0.106022	0.0440082	315	77.4894	237.511	3	1
A7.A1.R534489-A7.TRINITY_DN37374_c1_g1_i2		MYN	0.00187163	0.0176563	0.106003	0.0452202	711	175.944	535.056	3	1
A5.A0.S1457901-A0.A0.S2325106		MYN	0.00611002	0.0576493	0.105986	0.00681978	423	93.3002	329.7	5	2
A3.A2.R182850-A3.A0.R1484251		MYN	0.00262065	0.0247276	0.105981	0.0464705	510	127.653	382.347	3	1
A9.A0.S1578538-A6.TRINITY_DN34007_c0_g2_i2		MYN	0.453613	4.28644	0.105825	5.14374e-50	1218	303.463	914.537	248.869	311.131
A7.A0.S986045-A2.A0.R1601439		MYN	0.439067	4.1521	0.105746	7.99734e-52	1239	253.694	985.306	214.307	324.693
A9.A0.S1558391-A4.A0.S1876930		MYN	0.00313635	0.0296811	0.105668	0.0434861	423	103.401	319.599	3	1
A7.A1.R545395-A3.A0.R1502695		MYN	0.00114576	0.0108491	0.105609	0.00347459	2307	558.447	1748.55	6	2
A7.A2.R174219-A9.TRINITY_DN36347_c1_g1_i6		MYN	0.00179534	0.0170098	0.105548	2.15916e-06	3696	890.672	2805.33	14.9696	5.03037
A1.A0.S1159940-A3.A0.S1496139		MYN	0.00450526	0.0426896	0.105535	0.0444621	297	73.3715	223.628	3	1
A3.A1.S583422-A1.A0.R1548414		MYN	0.000567319	0.00537969	0.105456	0.0422966	2325	559.922	1765.08	3	1
A3.A1.S565196-A4.A0.R1873216		MYN	0.00135435	0.012845	0.105438	0.000295315	2928	709.775	2218.22	9	3
A3.A0.S1785860-A5.A0.R1427846		MYN	0.00385492	0.0365721	0.105406	2.45585e-05	1386	336.453	1049.55	11.9686	4.03142
A9.A0.S457118-A0.A0.S1725987		MYN	0.00323644	0.0307747	0.105166	0.0435448	411	100.534	310.466	3	1
A3.A0.R1783995-A1.A0.R1528999		MYN	0.00602538	0.0572948	0.105165	0.000906619	780	110.149	669.851	6	4
A2.TRINITY_DN36727_c0_g1_i1-A9.TRINITY_DN36122_c0_g2_i8		MYN	0.00462011	0.0439675	0.10508	7.18281e-05	951	282.445	668.555	11.9269	3.07309
A11.A0.S1696486-A4.A0.R1871084		MYN	0.00100835	0.00959842	0.105054	0.00217104	2721	735.467	1985.53	7	2
A3.A0.S1543330-A3.A0.R1476084		MYN	0.00287238	0.0273467	0.105036	0.0426939	462	112.116	349.884	3	1
A11.A2.J169357-A1.A1.R473248		MYN	0.00202819	0.0193172	0.104994	0.0427286	654	158.515	495.485	3	1
A7.A0.R1712489-A10.TRINITY_DN38047_c0_g1_i2		MYN	0.00128164	0.012218	0.104898	0.00335796	2058	495.269	1562.73	6	2
A10.TRINITY_DN27015_c0_g1_i2-A4.A0.R1865996		MYN	0.000475454	0.00453395	0.104865	0.0418338	2769	664.015	2104.98	3	1
A10.TRINITY_DN35044_c0_g1_i3-A10.TRINITY_DN37800_c0_g1_i1		MYN	0.000594204	0.00566776	0.104839	0.0419736	2217	532.42	1684.58	3	1
A5.A0.R1484795-A0.A0.S2290596		MYN	0.00150899	0.0143972	0.104812	0.0424218	876	211.559	664.441	3	1
A3.A0.R1787866-A7.TRINITY_DN36706_c0_g1_i4		MYN	0.00519579	0.0495732	0.104811	0.00360567	513	126.309	386.691	6	2
A7.A0.R1718509-A4.A1.J618704		MYN	0.00126774	0.0120957	0.10481	0.0424704	1041	251.404	789.596	3	1
A8.TRINITY_DN34567_c3_g1_i6-A8.TRINITY_DN38319_c2_g1_i2		MYN	0.00108975	0.0103976	0.104808	0.042504	1212	292.692	919.308	3	1
A1.A0.R1364141-A4.A0.R1875232		MYN	0.00178303	0.0170141	0.104797	0.00018164	2283	597.046	1685.95	10	3
A5.A0.R1448667-A5.A0.R1369071		MYN	0.00062615	0.00597554	0.104785	0.0419965	2103	505.174	1597.83	3	1
A2.TRINITY_DN38134_c5_g1_i6-A7.TRINITY_DN32518_c0_g1_i4		MYN	0.0041415	0.0395307	0.104767	0.00364419	645	158.684	486.316	6	2
A11.A0.R1658002-A4.A0.R1869223		MYN	0.000608112	0.00580515	0.104754	0.0419143	2166	519.912	1646.09	3	1
A9.A0.R1552794-A4.A0.R1918524		MYN	0.392496	3.74868	0.104703	4.26483e-22	600	148.152	451.848	111.211	137.789
A9.A0.S1540079-A5.A1.S440508		MYN	0.00498094	0.0475741	0.104698	0.00220957	555	151.961	403.039	7	2
A3.A1.J562748-A0.A1.R766949		MYN	0.00331346	0.0316599	0.104658	6.84751e-06	1539	327.423	1211.58	10	4
A8.TRINITY_DN33144_c0_g1_i3-A2.A0.R1550290		MYN	0.00179825	0.0171926	0.104595	0.00346127	1470	356.19	1113.81	6	2
A3.A0.S1851947-A3.A0.S1478919		MYN	0.00291993	0.0279296	0.104546	0.000440939	1128	441.149	686.851	12	2
A1.A0.J1347064-A5.A0.J1364473		MYN	0.00137087	0.0131381	0.104343	0.043213	966	234.84	731.16	3	1
A1.A0.R1348028-A0.A2.S266028		MYN	0.0225695	0.216434	0.104279	9.78158e-87	6003	1292.88	4710.12	237.316	104.684
A7.A1.S550610-A3.A0.R1487845		MYN	0.00500552	0.0480033	0.104274	3.92293e-23	5526	1378.11	4147.89	63.3166	20.6834
A1.A0.S1360805-A2.A0.J1578518		MYN	0.00134886	0.0129385	0.104251	0.0414638	978	234.133	743.867	3	1
A1.A0.S1349755-A2.A0.S983962		MYN	0.00215454	0.0206672	0.104249	0.0435104	615	150.102	464.898	3	1
A11.A1.R511569-A4.A1.R605694		MYN	0.000912047	0.00876007	0.104114	0.0413572	1443	344.845	1098.15	3	1
A9.A0.R1594432-A0.A1.S811357		MYN	0.00260851	0.0250594	0.104093	0.00145048	1095	326.702	768.298	8	2
A8.TRINITY_DN33916_c0_g3_i3-A0.A2.R262969		MYN	0.00129723	0.0124632	0.104085	0.00331618	2031	487.683	1543.32	6	2
A11.A0.S1697590-A4.A0.R1884249		MYN	0.00115485	0.011098	0.104059	0.000454984	2193	459.06	1733.94	5	2
A1.A0.S1349803-A6.TRINITY_DN38356_c0_g1_i2		MYN	0.00658964	0.0633408	0.104035	0.00338576	405	98.9543	306.046	6	2
A9.A0.J1563102-A0.A0.R2293549		MYN	0.00332338	0.0319587	0.10399	8.02866e-05	1293	386.645	906.355	12	3
A11.A0.S1664665-A4.A0.R1886567		MYN	0.000639056	0.00614937	0.103922	0.0264913	2220	654.348	1565.65	4	1
A9.A1.S541696-A4.A0.R1893859		MYN	0.00168649	0.0162284	0.103922	0.0419348	783	188.353	594.647	3	1
A5.A0.S1449590-A3.A0.R1491403		MYN	0.00115344	0.0111011	0.103903	5.36393e-07	5976	1636.93	4339.07	18	5
A3.A1.R571463-A1.A0.S1578927		MYN	0.0095775	0.0921951	0.103883	3.15348e-05	645	115.221	529.779	9.96667	5.03333
A4.TRINITY_DN35798_c1_g1_i5-A6.TRINITY_DN48553_c0_g1_i1		MYN	0.000882097	0.00849496	0.103838	0.0418447	1494	358.569	1135.43	3	1
A5.A0.R1510445-A6.TRINITY_DN58981_c0_g1_i1		MYN	0.37047	3.56913	0.103799	2.43914e-30	465	116.611	348.389	102.649	101.351
A7.A0.S1777546-A7.TRINITY_DN38432_c0_g1_i2		MYN	0.0026152	0.025211	0.103733	0.0424352	507	122.704	384.296	3	1
A7.A0.S907935-A4.A0.S541923		MYN	0.00855666	0.08253	0.103679	0.0242552	279	41.2163	237.784	3	2
A7.A0.R1766500-A3.A0.S348703		MYN	0.00235699	0.0227518	0.103596	0.0413503	561	134.417	426.583	3	1
A5.A0.S985455-A2.A0.S433989		MYN	0.00258282	0.0249339	0.103587	0.0432814	513	125.059	387.941	3	1
A9.A1.S537896-A8.TRINITY_DN39244_c0_g1_i1		MYN	0.000549404	0.00530488	0.103566	0.0409813	2391	569.079	1821.92	3	1
A0.TRINITY_DN34569_c0_g1_i6-A9.TRINITY_DN36781_c0_g1_i4		MYN	0.000819306	0.0079277	0.103347	0.0407467	1602	380.672	1221.33	3	1
A6.TRINITY_DN36770_c0_g1_i1-A10.TRINITY_DN43170_c0_g1_i1		MYN	0.00215584	0.0208619	0.103338	0.00138119	1320	390.774	929.226	8	2
A7.A0.R1741645-A1.A0.S1009797		MYN	0.000738128	0.00714351	0.103328	0.04095	1779	423.448	1355.55	3	1
A1.A0.R1394317-A2.A0.S1576520		MYN	0.00201594	0.0195109	0.103324	0.0434108	657	160.177	496.823	3	1
A5.A0.S1469431-A6.TRINITY_DN45036_c0_g1_i2		MYN	0.00217136	0.0210267	0.103267	0.00207385	1263	339.984	923.016	7	2
A7.A1.R549052-A10.TRINITY_DN39649_c1_g1_i6		MYN	0.00168904	0.0163781	0.103128	0.00534496	1497	309.875	1187.13	5	2
A7.A0.S777162-A3.A0.S1269467		MYN	0.110848	1.07518	0.103097	3.19473e-41	828	211.415	616.585	120.752	63.2484
A3.A1.R549186-A4.A1.R604043		MYN	0.000676875	0.0065676	0.103063	0.0406215	1938	459.865	1478.14	3	1
A1.A0.R1400175-A2.A0.S840590		MYN	0.00293901	0.0285715	0.102865	6.0943e-06	1905	539.41	1365.59	15	4
A7.A1.R535381-A9.TRINITY_DN36429_c0_g1_i2		MYN	0.00111559	0.0108455	0.102862	5.65421e-06	4989	1397.69	3591.31	15	4
A7.A0.S1623315-A6.TRINITY_DN45187_c0_g1_i1		MYN	0.0010709	0.0104186	0.102787	0.00197027	2550	679.013	1870.99	7	2
A1.A0.R1370674-A6.TRINITY_DN45172_c1_g1_i2		MYN	0.000567473	0.00552171	0.102771	0.0404165	2310	546.995	1763.01	3	1
A7.A1.S532091-A4.A1.S616686		MYN	0.00123019	0.0119791	0.102695	0.040564	1068	253.555	814.445	3	1
A8.TRINITY_DN36563_c1_g1_i2-A4.A0.R1901941		MYN	0.480537	4.67944	0.102691	1.53576e-88	2340	512.473	1827.53	429.03	645.97
A1.A0.S1334792-A6.TRINITY_DN45533_c0_g1_i1		MYN	0.00194866	0.0189796	0.102672	0.0409802	675	161.076	513.924	3	1
A6.TRINITY_DN38049_c2_g2_i1-A3.A2.R159726		MYN	0.00198699	0.0193564	0.102653	0.0430974	666	161.928	504.072	3	1
A7.A2.S181869-A5.A1.S486810		MYN	0.00117313	0.0114321	0.102617	0.0406306	1119	265.796	853.204	3	1
A5.A0.R1448539-A3.A1.R477722		MYN	0.000775474	0.00756964	0.102445	0.00194072	3516	933.303	2582.7	7	2
A1.A0.R1360419-A2.A0.S1490359		MYN	0.00120512	0.0117891	0.102223	0.000149108	3348	855.507	2492.49	10	3
A1.A0.S414598-A0.A0.J2299463		MYN	0.00204518	0.0200177	0.102169	0.0405915	645	153.402	491.598	3	1
A9.A1.S520510-A5.A0.R1389121		MYN	0.0216543	0.212042	0.102123	4.346e-31	2124	423.781	1700.22	77.7135	36.2865
A11.A0.R1658697-A10.TRINITY_DN41570_c1_g1_i10		MYN	0.00197314	0.0193339	0.102056	0.0414782	669	160.364	508.636	3	1
A1.A1.S451178-A5.A1.S248828		MYN	0.00101482	0.00995445	0.101947	0.0410155	1296	308.824	987.176	3	1
A5.A0.R1448881-A0.A0.R2264557		MYN	0.000591556	0.00580654	0.101878	0.0398289	2214	521.447	1692.55	3	1
A9.A0.R1551994-A6.TRINITY_DN46140_c0_g1_i1		MYN	0.00215744	0.0212051	0.101742	0.000244911	1827	433.947	1393.05	9	3
A7.A0.S447910-A4.A0.S1896466		MYN	0.00341759	0.0335914	0.10174	0.0421337	387	93.5538	293.446	3	1
A1.A0.R1357750-A6.TRINITY_DN48815_c2_g1_i4		MYN	0.0018263	0.0179534	0.101724	0.00510907	1380	282.984	1097.02	5	2
A11.A0.S1650170-A0.A0.R2269276		MYN	0.0026653	0.0262072	0.101701	0.0438832	498	122.041	375.959	3	1
A4.TRINITY_DN35925_c1_g1_i3-A11.TRINITY_DN37276_c0_g2_i2		MYN	0.00435713	0.0428613	0.101657	3.20068e-07	1611	459.953	1151.05	19	5
A2.TRINITY_DN39607_c1_g2_i3-A1.A0.R1536540		MYN	0.000631862	0.00621616	0.101648	0.00297836	4140	973.171	3166.83	6	2
A7.A0.S1007520-A3.A0.S593245		MYN	0.343828	3.39091	0.101397	3.13507e-16	345	91.9472	253.053	69.0921	68.9079
A0.TRINITY_DN34763_c1_g1_i2-A2.A0.S1601207		MYN	0.00233833	0.0230709	0.101354	7.70353e-06	2337	619.976	1717.02	14	4
A9.A0.R1557290-A3.A0.S1504747		MYN	0.000663025	0.00654367	0.101323	0.000141114	6066	1538.3	4527.7	10	3
A7.A0.S1747405-A0.A0.R2301381		MYN	0.0129635	0.128062	0.101228	4.36294e-17	1854	345.587	1508.41	39.6169	19.3831
A2.TRINITY_DN37523_c0_g1_i6-A9.TRINITY_DN33159_c0_g1_i8		MYN	0.00214792	0.0212255	0.101195	0.00298117	1221	288.249	932.751	6	2
A7.A0.S1755173-A6.TRINITY_DN48918_c1_g1_i3		MYN	0.00120535	0.0119297	0.101038	1.80788e-05	4338	1016.29	3321.71	12	4
A5.A0.S110710-A0.A0.S2264972		MYN	0.0027238	0.0269584	0.101037	4.14166e-07	2523	683.48	1839.52	18	5
A7.A0.S1646885-A4.A0.S762218		MYN	0.00240775	0.023839	0.101001	0.00294366	1089	256.682	832.318	6	2
A7.A0.R1706848-A7.TRINITY_DN35747_c0_g1_i1		MYN	0.00217544	0.021543	0.100981	0.00299739	1206	285.007	920.993	6	2
A11.A1.S494821-A4.A1.R604821		MYN	0.00214853	0.021283	0.100951	0.00124802	1317	384.556	932.444	8	2
A2.TRINITY_DN35324_c0_g1_i1-A10.TRINITY_DN8416_c0_g1_i1		MYN	0.00378208	0.0374699	0.100937	0.00189622	726	193.566	532.434	7	2
A3.A1.R553757-A1.A1.R472923		MYN	0.000717674	0.00711272	0.1009	0.0388289	1821	424.972	1396.03	3	1
A7.A0.S1714524-A4.A1.R602712		MYN	0.00115798	0.011478	0.100887	0.0393897	1131	265.574	865.426	3	1
A1.A0.S1401594-A0.A0.R2295089		MYN	0.500217	4.95826	0.100886	5.88766e-91	3138	743.236	2394.76	579.387	871.613
A1.A1.S462168-A0.A0.R2262267		MYN	0.00170593	0.0169196	0.100826	0.0396788	768	181.016	586.984	3	1
A1.A0.S1348987-A2.A1.S523792		MYN	0.00284777	0.0282774	0.100708	0.00296678	924	218.354	705.646	6	2
A11.A0.R1650910-A1.A1.S287244		MYN	0.00293827	0.0291907	0.100658	0.0399573	447	105.878	341.122	3	1
A9.A0.R1545711-A0.A0.R2248797		MYN	0.000848017	0.008426	0.100643	0.00177625	3198	837.437	2360.56	7	2
A9.A1.S383768-A5.A1.S444405		MYN	0.00204594	0.0203441	0.100567	0.00293295	1281	301.442	979.558	6	2
A7.A0.R1709136-A4.A0.R1883857		MYN	0.000844965	0.00840241	0.100562	0.0012013	3360	827.987	2532.01	6.86192	2.13808
A2.TRINITY_DN38284_c0_g1_i4-A7.TRINITY_DN37505_c1_g1_i1		MYN	0.000458838	0.00456401	0.100534	0.0242586	3060	879.809	2180.19	4	1
A7.A0.S1761191-A9.TRINITY_DN29593_c0_g1_i1		MYN	0.00197842	0.0196971	0.100442	0.00286462	1323	309.948	1013.05	6	2
A8.TRINITY_DN35635_c0_g1_i2-A0.A0.R2269948		MYN	0.00435479	0.043367	0.100417	3.96787e-07	1770	385.481	1384.52	16	6
A7.A1.S584892-A4.A0.R1892837		MYN	0.00352838	0.03515	0.100381	0.000382209	1089	235.161	853.839	8	3
A11.A1.S519475-A10.TRINITY_DN27059_c0_g1_i2		MYN	0.00173163	0.0172513	0.100377	0.0384701	756	176.175	579.825	3	1
A3.A0.S1790963-A0.A0.R2278854		MYN	0.00172691	0.0172223	0.100272	8.65873e-05	2388	648.143	1739.86	11	3
A3.A0.S397716-A3.A0.S1468512		MYN	0.00722029	0.0720207	0.100253	0.00216878	384	105.44	278.56	7	2
A7.A0.S1337054-A3.A0.R1509899		MYN	0.00296135	0.0295486	0.10022	0.00508955	852	175.1	676.9	5	2
A11.A1.S561941-A7.TRINITY_DN33731_c0_g1_i3		MYN	0.000694737	0.00693482	0.100181	0.0381813	1875	434.843	1440.16	3	1
A7.A0.S1762879-A4.A2.S210308		MYN	0.00102708	0.0102529	0.100175	0.0398543	1275	300.613	974.387	3	1
A6.TRINITY_DN38282_c1_g1_i2-A4.A1.R601027		MYN	0.00127162	0.0127104	0.100046	3.80855e-05	3396	1033.38	2362.62	13	3
A6.TRINITY_DN38980_c0_g1_i3-A10.TRINITY_DN42078_c0_g1_i2		MYN	0.00182187	0.0182191	0.0999979	0.00281199	1434	334.689	1099.31	6	2
A5.A1.S482592-A0.A0.S885834		MYN	0.00565266	0.0565843	0.099898	0.0002257	714	144.526	569.474	7.79423	3.20577
A6.TRINITY_DN35832_c1_g6_i5-A4.A0.J1864924		MYN	0.000477229	0.00477851	0.0998697	0.0379601	2727	630.807	2096.19	3	1
A8.TRINITY_DN4267_c0_g2_i1-A8.TRINITY_DN25412_c0_g1_i3		MYN	0.00307887	0.0308819	0.0996979	0.0411114	429	102.709	326.291	3	1
A11.A0.R1652400-A0.A0.R2248123		MYN	0.00589038	0.0590865	0.0996909	0.00315303	450	108.378	341.622	6	2
A1.A1.S430314-A2.A0.R1541455		MYN	0.00128982	0.0129473	0.0996209	0.0382621	1011	234.926	776.074	3	1
A1.A1.S429705-A6.TRINITY_DN44732_c0_g1_i1		MYN	0.00264473	0.0265557	0.099592	0.0381857	495	115.245	379.755	3	1
A7.A0.R1709376-A3.A0.R1484840		MYN	0.00201837	0.0202832	0.0995092	1.45131e-10	5031	1557.76	3473.24	31	7
A3.A1.S573305-A3.A1.S486532		MYN	0.000308229	0.00310006	0.0994266	0.0377452	4221	974.021	3246.98	3	1
A6.TRINITY_DN40152_c1_g1_i1-A3.A0.R1509772		MYN	0.00180779	0.0181835	0.0994191	8.44529e-05	2280	617.45	1662.55	11	3
A7.A0.S1726048-A1.A0.R1571008		MYN	0.000795111	0.00799959	0.099394	0.00110716	3528	1009.84	2518.16	8	2
A10.TRINITY_DN38699_c0_g1_i3-A5.A0.R1367789		MYN	0.000742536	0.00747365	0.0993538	0.000762715	3912	1216.76	2695.24	9	2
A7.A1.R533546-A1.A0.R1530154		MYN	0.00115441	0.0116289	0.099271	0.0378482	1128	260.995	867.005	3	1
A10.TRINITY_DN37554_c5_g1_i7-A7.TRINITY_DN37008_c0_g1_i1		MYN	0.00116696	0.0117588	0.0992418	0.0378859	1116	258.32	857.68	3	1
A3.A0.S1814869-A5.A0.R1373618		MYN	0.00154905	0.0156096	0.0992371	0.00170231	1749	455.868	1293.13	7	2
A5.A0.R1450563-A8.TRINITY_DN39654_c0_g3_i2		MYN	0.000456265	0.00459957	0.0991975	0.0373362	2847	654.516	2192.48	3	1
A7.A1.R538504-A9.TRINITY_DN36172_c0_g1_i4		MYN	0.000683716	0.00689378	0.0991788	0.0376073	1902	438.634	1463.37	3	1
A7.A0.S1731982-A3.A0.J1481899		MYN	0.00153511	0.0154933	0.0990818	0.037962	849	196.806	652.194	3	1
A1.A1.S451285-A11.TRINITY_DN35077_c0_g2_i3		MYN	0.00133875	0.0135159	0.0990495	0.0375152	972	224.251	747.749	3	1
A5.A0.S1455168-A11.TRINITY_DN33895_c0_g1_i2		MYN	0.00148759	0.0150224	0.0990246	0.00166817	1821	473.065	1347.93	7	2
A8.TRINITY_DN35635_c0_g1_i1-A6.TRINITY_DN48186_c3_g2_i1		MYN	0.00561746	0.056816	0.0988711	0.000390386	687	149.684	537.316	8	3
A6.TRINITY_DN38916_c0_g1_i4-A3.A1.R477841		MYN	0.001628	0.0164739	0.0988231	0.00110809	1725	494.945	1230.06	8	2
A9.A0.R1560898-A0.A0.R2282736		MYN	0.00159085	0.0161019	0.0987986	0.00166369	1701	441.837	1259.16	7	2
A3.A0.R1785862-A9.TRINITY_DN36205_c2_g1_i1		MYN	0.00145754	0.0147664	0.0987068	0.000123788	2751	689.36	2061.64	10	3
A11.A0.J1669514-A4.A0.R1896703		MYN	0.00189998	0.0192504	0.0986985	0.0376896	687	158.946	528.054	3	1
A6.TRINITY_DN40858_c5_g1_i3-A4.A0.R1882309		MYN	0.00139766	0.0141702	0.0986337	0.0374763	933	215.195	717.805	3	1
A2.TRINITY_DN45703_c0_g1_i1-A4.A0.S1881308		MYN	0.0031085	0.0315176	0.0986274	0.023729	453	130.2	322.8	4	1
A0.TRINITY_DN33881_c5_g1_i6-A2.A0.R1542453		MYN	0.000525367	0.00532746	0.098615	0.00259464	4941	1132.44	3808.56	6	2
A3.A0.R1814553-A9.TRINITY_DN30277_c0_g1_i1		MYN	0.00148254	0.0150507	0.0985028	0.0230679	945	268.551	676.449	4	1
A5.A1.R482144-A5.A1.R456540		MYN	0.00200682	0.0203869	0.098437	0.0381209	651	151.281	499.719	3	1
A3.A0.R1845401-A10.TRINITY_DN38927_c0_g1_i2		MYN	0.00131757	0.013388	0.0984144	0.0369232	987	226.372	760.628	3	1
A9.A0.S1604712-A0.A1.S843130		MYN	0.00226642	0.0230314	0.0984057	0.0236464	621	177.988	443.012	4	1
A5.A1.S462890-A5.A1.S479939		MYN	0.00164869	0.0167783	0.0982628	0.0385481	792	184.674	607.326	3	1
A6.TRINITY_DN40226_c1_g1_i1-A7.TRINITY_DN37285_c0_g2_i8		MYN	0.000352064	0.00358763	0.0981327	0	3681	839.804	2841.2	3	1
[truncated: 1,556 more rows]
